# Supplementary material for: A systems biology approach reveals a link between systemic cytokines and skeletal muscle energy metabolism in a rodent smoking model and human COPD
Source: Genome Med. 2014 Aug 9;6(8):59. doi: 10.1186/s13073-014-0059-5 (PMC4165371; doi:10.1186/s13073-014-0059-5)
Supplement: Additional file 4 — Result of the SAMR differential gene expression analysis and KEGG pathway enrichment analysis in the two human COPD cohorts (GSE27536 and GSE19407) and the public available mouse smoking dataset (GSE18033; presented in Additional file 13 ), respectively. [file 13073_2014_59_MOESM4_ESM.xlsx]

## Sheet: COPD_muscle_SAM 2class unpaired
Down-regulated genes (FDR<5%) in vastus muscle from COPD patients compared to matched controls									Up-regulated genes (FDR<5%) in vastus muscle from COPD patients compared to matched controls
Gene Name	Score(d)	Numerator(r)	Denominator(s+s0)	Fold Change	q-value(%)				Gene Name	Score(d)	Numerator(r)	Denominator(s+s0)	Fold Change	q-value(%)
HDAC9	-7.27399	-1.59713	0.219568	0.330533	0				PDE4D	9.69571	1.4037	0.144776	2.6458	0
NREP	-6.32874	-1.57792	0.249326	0.334964	0				PCNT	7.9861	0.465811	0.0583278	1.38109	0
KLHDC3	-9.10904	-1.53962	0.169021	0.343976	0				SIK2	7.27376	0.930141	0.127876	1.90546	0
S100A1	-7.88262	-1.5379	0.1951	0.344387	0				CHMP2A	6.49823	0.314089	0.0483345	1.24323	0
CHAD	-4.79746	-1.44447	0.301089	0.367428	0				EFCAB7	6.4563	1.79398	0.277865	3.46771	0
SMTN	-8.2601	-1.43751	0.174031	0.369203	0				SCN3B	6.3715	1.48178	0.232564	2.79294	0
SNAI3	-5.35896	-1.42375	0.265676	0.372743	0				N4BP2L2-IT1	6.12132	0.991499	0.161975	1.98825	0
PKM2	-5.5472	-1.3649	0.246051	0.388263	0				BCL2L2	5.97022	0.59963	0.100437	1.51533	0
MID1IP1	-10.3226	-1.30881	0.12679	0.403655	0				MBD6	5.96412	0.473629	0.0794131	1.3886	0
BANF1	-9.40478	-1.28012	0.136114	0.411761	0				SQRDL	5.95984	0.497862	0.0835362	1.41212	0
FXYD1	-8.09117	-1.20507	0.148937	0.433748	0				ARPP21	5.95282	0.882485	0.148246	1.84355	0
INHBC	-4.9946	-1.10043	0.220324	0.466377	0				IL12RB2	5.91043	1.30194	0.220279	2.4656	0
BSG	-5.04	-1.07688	0.213666	0.474053	0				CDC42EP3	5.90058	1.01839	0.172591	2.02566	0
UQCRC1	-5.82288	-1.07036	0.183819	0.476201	0				ANKRD10	5.85544	0.532078	0.090869	1.44601	0
AAAS	-4.63608	-1.06645	0.230032	0.477493	0				EXOSC8	5.83941	0.435423	0.0745663	1.35231	0
TRIP10	-6.88926	-1.04467	0.151638	0.484755	0				NCOA1	5.75471	0.487673	0.0847432	1.40218	0
PNPLA6	-5.19289	-1.01954	0.196335	0.493272	0				ZAK	5.74747	0.399286	0.0694716	1.31885	0
SLC29A1	-6.17683	-1.01881	0.16494	0.493524	0				GNAL	5.73881	0.808391	0.140864	1.75126	0
SNX27	-5.16959	-0.996146	0.192694	0.501337	0				SLC22A5	5.71457	1.3168	0.230428	2.49113	0
PAM16	-6.70045	-0.991554	0.147983	0.502936	0				VPS8	5.61628	0.812679	0.1447	1.75647	0
CENPB	-4.9067	-0.983777	0.200497	0.505654	0				KARS	5.57976	0.216405	0.038784	1.16184	0
PCGF1	-6.89606	-0.975047	0.141392	0.508723	0				SLC22A3	5.57566	1.27267	0.228255	2.41608	0
TRAPPC1	-5.4676	-0.971504	0.177684	0.509974	0				TBC1D22B	5.57206	0.673781	0.120921	1.59525	0
NDUFA4L2	-5.78288	-0.947203	0.163794	0.518637	0				NAP1L1	5.54717	0.561127	0.101156	1.47542	0
HOXC10	-5.44795	-0.92401	0.169607	0.527042	0				SRSF10	5.53411	0.664454	0.120065	1.58497	0
CHCHD10	-6.30534	-0.919953	0.145901	0.528526	0				USO1	5.53217	0.501082	0.090576	1.41527	0
ACHE	-6.69077	-0.919623	0.137447	0.528647	0				ZNF131	5.52014	0.401428	0.0727206	1.32081	0
C3orf43	-5.77545	-0.907408	0.157115	0.533142	0				SLC41A3	5.47665	0.698038	0.127457	1.6223	0
NOTCH3	-5.35156	-0.890044	0.166315	0.539598	0				ZNF277	5.46803	0.408628	0.0747305	1.32742	0
YWHAE	-7.99842	-0.889333	0.111189	0.539864	0				SNN	5.44012	0.639522	0.117556	1.55781	0
DBI	-5.38113	-0.855674	0.159014	0.552607	0				OPTN	5.42712	0.36146	0.0666026	1.28473	0
RASSF3	-4.78057	-0.834657	0.174594	0.560716	0				ITFG1	5.4096	0.340039	0.0628583	1.26579	0
RSPH10B2	-5.34043	-0.814611	0.152537	0.568562	0				AGPAT9	5.39863	0.863034	0.159861	1.81886	0
SMARCB1	-5.56752	-0.803941	0.144398	0.572782	0				DIS3	5.37836	0.805781	0.149819	1.74809	0
PMF1	-13.1149	-0.792254	0.0604085	0.577441	0				C20orf3	5.32552	0.78334	0.147092	1.72111	0
SPTAN1	-5.10856	-0.781075	0.152895	0.581933	0				FRYL	5.2934	0.445873	0.0842319	1.36214	0
HIGD2A	-7.12464	-0.780971	0.109616	0.581975	0				ZNF782	5.28132	0.820655	0.155388	1.76621	0
BCL7C	-5.95366	-0.773995	0.130003	0.584796	0				ARHGEF7	5.25411	0.512949	0.0976282	1.42696	0
PKD1	-5.55245	-0.766391	0.138028	0.587886	0				ARHGAP12	5.25132	0.550857	0.104899	1.46496	0
RAB5B	-5.99227	-0.76504	0.127671	0.588437	0				SRSF8	5.24592	0.566098	0.107912	1.48051	0
CAMK2G	-7.61897	-0.758056	0.0994958	0.591293	0				CIRH1A	5.22705	0.401505	0.0768129	1.32088	0
SNRPE	-6.38683	-0.753333	0.117951	0.593232	0				FBL	5.22159	0.402307	0.0770469	1.32162	0
EEF1A2	-6.16868	-0.746941	0.121086	0.595866	0				LBP	5.18044	2.19193	0.423117	4.56917	0
RAB10	-4.89248	-0.736118	0.150459	0.600353	0				DCLRE1C	5.17334	0.671092	0.129721	1.59228	0
MCRS1	-5.24463	-0.725131	0.138262	0.604942	0				SPG21	5.14293	0.210131	0.0408582	1.15679	0
OST4	-5.52312	-0.715346	0.129518	0.609059	0				AMMECR1	5.14166	0.570862	0.111027	1.48541	0
VDAC3	-6.41468	-0.713916	0.111294	0.609663	0				EIF3D	5.12946	0.426274	0.0831031	1.34376	0
MAP3K12	-4.93256	-0.709073	0.143754	0.611713	0				NSMCE4A	5.10677	0.547933	0.107295	1.46199	0
PPP2R4	-6.55341	-0.698982	0.106659	0.616007	0				ACSL3	5.0984	0.565851	0.110986	1.48026	0
PPP2R1A	-5.20594	-0.69697	0.13388	0.616866	0				PAN3-AS1	5.08738	0.501499	0.0985772	1.41568	0
RPL37A	-4.76742	-0.686303	0.143957	0.621444	0				KLHL36	5.07477	0.379503	0.0747823	1.30089	0
PRMT1	-6.20348	-0.678333	0.109347	0.624887	0				FOXO1	5.06783	1.00784	0.19887	2.0109	0
ERI3	-5.2667	-0.677851	0.128705	0.625096	0				ETNK1	5.0547	0.595366	0.117785	1.51086	0
MASP1	-5.59575	-0.674097	0.120466	0.626724	0				MAP3K2	5.04733	0.440063	0.0871872	1.35666	0
FOXO4	-5.19893	-0.656538	0.126283	0.634399	0				GDAP1	4.98908	0.750594	0.150447	1.68249	0
IPO13	-4.77326	-0.652331	0.136664	0.636252	0				RPL19	4.95166	0.231472	0.0467462	1.17403	0
NDUFS7	-4.85109	-0.648766	0.133736	0.637825	0				ANGPT2	4.91741	0.783452	0.159322	1.72124	0
SCN1B	-4.98377	-0.644013	0.129222	0.63993	0				STAM	4.89618	0.551171	0.112572	1.46527	0
DCTN3	-5.34559	-0.634424	0.118682	0.644198	0				NPAT	4.87246	0.256757	0.0526955	1.19479	0
CS	-5.24831	-0.627685	0.119597	0.647214	0				MKRN1	4.87119	0.337991	0.0693856	1.26399	0
PARVB	-5.43378	-0.622439	0.11455	0.649572	0				ATE1	4.86053	0.460545	0.0947519	1.37606	0
HSPB3	-5.58943	-0.606223	0.108459	0.656914	0				SLC4A1AP	4.85553	0.494866	0.101918	1.40919	0
IER3IP1	-4.86627	-0.605352	0.124397	0.657311	0				CLCN5	4.83526	0.53228	0.110083	1.44621	0.284612
VAC14	-4.86865	-0.590145	0.121213	0.664276	0				PSMC2	4.81027	0.336719	0.07	1.26288	0.284612
SMAD3	-5.82853	-0.585322	0.100424	0.6665	0				GNL2	4.80509	0.748994	0.155875	1.68062	0.284612
PDLIM7	-5.20722	-0.578194	0.111037	0.669802	0				PERP	4.80043	0.919215	0.191486	1.89109	0.284612
BTBD2	-6.30587	-0.575447	0.0912558	0.671078	0				CLIP1	4.78173	0.710241	0.148532	1.63608	0.284612
MAPKAPK2	-5.85415	-0.560642	0.0957682	0.678001	0				EIF3B	4.7734	0.340266	0.0712839	1.26599	0.284612
TFEB	-4.89979	-0.560146	0.11432	0.678234	0				SIK3	4.7681	0.425706	0.089282	1.34323	0.284612
RAB33B	-5.01071	-0.550584	0.109882	0.682743	0				SUPT16H	4.75761	0.585202	0.123003	1.50025	0.284612
STIM1	-4.64491	-0.549302	0.118259	0.683351	0				LRP4	4.7429	1.03409	0.218029	2.04782	0.284612
PRDX5	-4.80411	-0.538752	0.112144	0.688366	0				CLASP1	4.74045	0.533944	0.112636	1.44788	0.284612
RALY	-5.07608	-0.529904	0.104392	0.692601	0				HEY1	4.73288	1.00525	0.212396	2.00729	0.284612
IRF3	-4.70351	-0.526354	0.111907	0.694307	0				CCDC34	4.7314	1.0043	0.212262	2.00597	0.284612
ALKBH7	-4.75297	-0.522972	0.110031	0.695937	0				CBR1	4.73129	1.0577	0.223555	2.08162	0.284612
MAF1	-5.25651	-0.50717	0.0964841	0.703601	0				C21orf7	4.72199	1.06882	0.22635	2.09772	0.284612
SPAG7	-5.4498	-0.498426	0.0914577	0.707878	0				FAM49A	4.71137	0.749677	0.159121	1.68142	0.284612
COX6A2	-6.23607	-0.495136	0.0793987	0.709495	0				YIPF5	4.70925	0.34024	0.0722494	1.26597	0.284612
ATP5D	-4.68341	-0.492426	0.105143	0.710829	0				ATP6V0A2	4.70438	0.588052	0.125001	1.50322	0.284612
PRRC2A	-5.63047	-0.483184	0.0858159	0.715397	0				KLHDC10	4.69576	0.429946	0.0915605	1.34718	0.284612
CTAGE9	-4.60203	-0.474592	0.103126	0.71967	0				TRMT1	4.69552	0.240377	0.0511929	1.1813	0.284612
ND2	-7.03583	-0.473121	0.0672446	0.720404	0				PPP2R5A	4.69133	0.525454	0.112005	1.43939	0.284612
KAT2A	-4.67152	-0.470283	0.10067	0.721823	0				CTSB	4.67926	0.358798	0.0766784	1.28236	0.284612
CCDC124	-4.7589	-0.468902	0.0985316	0.722514	0				PARG	4.6784	0.578535	0.123661	1.49333	0.284612
FITM1	-4.86538	-0.463899	0.0953468	0.725024	0				ATP9B	4.67258	0.317436	0.0679358	1.24611	0.284612
ZNF580	-5.65624	-0.457645	0.0809097	0.728174	0				GCFC1	4.65875	0.383479	0.0823138	1.30448	0.284612
DAD1	-5.1163	-0.452836	0.0885085	0.730605	0				CAMLG	4.64452	0.339656	0.0731304	1.26545	0.284612
LOC150381	-4.92035	-0.443015	0.0900374	0.735595	0				DHRS7B	4.64171	0.432149	0.0931014	1.34924	0.284612
ACIN1	-4.65774	-0.433219	0.0930104	0.740608	0				WDYHV1	4.63095	0.803355	0.173475	1.74515	0.284612
RUSC1	-4.7674	-0.430994	0.0904045	0.741751	0				SF3A1	4.62394	0.342602	0.0740931	1.26804	0.284612
HSF1	-4.97657	-0.413342	0.0830576	0.750882	0				SAR1B	4.61083	0.377262	0.0818207	1.29887	0.284612
KLHL31	-5.12271	-0.40933	0.079905	0.752973	0				SLC38A1	4.60966	2.58342	0.560436	5.99357	0.284612
LONRF1	-6.86783	-0.40705	0.0592691	0.754164	0				UGT3A1	4.60615	1.33209	0.289198	2.51767	0.284612
OGFR	-6.01688	-0.387691	0.0644338	0.764352	0				STAT5A	4.58824	0.403717	0.0879895	1.32291	0.284612
NOSIP	-5.33163	-0.377184	0.0707445	0.769939	0				RAC1	4.5834	0.241725	0.0527392	1.18241	0.284612
CDK16	-4.62198	-0.362206	0.0783658	0.777974	0				RAB3GAP2	4.57081	0.27258	0.0596349	1.20797	0.284612
VAMP2	-4.64077	-0.352034	0.0758568	0.783479	0				PPP2R1B	4.56842	0.675442	0.14785	1.59709	0.284612
RAB1B	-5.59754	-0.350633	0.0626406	0.78424	0				FAM82A1	4.55651	0.346098	0.0759569	1.27112	0.284612
ARID1A	-5.1037	-0.338066	0.0662393	0.791101	0				MGC16121	4.54211	1.1107	0.244535	2.15951	0.284612
SNX3	-5.03723	-0.274506	0.0544953	0.826734	0				COPS3	4.53568	0.395182	0.0871274	1.31511	0.284612
SETD8	-4.84154	-0.268068	0.0553684	0.830431	0				TRIP12	4.5308	0.359949	0.0794448	1.28338	0.284612
YBX1	-5.63176	-0.206225	0.0366183	0.866802	0				RRAGC	4.5271	0.380281	0.084001	1.3016	0.284612
EPHX1	-4.53034	-1.12738	0.248851	0.457747	0.284612				COL4A3BP	4.51439	0.61753	0.136792	1.53425	0.284612
H1F0	-4.52637	-1.02621	0.226717	0.490999	0.284612				FAM208B	4.51386	0.316481	0.0701132	1.24529	0.284612
RHOB	-4.43297	-0.948397	0.213942	0.518208	0.284612				TTPAL	4.51098	0.332463	0.0737008	1.25916	0.284612
CALCOCO1	-4.56305	-0.794585	0.174135	0.576509	0.284612				RRN3P3	4.50003	0.632954	0.140655	1.55074	0.284612
RYR1	-4.50598	-0.756019	0.167781	0.592128	0.284612				ARHGAP17	4.49016	0.483452	0.107669	1.39808	0.284612
COPE	-4.42653	-0.744176	0.168117	0.597009	0.284612				UTP20	4.48699	0.441768	0.0984554	1.35827	0.284612
NUCB1	-4.51603	-0.721879	0.159848	0.606307	0.284612				SCARB2	4.46722	0.591753	0.132465	1.50708	0.425848
BTBD6	-4.57045	-0.589635	0.12901	0.664511	0.284612				PSMA7	4.46298	0.38813	0.0869666	1.3087	0.425848
IGFBP5	-4.37504	-0.581734	0.132967	0.66816	0.284612				BTD	4.43721	0.810029	0.182554	1.75325	0.425848
ACSF2	-4.51834	-0.456536	0.101041	0.728734	0.284612				PPWD1	4.43414	0.378691	0.0854035	1.30016	0.425848
CTDNEP1	-4.49959	-0.432065	0.0960231	0.7412	0.284612				LOC100131015	4.41208	0.604968	0.137116	1.52095	0.425848
MLLT6	-4.42494	-0.388189	0.0877274	0.764088	0.284612				GDI2	4.38133	0.460712	0.105153	1.37622	0.425848
MAP2K2	-4.54798	-0.380729	0.0837138	0.768049	0.284612				GPCPD1	4.37632	0.820492	0.187484	1.76601	0.425848
LYRM7	-4.50784	-0.289708	0.0642676	0.818068	0.284612				CDKN1A	4.37527	1.62397	0.371171	3.08223	0.425848
COX7A1	-4.52842	-0.274958	0.0607183	0.826474	0.284612				HACL1	4.37518	0.477733	0.109191	1.39255	0.425848
LINC00310	-4.23961	-1.76137	0.415455	0.294968	0.425848				FDXR	4.37518	0.662236	0.151362	1.58253	0.425848
G0S2	-4.26103	-1.42174	0.333662	0.373261	0.425848				ADH1B	4.37345	1.44051	0.329377	2.71417	0.425848
RPL38	-4.30291	-1.35625	0.315194	0.390597	0.425848				CENPBD1	4.37131	0.827957	0.189407	1.77517	0.425848
MGC72080	-4.16428	-0.813088	0.195253	0.569162	0.425848				FST	4.36465	1.48436	0.340087	2.79794	0.425848
SPSB1	-4.24565	-0.74318	0.175045	0.597421	0.425848				ADPRH	4.3608	0.297644	0.0682544	1.22914	0.425848
JUP	-4.23004	-0.677374	0.160134	0.625302	0.425848				UBE4A	4.35991	0.394804	0.0905533	1.31476	0.425848
FUZ	-4.13333	-0.672267	0.162645	0.62752	0.425848				KANSL2	4.35392	0.592664	0.136122	1.50803	0.425848
FRMPD1	-4.34341	-0.633248	0.145795	0.644723	0.425848				EGLN1	4.34763	0.869733	0.200047	1.82732	0.425848
CSDA	-4.18206	-0.625363	0.149535	0.648257	0.425848				UBA2	4.34699	0.462203	0.106327	1.37764	0.425848
EN1	-4.15993	-0.613277	0.147425	0.65371	0.425848				CAST	4.34114	0.392196	0.0903441	1.31239	0.425848
TMEM52	-4.19935	-0.571068	0.13599	0.673118	0.425848				PLK1S1	4.33443	0.406614	0.0938104	1.32557	0.425848
DRAP1	-4.2293	-0.568515	0.134423	0.67431	0.425848				CNOT10	4.32851	0.517195	0.119486	1.43117	0.425848
ACADS	-4.1355	-0.558274	0.134995	0.679114	0.425848				ETS2	4.32673	0.937084	0.21658	1.91465	0.425848
CRAT	-4.27275	-0.555119	0.129921	0.680601	0.425848				PCK1	4.32437	2.52534	0.583978	5.75709	0.425848
PNPLA2	-4.28402	-0.530128	0.123746	0.692493	0.425848				HIAT1	4.31106	0.465877	0.108065	1.38116	0.425848
FKBP8	-4.11618	-0.494587	0.120157	0.709765	0.425848				ANGEL1	4.3006	0.346139	0.0804864	1.27115	0.425848
ERAL1	-4.18959	-0.468866	0.111912	0.722532	0.425848				DCAF13	4.30018	0.469661	0.109219	1.38478	0.425848
ZNF423	-4.21451	-0.455262	0.108023	0.729378	0.425848				SLAIN2	4.29664	0.379084	0.0882282	1.30052	0.425848
GADD45GIP1	-4.13282	-0.420606	0.101772	0.747111	0.425848				MAK16	4.292	0.539067	0.125598	1.45303	0.425848
F10	-4.26844	-0.316955	0.0742555	0.802762	0.425848				EIF3E	4.2896	0.216617	0.0504981	1.16201	0.425848
ATP6V1F	-4.10942	-0.284184	0.0691543	0.821206	0.425848				FOXP2	4.28533	0.664403	0.155041	1.58491	0.425848
HDGF	-4.27723	-0.283133	0.0661954	0.821805	0.425848				ABCC5	4.26946	0.621708	0.145617	1.5387	0.425848
CKM	-4.19797	-0.118108	0.0281347	0.921395	0.425848				DKFZP586I1420	4.26162	0.560246	0.131463	1.47452	0.425848
OR7E47P	-3.97797	-1.28508	0.32305	0.410347	0.782289				SLC33A1	4.25482	0.487257	0.114519	1.40178	0.425848
IGFBP4	-3.84264	-0.939807	0.244573	0.521303	0.782289				PMP22	4.25416	1.20211	0.282573	2.30076	0.425848
LOC100506870	-4.02244	-0.887344	0.220599	0.540608	0.782289				DLEU2	4.25271	0.621322	0.1461	1.53828	0.425848
CITED4	-3.91093	-0.786123	0.201007	0.5799	0.782289				FNIP2	4.2469	0.96938	0.228256	1.958	0.425848
ROGDI	-4.01237	-0.759457	0.189279	0.590719	0.782289				R3HDM1	4.21982	0.58342	0.138257	1.4984	0.425848
QPRT	-4.06528	-0.736825	0.181248	0.600058	0.782289				EP400	4.21358	0.408812	0.0970226	1.32759	0.425848
GRINA	-4.07143	-0.710425	0.17449	0.61114	0.782289				ZNF79	4.20807	0.504304	0.119842	1.41844	0.425848
MRPL38	-4.03932	-0.680227	0.168401	0.624067	0.782289				PIK3C2A	4.20611	0.307927	0.0732095	1.23793	0.425848
CFL1	-3.99557	-0.642682	0.160849	0.640521	0.782289				USP25	4.19167	0.536236	0.127929	1.45018	0.425848
INO80E	-3.88782	-0.638085	0.164124	0.642565	0.782289				KIAA1217	4.18923	0.417142	0.0995748	1.33528	0.425848
COX5B	-3.86392	-0.635303	0.164419	0.643806	0.782289				PKNOX1	4.18705	0.249679	0.0596312	1.18894	0.425848
SCN4A	-3.87422	-0.620172	0.160076	0.650593	0.782289				ASTN2	4.18382	0.679022	0.162297	1.60105	0.425848
AES	-3.91882	-0.592066	0.151083	0.663392	0.782289				MT1G	4.17933	0.713071	0.170618	1.63929	0.425848
ASNA1	-3.91513	-0.54919	0.140274	0.683404	0.782289				GIT2	4.17817	0.311457	0.074544	1.24096	0.425848
VSIG10	-4.05346	-0.543271	0.134026	0.686213	0.782289				KCNQ5	4.17683	1.16741	0.279497	2.24608	0.425848
HSPBP1	-3.98889	-0.542779	0.136073	0.686447	0.782289				NNMT	4.1663	2.04253	0.490249	4.11966	0.425848
PGAM2	-3.89799	-0.540279	0.138605	0.687638	0.782289				RNF20	4.16028	0.387973	0.0932565	1.30855	0.425848
LOC286052	-3.90595	-0.533898	0.136688	0.690686	0.782289				CCNL1	4.15958	0.427545	0.102786	1.34494	0.425848
CALR	-4.01627	-0.531912	0.132439	0.691637	0.782289				GAPVD1	4.15697	0.491954	0.118344	1.40635	0.425848
BLOC1S1	-3.97833	-0.528758	0.13291	0.693151	0.782289				RPL37	4.15267	0.526469	0.126778	1.4404	0.425848
MAPRE3	-3.91221	-0.523148	0.133722	0.695852	0.782289				MBD2	4.14704	0.473607	0.114204	1.38858	0.425848
PABPN1	-3.85127	-0.51912	0.134792	0.697797	0.782289				LYSMD4	4.12676	0.563268	0.136492	1.47761	0.782289
LYRM5	-3.90998	-0.514956	0.131703	0.699814	0.782289				BEST3	4.12556	0.868565	0.210532	1.82585	0.782289
CYBA	-3.94099	-0.508727	0.129086	0.702842	0.782289				KCTD2	4.12168	0.431386	0.104663	1.34853	0.782289
ZMAT5	-3.94507	-0.500925	0.126975	0.706653	0.782289				YAF2	4.12066	0.571096	0.138593	1.48565	0.782289
CISD1	-3.9892	-0.49809	0.12486	0.708043	0.782289				NOA1	4.11308	0.563587	0.137023	1.47794	0.782289
FIZ1	-3.99829	-0.484578	0.121196	0.714706	0.782289				GART	4.09956	0.346971	0.0846362	1.27189	0.782289
FLJ35390	-3.9147	-0.466897	0.119267	0.723519	0.782289				LOC285147	4.08643	0.59876	0.146524	1.51441	0.782289
COX8A	-4.09465	-0.424717	0.103725	0.744985	0.782289				RIOK3	4.08099	0.295871	0.0724999	1.22763	0.782289
ABTB1	-3.876	-0.413391	0.106654	0.750856	0.782289				FAM120A	4.07216	0.354354	0.0870186	1.27841	0.782289
ATP6V0C	-4.02908	-0.40264	0.0999335	0.756473	0.782289				ANGPTL1	4.07082	0.637236	0.156538	1.55535	0.782289
SEPW1	-3.96599	-0.396931	0.100084	0.759472	0.782289				ELL2	4.06517	0.630982	0.155217	1.54862	0.782289
PIN1	-4.01122	-0.391589	0.0976233	0.76229	0.782289				MAST4	4.06443	0.618921	0.152277	1.53573	0.782289
TRMT61B	-3.84966	-0.384741	0.0999417	0.765916	0.782289				GADD45A	4.06374	0.944211	0.23235	1.92414	0.782289
MRPL2	-3.90732	-0.371671	0.0951218	0.772887	0.782289				WDR45L	4.05986	0.304353	0.0749665	1.23486	0.782289
PTMS	-3.92039	-0.358103	0.0913437	0.78019	0.782289				ARMCX1	4.05393	0.650761	0.160526	1.57	0.782289
ABHD4	-3.92302	-0.352362	0.089819	0.783301	0.782289				PM20D2	4.05331	0.577071	0.14237	1.49182	0.782289
COX6C	-4.06275	-0.318564	0.0784109	0.801868	0.782289				ANKRD28	4.04487	0.721337	0.178334	1.64871	0.782289
MRPL33	-3.88271	-0.315487	0.0812541	0.80358	0.782289				FAM65B	4.04105	0.942167	0.233149	1.92141	0.782289
UBTF	-3.92592	-0.306865	0.0781637	0.808397	0.782289				CDK2	4.02991	0.476778	0.11831	1.39163	0.782289
ECE1	-3.99918	-0.30632	0.0765956	0.808702	0.782289				ZRANB3	4.02949	0.677896	0.168234	1.5998	0.782289
WDTC1	-3.9664	-0.300095	0.0756592	0.812199	0.782289				MT1E	4.02919	0.79736	0.197896	1.73792	0.782289
SH3GLB2	-4.0758	-0.271732	0.0666696	0.828325	0.782289				NBPF10	4.02821	1.03677	0.257377	2.05163	0.782289
PARK7	-3.84095	-0.262036	0.0682216	0.83391	0.782289				CSNK2A2	4.01887	0.499542	0.124299	1.41376	0.782289
NDUFB7	-4.03531	-0.25689	0.0636605	0.83689	0.782289				LOC100507062	4.01788	0.66872	0.166436	1.58966	0.782289
DHX34	-3.9538	-0.230096	0.0581962	0.852578	0.782289				PQLC1	4.01674	0.332449	0.0827658	1.25915	0.782289
BIVM	-3.88367	-0.153225	0.0394537	0.899238	0.782289				EPT1	4.01412	0.56038	0.139602	1.47466	0.782289
FNDC5	-3.66401	-0.90711	0.247573	0.533252	1.1019				ZNF567	4.00383	0.3874	0.0967573	1.30803	0.782289
GRIP2	-3.64596	-0.778752	0.213593	0.582871	1.1019				EPS8	3.99879	0.37901	0.0947812	1.30045	0.782289
MIB2	-3.80942	-0.764555	0.200701	0.588635	1.1019				CCT6A	3.99548	0.32121	0.0803934	1.24938	0.782289
PDP1	-3.75519	-0.729209	0.194187	0.603235	1.1019				XRCC5	3.99122	0.328759	0.0823706	1.25593	0.782289
RASL12	-3.80307	-0.631115	0.165949	0.645677	1.1019				LOC147727	3.99059	0.47253	0.118411	1.38754	0.782289
PLCD4	-3.82165	-0.624476	0.163405	0.648655	1.1019				MPP7	3.99023	0.443916	0.111251	1.36029	0.782289
SHISA4	-3.76549	-0.618856	0.164349	0.651187	1.1019				C15orf5	3.98805	1.07216	0.268843	2.10258	0.782289
NUPR1	-3.66427	-0.585554	0.159801	0.666393	1.1019				MAEA	3.98504	0.408202	0.102434	1.32703	0.782289
LPCAT4	-3.76401	-0.536146	0.14244	0.689611	1.1019				GGA3	3.98384	0.38372	0.0963192	1.3047	0.782289
FKBP1A	-3.67389	-0.534639	0.145524	0.690331	1.1019				CAPRIN2	3.982	0.643414	0.161581	1.56202	0.782289
CD151	-3.79837	-0.514495	0.135451	0.700038	1.1019				PAPOLA	3.98105	0.275008	0.0690793	1.21	0.782289
NRBP1	-3.82644	-0.488603	0.127691	0.712715	1.1019				EBNA1BP2	3.98052	0.384331	0.096553	1.30525	0.782289
PFN1	-3.68985	-0.463735	0.125679	0.725107	1.1019				LMOD3	3.9776	0.387901	0.0975214	1.30849	0.782289
CCDC13	-3.78081	-0.459626	0.121568	0.727175	1.1019				LITAF	3.95072	1.22061	0.308958	2.33045	0.782289
NR2F6	-3.59768	-0.449192	0.124856	0.732453	1.1019				OSBPL8	3.94587	0.661191	0.167565	1.58139	0.782289
MAPK3	-3.72631	-0.441345	0.11844	0.736448	1.1019				CDC27	3.94396	0.402354	0.102018	1.32166	0.782289
PPP5C	-3.71058	-0.4342	0.117017	0.740104	1.1019				BCAP29	3.93696	0.307506	0.0781075	1.23757	0.782289
ALG12	-3.80056	-0.43172	0.113594	0.741377	1.1019				CHRNA1	3.93583	1.0229	0.259895	2.032	0.782289
PKN1	-3.69534	-0.426811	0.1155	0.743904	1.1019				RNPEP	3.93328	0.483993	0.123051	1.39861	0.782289
GPRC5B	-3.83422	-0.417854	0.10898	0.748537	1.1019				MT1H	3.91991	0.712298	0.181713	1.63841	0.782289
SPEG	-3.63007	-0.400725	0.110391	0.757478	1.1019				UBE2Q1	3.91687	0.203304	0.0519046	1.15133	0.782289
CLPB	-3.65135	-0.398471	0.10913	0.758662	1.1019				UGGT2	3.91516	0.268122	0.0684831	1.20424	0.782289
PDE4A	-3.61031	-0.396233	0.10975	0.75984	1.1019				CIR1	3.90089	0.458717	0.117593	1.37432	0.782289
NDRG2	-3.61993	-0.388043	0.107196	0.764166	1.1019				OSTM1	3.89637	0.458324	0.117629	1.37394	0.782289
BCL2	-3.78332	-0.381237	0.100768	0.767779	1.1019				PABPC3	3.89541	0.410938	0.105493	1.32955	0.782289
PLEKHJ1	-3.73534	-0.373114	0.0998878	0.772114	1.1019				C6orf89	3.89285	0.213405	0.0548199	1.15942	0.782289
KIAA2018	-3.66583	-0.356593	0.0972748	0.781007	1.1019				PDGFC	3.88102	0.74409	0.191725	1.67492	0.782289
ABHD14A	-3.60003	-0.356341	0.0989828	0.781143	1.1019				ZFAND1	3.87885	0.331133	0.0853689	1.258	0.782289
LOC284801	-3.64645	-0.341882	0.0937576	0.789011	1.1019				KLF6	3.8787	0.55356	0.142718	1.4677	0.782289
C19orf43	-3.71004	-0.332227	0.089548	0.79431	1.1019				BANP	3.87465	0.340579	0.0878991	1.26626	0.782289
TNS1	-3.73983	-0.325113	0.0869325	0.798236	1.1019				TXNDC9	3.8659	0.419572	0.108531	1.33753	0.782289
PBX2	-3.66649	-0.323906	0.0883422	0.798904	1.1019				COPA	3.86528	0.440845	0.114052	1.3574	0.782289
GRSF1	-3.67094	-0.308759	0.084109	0.807336	1.1019				C21orf63	3.86372	0.355038	0.0918901	1.27902	0.782289
SELO	-3.70899	-0.305652	0.0824086	0.809076	1.1019				CHPT1	3.8591	0.803276	0.208151	1.74506	0.782289
PHPT1	-3.65977	-0.292534	0.0799322	0.816467	1.1019				RBM26	3.84744	0.282905	0.0735307	1.21664	0.782289
AHDC1	-3.66455	-0.286741	0.0782472	0.819752	1.1019				C14orf166	3.84661	0.235788	0.0612977	1.17755	0.782289
SBNO2	-3.6607	-0.27245	0.0744256	0.827913	1.1019				PFKP	3.84342	0.974881	0.253649	1.96548	0.782289
DCAF15	-3.72101	-0.234288	0.0629634	0.850105	1.1019				ADCK2	3.84097	0.426859	0.111133	1.3443	0.782289
ZNF576	-3.60146	-0.223367	0.0620212	0.856564	1.1019				SRPK1	3.83916	0.491595	0.128048	1.406	0.782289
SNRPB	-3.78027	-0.168605	0.0446012	0.889703	1.1019				ERV3-2	3.83666	0.687582	0.179214	1.61058	0.782289
EEF1G	-3.63334	-0.12919	0.0355569	0.914345	1.1019				AHI1	3.83393	0.294673	0.0768594	1.22661	0.782289
CALML6	-3.41991	-1.83386	0.536232	0.280512	1.66795				NPC1	3.83327	0.852539	0.222405	1.80568	0.782289
RPL27A	-3.35875	-0.869057	0.258744	0.547504	1.66795				FAM13A	3.83286	0.642643	0.167667	1.56119	0.782289
LOC285835	-3.36302	-0.833726	0.24791	0.561078	1.66795				C4orf27	3.82481	0.367901	0.096188	1.29047	0.782289
PTPRO	-3.53038	-0.700161	0.198324	0.615503	1.66795				DDOST	3.81562	0.35814	0.0938616	1.28177	0.782289
LAMB2	-3.47643	-0.692972	0.199334	0.618578	1.66795				C18orf8	3.80601	0.666832	0.175205	1.58758	0.782289
RAMP2	-3.49979	-0.664685	0.189922	0.630826	1.66795				TAF1D	3.80322	0.42586	0.111974	1.34337	0.782289
MRPS6	-3.47115	-0.625129	0.180093	0.648362	1.66795				NEU1	3.80106	0.523641	0.137762	1.43758	0.782289
COL6A2	-3.38591	-0.611133	0.180493	0.654682	1.66795				WDPCP	3.80009	0.297003	0.0781568	1.22859	0.782289
FYCO1	-3.47546	-0.601744	0.173141	0.658957	1.66795				TRIM55	3.79494	0.306461	0.0807551	1.23667	1.1019
SLC37A4	-3.38439	-0.573096	0.169335	0.672173	1.66795				DHCR24	3.79108	1.30417	0.344009	2.46941	1.1019
RBM38	-3.43477	-0.566549	0.164945	0.67523	1.66795				SCAF4	3.78917	0.428245	0.113018	1.3456	1.1019
EIF4B	-3.39448	-0.560488	0.165117	0.678073	1.66795				KLC2	3.78829	0.545055	0.143879	1.45908	1.1019
LGALS1	-3.53559	-0.549108	0.155309	0.683442	1.66795				ENOX1	3.78624	0.68058	0.179751	1.60278	1.1019
SNTA1	-3.57673	-0.521815	0.145891	0.696495	1.66795				CTDSPL2	3.78529	0.448417	0.118463	1.36454	1.1019
IKBKB	-3.51719	-0.512665	0.14576	0.700927	1.66795				DDX21	3.78305	0.370227	0.0978647	1.29256	1.1019
STARD10	-3.47834	-0.505282	0.145265	0.704523	1.66795				PDLIM3	3.78305	0.711331	0.188031	1.63731	1.1019
TFIP11	-3.3716	-0.500502	0.148446	0.706861	1.66795				BLZF1	3.78286	0.30077	0.0795087	1.2318	1.1019
BCL9L	-3.35877	-0.498073	0.14829	0.708052	1.66795				ANKRD2	3.78163	1.49375	0.395003	2.81621	1.1019
AIG1	-3.45276	-0.491848	0.142451	0.711114	1.66795				CCDC66	3.78064	0.670745	0.177416	1.59189	1.1019
PLEC	-3.44844	-0.488024	0.14152	0.713001	1.66795				GAS5	3.78033	0.374708	0.0991204	1.29658	1.1019
NDUFV1	-3.53101	-0.475998	0.134805	0.718969	1.66795				SLC38A4	3.7782	1.41452	0.374391	2.66572	1.1019
SCRN3	-3.4503	-0.469533	0.136085	0.722198	1.66795				CEBPZ	3.77632	0.342945	0.0908147	1.26834	1.1019
MAZ	-3.56411	-0.457125	0.128258	0.728436	1.66795				TNFRSF21	3.77538	0.430519	0.114033	1.34772	1.1019
MRPS28	-3.35188	-0.457011	0.136345	0.728494	1.66795				PIGC	3.77245	0.372168	0.0986541	1.2943	1.1019
FAM195A	-3.42721	-0.45248	0.132026	0.730785	1.66795				STX3	3.77123	0.454814	0.120601	1.37061	1.1019
SORBS3	-3.52438	-0.419616	0.119061	0.747624	1.66795				C20orf26	3.77015	1.32352	0.351053	2.50276	1.1019
MRPL48	-3.44246	-0.418889	0.121683	0.748	1.66795				SAAL1	3.76348	0.602541	0.160102	1.51839	1.1019
LOC100288675	-3.44633	-0.408354	0.118489	0.753483	1.66795				SBNO1	3.76308	0.250929	0.0666818	1.18997	1.1019
C16orf13	-3.37351	-0.408164	0.120991	0.753582	1.66795				DDX55	3.75787	0.501116	0.133351	1.41531	1.1019
NDUFB11	-3.58588	-0.390353	0.108858	0.762943	1.66795				TEX10	3.75574	0.442421	0.117798	1.35888	1.1019
PTOV1	-3.45381	-0.38996	0.112907	0.763151	1.66795				DEF8	3.75425	0.302657	0.0806171	1.23341	1.1019
ANO5	-3.49933	-0.385456	0.110151	0.765537	1.66795				LCMT2	3.74211	0.495933	0.132527	1.41023	1.1019
SLC2A4RG	-3.53208	-0.382541	0.108305	0.767085	1.66795				ZNRF2	3.74115	0.300917	0.0804344	1.23193	1.1019
SEPN1	-3.3847	-0.382129	0.112899	0.767304	1.66795				NOB1	3.73524	0.567578	0.151952	1.48203	1.1019
FASTK	-3.53232	-0.366707	0.103815	0.775551	1.66795				POT1	3.73286	0.414078	0.110928	1.33245	1.1019
C16orf53	-3.43726	-0.360331	0.104831	0.778986	1.66795				HN1L	3.72168	0.308025	0.0827651	1.23801	1.1019
TEK	-3.3793	-0.355679	0.105252	0.781502	1.66795				RRS1	3.72139	0.453267	0.1218	1.36914	1.1019
RNF167	-3.46542	-0.355454	0.102572	0.781624	1.66795				SCAP	3.70907	0.383972	0.103523	1.30493	1.1019
NIT1	-3.53199	-0.351458	0.099507	0.783792	1.66795				MAP4K3	3.70761	0.511994	0.138093	1.42602	1.1019
TSR2	-3.56832	-0.351088	0.0983903	0.783993	1.66795				ALPK3	3.70602	0.617206	0.166542	1.5339	1.1019
C7orf70	-3.57596	-0.348082	0.0973394	0.785628	1.66795				PAAF1	3.70282	0.329503	0.0889869	1.25658	1.1019
PSENEN	-3.3749	-0.344604	0.102108	0.787524	1.66795				PNMAL1	3.70149	1.36249	0.368091	2.57128	1.1019
STMN1	-3.36224	-0.343411	0.102138	0.788175	1.66795				FAM58A	3.7011	0.341906	0.0923798	1.26743	1.1019
NDUFA7	-3.46229	-0.336486	0.097186	0.791968	1.66795				DENND5B	3.70009	0.206376	0.055776	1.15379	1.1019
TMEM219	-3.42039	-0.32664	0.0954978	0.797391	1.66795				DCP1A	3.69705	0.361733	0.0978436	1.28497	1.1019
GOLGA2	-3.53955	-0.320117	0.0904401	0.801005	1.66795				DUSP4	3.69677	0.963095	0.260523	1.94949	1.1019
NPEPPS	-3.40867	-0.299743	0.0879353	0.812397	1.66795				PHIP	3.69468	0.379078	0.102601	1.30051	1.1019
COL11A2	-3.46598	-0.2971	0.0857189	0.813887	1.66795				GALNT10	3.68705	0.435952	0.118239	1.3528	1.1019
CAPNS1	-3.41544	-0.29582	0.0866126	0.814609	1.66795				NR2C2	3.68619	0.440357	0.119461	1.35694	1.1019
FAM108A1	-3.55695	-0.282963	0.0795521	0.821902	1.66795				NUMB	3.6838	0.232676	0.0631618	1.17501	1.1019
MAP2K7	-3.50443	-0.277495	0.0791841	0.825023	1.66795				KIF5B	3.68313	0.327384	0.0888876	1.25474	1.1019
MGAT4B	-3.35664	-0.265042	0.0789607	0.832174	1.66795				ANKHD1	3.6725	0.279257	0.0760399	1.21357	1.1019
MLL2	-3.36474	-0.256642	0.0762738	0.837034	1.66795				ENPEP	3.66698	0.594775	0.162197	1.51024	1.1019
DOK1	-3.38936	-0.231305	0.0682444	0.851864	1.66795				C7orf42	3.66681	0.346816	0.0945824	1.27175	1.1019
ERF	-3.4949	-0.226737	0.0648767	0.854565	1.66795				RBM28	3.66528	0.61495	0.167777	1.53151	1.1019
TEF	-3.40493	-0.223568	0.06566	0.856445	1.66795				ARMCX4	3.66165	0.542686	0.148208	1.45668	1.1019
CUL7	-3.43571	-0.202099	0.0588231	0.869285	1.66795				RPL17	3.66055	0.309743	0.0846164	1.23949	1.1019
MOSPD3	-3.43559	-0.19559	0.0569306	0.873216	1.66795				BRAF	3.66014	0.556249	0.151975	1.47044	1.1019
ZNF781	-3.52733	-0.187586	0.0531806	0.878074	1.66795				DNAJC14	3.65739	0.311332	0.0851241	1.24085	1.1019
ITGA11	-3.4027	-0.155699	0.0457574	0.897698	1.66795				ZNF302	3.65657	0.286593	0.0783774	1.21976	1.1019
MB	-3.35634	-0.0952327	0.028374	0.936121	1.66795				OSBPL6	3.65362	1.02379	0.280214	2.03326	1.1019
MYLK4	-3.34269	-1.86884	0.559082	0.273793	2.64275				API5	3.64903	0.464367	0.127258	1.37971	1.1019
C1orf127	-3.33919	-1.09535	0.328028	0.468024	2.64275				TRAPPC6B	3.6477	0.526096	0.144227	1.44003	1.1019
CARNS1	-3.15907	-1.0567	0.334498	0.480729	2.64275				ZCCHC7	3.64689	0.342602	0.0939436	1.26804	1.1019
FEM1A	-3.20776	-1.02015	0.318024	0.493067	2.64275				TIGD2	3.64571	0.688233	0.188779	1.61131	1.1019
KCNS3	-3.18091	-0.868964	0.273181	0.54754	2.64275				PROSC	3.64289	0.272194	0.0747193	1.20764	1.1019
EGFL7	-3.19583	-0.814368	0.254822	0.568657	2.64275				RC3H2	3.64179	0.263958	0.0724802	1.20077	1.1019
C9orf16	-3.20917	-0.786834	0.245183	0.579615	2.64275				MIA3	3.63886	0.352239	0.0967991	1.27654	1.1019
PLEKHH1	-3.27787	-0.705995	0.215383	0.61302	2.64275				SYTL3	3.63783	0.299316	0.0822787	1.23056	1.1019
DMPK	-3.21301	-0.671064	0.208859	0.628043	2.64275				ENDOD1	3.6377	0.643278	0.176836	1.56187	1.1019
SUMF2	-3.16342	-0.657376	0.207805	0.63403	2.64275				ATP6V1B2	3.63635	0.408335	0.112292	1.32715	1.1019
LOC100287497	-3.11306	-0.636218	0.204371	0.643397	2.64275				FAM177A1	3.63538	0.8256	0.227101	1.77227	1.1019
JUND	-3.16649	-0.609016	0.192332	0.655644	2.64275				AATF	3.63334	0.483156	0.132978	1.3978	1.1019
FAM46C	-3.22398	-0.582498	0.180676	0.667807	2.64275				C9orf21	3.62871	0.483238	0.13317	1.39788	1.1019
ZNF787	-3.28861	-0.568159	0.172766	0.674477	2.64275				PDZD8	3.62504	0.613465	0.16923	1.52993	1.1019
PLEKHH3	-3.18192	-0.5632	0.177	0.676799	2.64275				PDCD2	3.62216	0.370397	0.102259	1.29271	1.1019
PLD3	-3.16665	-0.541711	0.171067	0.686956	2.64275				C5orf62	3.62096	0.495446	0.136827	1.40976	1.1019
GLTPD1	-3.26072	-0.530468	0.162684	0.69233	2.64275				CDKL3	3.62048	0.275194	0.0760103	1.21016	1.1019
YIF1B	-3.17976	-0.519425	0.163354	0.69765	2.64275				CORO2B	3.61577	0.400566	0.110783	1.32003	1.1019
PAK4	-3.33505	-0.501653	0.150418	0.706297	2.64275				LPL	3.61087	1.20598	0.333987	2.30694	1.1019
EFHD1	-3.23459	-0.49414	0.152768	0.709985	2.64275				ZC3H3	3.60785	0.751988	0.208431	1.68411	1.1019
TMEM160	-3.13462	-0.493584	0.157462	0.710258	2.64275				DLG1	3.60672	0.605729	0.167945	1.52175	1.1019
EHBP1L1	-3.21936	-0.49341	0.153263	0.710344	2.64275				SEC16A	3.60359	0.449735	0.124802	1.36579	1.1019
PMEPA1	-3.23592	-0.492214	0.152109	0.710933	2.64275				UBE2D3	3.60195	0.246434	0.0684168	1.18627	1.1019
APPL1	-3.27415	-0.491601	0.150146	0.711235	2.64275				SUZ12	3.60161	0.37882	0.105181	1.30028	1.1019
PRKCSH	-3.29705	-0.48421	0.146862	0.714888	2.64275				USP32	3.60057	0.326382	0.0906473	1.25387	1.1019
RTN2	-3.28355	-0.481788	0.146728	0.71609	2.64275				PJA2	3.5954	0.457051	0.127121	1.37273	1.1019
LINC00116	-3.33157	-0.449972	0.135063	0.732057	2.64275				ZNF259	3.59538	0.567602	0.15787	1.48206	1.1019
NCKAP1	-3.18513	-0.448827	0.140913	0.732638	2.64275				FKBP15	3.5879	0.2481	0.069149	1.18764	1.1019
ARAP3	-3.19666	-0.442865	0.13854	0.735672	2.64275				UBE2J1	3.58524	0.355873	0.0992608	1.27976	1.1019
HSF4	-3.22696	-0.442432	0.137105	0.735893	2.64275				EIF3M	3.58351	0.305999	0.0853906	1.23627	1.1019
CLCN1	-3.11603	-0.440275	0.141294	0.736994	2.64275				ATG4A	3.58194	0.478967	0.133717	1.39375	1.1019
IQSEC1	-3.19296	-0.436208	0.136616	0.739075	2.64275				CCDC6	3.58002	0.395754	0.110545	1.31563	1.1019
TMEM143	-3.22454	-0.431115	0.133698	0.741688	2.64275				HPS5	3.57145	0.520507	0.145741	1.43446	1.1019
C19orf79	-3.19767	-0.424574	0.132776	0.745059	2.64275				EXOSC9	3.56691	0.311781	0.0874092	1.24124	1.1019
SLC4A2	-3.26048	-0.42122	0.129189	0.746793	2.64275				CELF2	3.56666	0.537063	0.150579	1.45102	1.1019
SRPR	-3.12471	-0.416556	0.13331	0.749211	2.64275				ZNF434	3.56496	0.31038	0.0870643	1.24003	1.1019
SNCG	-3.16239	-0.413091	0.130626	0.751013	2.64275				TMED7	3.56132	0.371479	0.104309	1.29368	1.1019
HDAC7	-3.23507	-0.398745	0.123257	0.758518	2.64275				PPP1R14C	3.56103	0.962119	0.27018	1.94817	1.1019
HADH	-3.25081	-0.383195	0.117877	0.766738	2.64275				PNN	3.55895	0.319782	0.0898529	1.24814	1.1019
BCKDHA	-3.31264	-0.361197	0.109036	0.778518	2.64275				P2RX5	3.55667	0.886073	0.24913	1.84814	1.1019
TPM4	-3.30246	-0.352582	0.106763	0.783181	2.64275				CHMP1B	3.55397	0.551615	0.155211	1.46573	1.1019
CALM3	-3.30798	-0.350561	0.105974	0.784279	2.64275				NUP93	3.54838	0.424257	0.119563	1.34188	1.1019
TBKBP1	-3.25162	-0.331465	0.101938	0.794729	2.64275				FAM40B	3.54829	0.401825	0.113245	1.32118	1.1019
NFIX	-3.18493	-0.309267	0.0971031	0.807052	2.64275				PPP1R3E	3.5453	0.437493	0.123401	1.35425	1.1019
LOC338799	-3.12606	-0.288253	0.0922095	0.818893	2.64275				SPCS1	3.54506	0.282728	0.0797527	1.21649	1.1019
ZSWIM1	-3.16927	-0.286385	0.090363	0.819954	2.64275				IGF2BP2	3.54494	0.894286	0.252272	1.85869	1.1019
CDC37	-3.27769	-0.284762	0.0868791	0.820877	2.64275				SHOC2	3.54429	0.265459	0.0748977	1.20202	1.1019
ZDHHC7	-3.18722	-0.284049	0.0891211	0.821283	2.64275				SMPDL3A	3.54375	0.553219	0.156111	1.46736	1.1019
USF2	-3.19904	-0.279949	0.0875104	0.82362	2.64275				BTF3	3.54337	0.21998	0.0620823	1.16472	1.1019
ARPC4	-3.21366	-0.277699	0.086412	0.824906	2.64275				MAOB	3.54231	0.663392	0.187276	1.5838	1.1019
C11orf68	-3.33054	-0.256395	0.0769829	0.837177	2.64275				B3GALNT2	3.54137	0.468606	0.132323	1.38377	1.1019
RABAC1	-3.18294	-0.255724	0.0803419	0.837567	2.64275				PSMD14	3.54133	0.253431	0.0715638	1.19204	1.1019
OGG1	-3.16641	-0.245646	0.0775787	0.843438	2.64275				RHOBTB3	3.53846	0.423785	0.119765	1.34144	1.1019
SIRT5	-3.22289	-0.245486	0.0761695	0.843531	2.64275				CPEB4	3.53687	0.496175	0.140287	1.41047	1.1019
FRAT2	-3.13132	-0.238777	0.0762546	0.847463	2.64275				CRYZL1	3.53684	0.179842	0.0508484	1.13276	1.1019
MCCC2	-3.2467	-0.237609	0.0731847	0.84815	2.64275				C22orf28	3.53516	0.177703	0.0502672	1.13108	1.1019
CACYBP	-3.32758	-0.235746	0.0708461	0.849246	2.64275				LPP	3.53513	0.4931	0.139486	1.40747	1.1019
ACE	-3.16253	-0.226891	0.0717435	0.854474	2.64275				C5orf28	3.52686	0.42556	0.120663	1.34309	1.1019
SIGLEC7	-3.23168	-0.213061	0.0659289	0.862705	2.64275				KCNQ4	3.52455	0.500163	0.141908	1.41437	1.1019
GNA11	-3.33087	-0.211543	0.0635098	0.863613	2.64275				GMPR2	3.52312	0.321863	0.0913573	1.24994	1.1019
RUFY1	-3.27661	-0.204001	0.0622598	0.86814	2.64275				ANAPC10	3.52169	0.421523	0.119693	1.33934	1.1019
UNC5B	-3.26989	-0.203293	0.0621713	0.868566	2.64275				GLUL	3.52027	0.635164	0.180431	1.55311	1.1019
POFUT2	-3.27191	-0.199195	0.0608804	0.871036	2.64275				METTL8	3.51799	0.34924	0.0992726	1.27389	1.1019
IGHA1	-3.13355	-0.194643	0.0621158	0.873789	2.64275				AGXT2L1	3.5153	1.14111	0.324613	2.20551	1.1019
SYCP2	-3.14359	-0.146824	0.0467058	0.903237	2.64275				RPP38	3.5139	0.377403	0.107403	1.299	1.1019
WAS	-3.12948	-0.115014	0.0367519	0.923373	2.64275				TAX1BP1	3.51234	0.305295	0.0869208	1.23567	1.1019
EYA1	-3.04233	-1.31243	0.431389	0.402642	4.03281				TDRD3	3.51166	0.374773	0.106723	1.29664	1.1019
SHISA2	-2.96415	-1.24243	0.419151	0.422661	4.03281				NSMCE2	3.51089	0.224746	0.0640138	1.16857	1.1019
LOC646736	-2.97057	-1.19962	0.403833	0.435391	4.03281				PTEN	3.51031	0.288468	0.0821774	1.22134	1.1019
RXRG	-2.91495	-0.843068	0.289222	0.557457	4.03281				ZNHIT6	3.50982	0.477607	0.136077	1.39243	1.1019
CRIP2	-3.07475	-0.785498	0.255468	0.580152	4.03281				APPBP2	3.50886	0.219615	0.0625887	1.16442	1.1019
PDE11A	-3.02229	-0.649058	0.214757	0.637697	4.03281				QPCT	3.50713	1.08303	0.308808	2.11848	1.1019
PPP1R16A	-2.90958	-0.648775	0.222979	0.637822	4.03281				C5orf22	3.50316	0.534209	0.152494	1.44815	1.1019
HPN	-2.94554	-0.639218	0.217012	0.642061	4.03281				BACH1	3.49941	0.621578	0.177624	1.53856	1.1019
C17orf76-AS1	-2.93729	-0.637612	0.217075	0.642776	4.03281				TMEM14B	3.49807	0.348789	0.0997088	1.27349	1.1019
APPL2	-2.91689	-0.621319	0.213007	0.650077	4.03281				INPP4B	3.49421	0.936742	0.268084	1.9142	1.1019
EPB49	-2.90352	-0.585023	0.201488	0.666639	4.03281				LOC100506233	3.4932	0.540424	0.154707	1.4544	1.1019
EMILIN1	-2.94926	-0.580623	0.196871	0.668675	4.03281				MRPS11	3.49219	0.269969	0.0773065	1.20578	1.1019
RASD2	-3.00579	-0.561017	0.186646	0.677824	4.03281				C5orf24	3.49211	0.290831	0.0832824	1.22334	1.1019
SBK1	-2.91035	-0.544774	0.187185	0.685499	4.03281				GCFC2	3.49136	0.42419	0.121497	1.34182	1.1019
ELAVL3	-2.95581	-0.533507	0.180494	0.690873	4.03281				SLC35A3	3.48946	0.330929	0.0948366	1.25782	1.1019
GRIK2	-3.00971	-0.525081	0.174462	0.69492	4.03281				MTMR1	3.48643	0.418684	0.120089	1.33671	1.1019
HIST1H2BD	-3.00572	-0.515793	0.171604	0.699408	4.03281				DPP3	3.48633	0.676831	0.194139	1.59862	1.1019
RPP25	-2.94948	-0.512941	0.173909	0.700793	4.03281				ETF1	3.48483	0.357585	0.102612	1.28128	1.1019
TXN	-3.04553	-0.510806	0.167723	0.70183	4.03281				RIOK1	3.48034	0.274041	0.0787399	1.20919	1.1019
TOM1	-2.94704	-0.510105	0.17309	0.702171	4.03281				ALG6	3.47915	0.651607	0.187289	1.57092	1.1019
RGS3	-3.00025	-0.488358	0.162772	0.712836	4.03281				ZNF638	3.47811	0.340375	0.0978619	1.26609	1.1019
FDX1L	-3.02973	-0.482734	0.159333	0.71562	4.03281				HEATR3	3.4762	0.364498	0.104855	1.28743	1.1019
DHRS7C	-2.89947	-0.481838	0.166181	0.716065	4.03281				CBX4	3.46862	0.803892	0.231761	1.7458	1.1019
RASAL3	-2.96492	-0.44553	0.150267	0.734315	4.03281				MT1P2	3.46667	0.730014	0.21058	1.65865	1.1019
NDUFS1	-3.02068	-0.438495	0.145164	0.737904	4.03281				PTK2	3.46567	0.327687	0.0945522	1.255	1.1019
GSTK1	-2.9202	-0.426985	0.146217	0.743815	4.03281				2007-03-01	3.46342	0.239585	0.069176	1.18065	1.1019
ZFYVE9	-2.94676	-0.413844	0.140441	0.750621	4.03281				NGLY1	3.4633	0.460349	0.132922	1.37587	1.1019
LOC100505687	-3.00556	-0.395948	0.131738	0.75999	4.03281				MUTED	3.46148	0.233686	0.0675105	1.17584	1.1019
FAM53B	-3.05805	-0.392082	0.128213	0.762029	4.03281				POLR3C	3.46132	0.445369	0.12867	1.36166	1.1019
BHLHE41	-3.07398	-0.382924	0.124569	0.766882	4.03281				PANK3	3.45341	0.304008	0.0880312	1.23457	1.1019
WNK2	-3.1084	-0.382516	0.123059	0.767098	4.03281				COX4NB	3.44871	0.247003	0.071622	1.18674	1.1019
BLVRB	-2.92681	-0.380604	0.13004	0.768116	4.03281				NFATC2IP	3.44594	0.320875	0.0931169	1.24909	1.1019
EXD2	-2.95993	-0.374023	0.126362	0.771628	4.03281				ELAC1	3.44465	0.382415	0.111017	1.30352	1.1019
ACADM	-3.09739	-0.350865	0.113278	0.784114	4.03281				POLR3E	3.44155	0.276018	0.0802016	1.21085	1.1019
RPL23A	-3.06205	-0.349125	0.114017	0.78506	4.03281				DAP3	3.43927	0.31972	0.0929616	1.24809	1.1019
KIAA0664	-2.9854	-0.347468	0.116389	0.785962	4.03281				ZNF700	3.43621	0.746417	0.217221	1.67762	1.1019
SDHAP1	-2.90619	-0.346571	0.119252	0.786451	4.03281				METTL3	3.43577	0.312766	0.0910324	1.24209	1.1019
LTBP3	-2.95104	-0.341384	0.115682	0.789284	4.03281				CEP120	3.43414	0.378758	0.110292	1.30022	1.1019
ATP5J2	-2.99731	-0.339995	0.113434	0.790044	4.03281				KBTBD8	3.43124	1.47496	0.429862	2.77976	1.1019
CDH5	-2.95402	-0.339237	0.114839	0.790459	4.03281				AP3B1	3.42679	0.440203	0.128459	1.3568	1.1019
MRPL11	-3.01196	-0.333753	0.110809	0.79347	4.03281				SKAP2	3.4249	0.643941	0.188017	1.56259	1.1019
ANP32A	-3.03878	-0.33	0.108596	0.795537	4.03281				NOL10	3.42464	0.342249	0.0999371	1.26773	1.1019
PYGO2	-3.09421	-0.329811	0.10659	0.795641	4.03281				NOP2	3.42402	0.675189	0.197192	1.59681	1.1019
MBD3	-2.94883	-0.328915	0.111541	0.796135	4.03281				TALDO1	3.42337	0.395946	0.11566	1.31581	1.1019
AKAP1	-3.07406	-0.328889	0.106989	0.796149	4.03281				NUDT21	3.42001	0.668527	0.195475	1.58945	1.1019
C1orf144	-3.09602	-0.328187	0.106003	0.796537	4.03281				SMAP1	3.41959	0.358736	0.104906	1.2823	1.1019
CLPTM1	-2.94617	-0.32364	0.109851	0.799051	4.03281				C21orf59	3.41954	0.283031	0.0827689	1.21675	1.1019
C19orf60	-2.99803	-0.323182	0.107798	0.799305	4.03281				IL10RB	3.41949	0.741123	0.216735	1.67148	1.1019
MRPL54	-3.03616	-0.314104	0.103455	0.80435	4.03281				FILIP1	3.41778	0.760503	0.222514	1.69408	1.1019
PPP1R1A	-3.07234	-0.313687	0.1021	0.804583	4.03281				AFF4	3.41699	0.271379	0.0794206	1.20696	1.1019
LOC399491	-3.03892	-0.309239	0.101759	0.807068	4.03281				MKLN1	3.41582	0.32599	0.0954352	1.25352	1.1019
SRRD	-2.94419	-0.30738	0.104402	0.808108	4.03281				PRKAR1A	3.41478	0.446884	0.130867	1.36309	1.1019
SUMO3	-3.01746	-0.305356	0.101197	0.809242	4.03281				RPS8	3.41225	0.289702	0.0849005	1.22239	1.66795
FHL3	-3.07967	-0.305053	0.0990538	0.809413	4.03281				ZNF398	3.41209	0.328725	0.096341	1.2559	1.66795
C1orf86	-2.88471	-0.304026	0.105392	0.809989	4.03281				HOOK3	3.40947	0.284392	0.0834123	1.2179	1.66795
UQCRB	-2.91025	-0.292153	0.100388	0.816682	4.03281				SLC25A32	3.40919	0.549294	0.161122	1.46337	1.66795
RCN3	-2.89776	-0.290809	0.100356	0.817444	4.03281				BZW1	3.4067	0.374421	0.109907	1.29632	1.66795
PDGFB	-3.04282	-0.283489	0.0931663	0.821602	4.03281				EIF4A1	3.40361	0.334036	0.0981417	1.26054	1.66795
CUEDC2	-2.99496	-0.277774	0.0927472	0.824863	4.03281				GTF2F1	3.40313	0.282069	0.0828853	1.21594	1.66795
UBE2D4	-2.99727	-0.277573	0.0926087	0.824977	4.03281				EIF3H	3.40267	0.171812	0.0504935	1.12647	1.66795
ZNF358	-3.04582	-0.274786	0.0902175	0.826573	4.03281				EEA1	3.39856	0.453365	0.133399	1.36923	1.66795
SEMA5A	-3.10133	-0.26923	0.086811	0.829762	4.03281				SLC25A6	3.39838	0.347227	0.102174	1.27211	1.66795
MXD4	-3.03159	-0.267086	0.0881009	0.830997	4.03281				PREPL	3.39761	0.478115	0.140721	1.39292	1.66795
NDUFS8	-2.99345	-0.262807	0.0877941	0.833465	4.03281				CPSF6	3.39603	0.297926	0.0877278	1.22938	1.66795
FAM158A	-3.00859	-0.261349	0.0868675	0.834307	4.03281				KIDINS220	3.39553	0.389585	0.114735	1.31002	1.66795
ALDOA	-2.95523	-0.260852	0.0882677	0.834595	4.03281				BEX2	3.39428	1.82378	0.537309	3.54007	1.66795
RAD23A	-3.0191	-0.248228	0.0822194	0.84193	4.03281				GNS	3.39319	0.355349	0.104724	1.27929	1.66795
NR1H2	-2.9577	-0.247889	0.0838112	0.842128	4.03281				UBR1	3.38794	0.423119	0.12489	1.34082	1.66795
RNLS	-3.02463	-0.246325	0.0814395	0.843041	4.03281				PKP2	3.38638	1.2273	0.362423	2.34129	1.66795
ARHGAP35	-3.01521	-0.243276	0.0806828	0.844825	4.03281				TANK	3.38575	0.561906	0.165962	1.47622	1.66795
USMG5	-3.01671	-0.24175	0.0801369	0.845719	4.03281				LEPROTL1	3.38336	0.494591	0.146183	1.40892	1.66795
DVL3	-2.95015	-0.233841	0.079264	0.850368	4.03281				UBR7	3.37951	0.362308	0.107207	1.28548	1.66795
DDA1	-2.97159	-0.233626	0.07862	0.850495	4.03281				SMAP2	3.37891	0.63432	0.187729	1.55221	1.66795
BCL6B	-2.94624	-0.231275	0.0784983	0.851882	4.03281				PSMC6	3.37567	0.34155	0.10118	1.26712	1.66795
AURKAIP1	-2.93955	-0.22622	0.0769571	0.854872	4.03281				PSMB7	3.37443	0.304881	0.0903502	1.23532	1.66795
SEPP1	-2.89576	-0.22074	0.0762286	0.858125	4.03281				SCYL2	3.37318	0.393362	0.116614	1.31345	1.66795
GPX4	-2.93537	-0.220495	0.0751164	0.858271	4.03281				MT2A	3.37215	0.7329	0.217339	1.66198	1.66795
RNF5	-2.89226	-0.203639	0.0704084	0.868357	4.03281				DCLRE1A	3.36954	0.90236	0.267799	1.86912	1.66795
KLC4	-3.03444	-0.190745	0.06286	0.876153	4.03281				RNF217	3.36892	0.543215	0.161243	1.45722	1.66795
DAB2IP	-2.9928	-0.190464	0.0636409	0.876324	4.03281				RPLP1	3.36827	0.160561	0.0476687	1.11772	1.66795
RANBP3	-2.95963	-0.188626	0.0637329	0.877441	4.03281				CCDC91	3.36667	0.700497	0.208068	1.62506	1.66795
PRKACA	-2.8983	-0.168285	0.0580631	0.8899	4.03281				MIS12	3.36323	0.517918	0.153994	1.43189	1.66795
VPS33A	-2.90977	-0.16587	0.0570045	0.891391	4.03281				CHD1L	3.36271	0.390717	0.116191	1.31104	1.66795
MTHFSD	-3.07793	-0.151595	0.0492524	0.900255	4.03281				C22orf25	3.36173	0.378648	0.112635	1.30012	1.66795
RAB35	-3.02042	-0.140083	0.0463788	0.907467	4.03281				ENC1	3.36139	0.946523	0.281587	1.92722	1.66795
SRP14	-2.9918	-0.138895	0.0464252	0.908215	4.03281				MT1X	3.3607	0.790813	0.235312	1.73005	1.66795
LOXL3	-3.03796	-0.133936	0.0440873	0.911342	4.03281				ADAT1	3.35952	0.897021	0.267008	1.86222	1.66795
LSM3	-2.99231	-0.126858	0.0423947	0.915824	4.03281				ZNF551	3.35827	0.548518	0.163333	1.46258	1.66795
PARP10	-2.88572	-0.123057	0.0426434	0.91824	4.03281				CRK	3.35726	0.444262	0.132329	1.36062	1.66795
GAPDH	-3.10447	-0.102138	0.0329005	0.931651	4.03281				UGP2	3.35597	0.600939	0.179066	1.5167	1.66795
									SPATA5L1	3.35493	0.274551	0.0818348	1.20962	1.66795
									UTP6	3.35429	0.275679	0.0821872	1.21056	1.66795
									FBLN5	3.35041	0.721335	0.215297	1.64871	1.66795
									LOC100132884	3.34588	0.481488	0.143905	1.39618	1.66795
									SMC4	3.34385	0.544826	0.162934	1.45884	1.66795
									SFR1	3.34221	0.502302	0.15029	1.41647	1.66795
									HIATL1	3.34191	0.250345	0.0749107	1.18949	1.66795
									EIF4ENIF1	3.33867	0.462496	0.138527	1.37792	1.66795
									SLC7A2	3.33841	0.50439	0.151087	1.41852	1.66795
									C12orf10	3.33752	0.370493	0.111008	1.29279	1.66795
									ACOT9	3.33499	0.52385	0.157077	1.43779	1.66795
									LRRC58	3.3341	0.320635	0.0961684	1.24888	1.66795
									CYB5A	3.33354	0.512492	0.153738	1.42651	1.66795
									HEXB	3.32667	0.371373	0.111635	1.29358	1.66795
									ZNF200	3.32651	0.362117	0.108858	1.28531	1.66795
									MBTD1	3.32517	0.243442	0.0732118	1.18381	1.66795
									ZNF274	3.32513	0.458523	0.137896	1.37413	1.66795
									RNF150	3.31892	0.607042	0.182903	1.52313	1.66795
									NEK4	3.31571	0.650028	0.196045	1.5692	1.66795
									SYNPO2	3.3151	0.520996	0.157158	1.43495	1.66795
									ZNF260	3.31437	0.356711	0.107626	1.2805	1.66795
									SLC30A5	3.31332	0.322399	0.0973038	1.25041	1.66795
									ACER3	3.31075	0.498077	0.150442	1.41233	1.66795
									B3GNT5	3.31043	0.680418	0.205538	1.6026	1.66795
									CLCN6	3.30642	0.406242	0.122865	1.32523	1.66795
									LOC100506162	3.30476	0.299503	0.0906278	1.23072	1.66795
									ILVBL	3.30412	0.277834	0.0840873	1.21237	1.66795
									PTPRF	3.30314	0.924943	0.280019	1.89861	1.66795
									CFLAR	3.29797	0.335646	0.101774	1.26194	1.66795
									C16orf52	3.29688	0.222966	0.0676295	1.16713	1.66795
									TMEM43	3.2944	0.477965	0.145084	1.39278	1.66795
									RIMKLB	3.29229	0.601501	0.1827	1.51729	1.66795
									TMEM189	3.28994	0.247734	0.0753007	1.18734	1.66795
									EEF1A1	3.28954	0.53024	0.16119	1.44417	1.66795
									MED17	3.28937	0.309137	0.0939808	1.23897	1.66795
									PLCE1	3.28783	0.420206	0.127807	1.33812	1.66795
									MKI67IP	3.28138	0.452726	0.137968	1.36862	1.66795
									CREG1	3.28092	0.400251	0.121993	1.31974	1.66795
									LOC100506718	3.27912	0.793699	0.242046	1.73351	1.66795
									ABCA9	3.27811	0.415951	0.126888	1.33418	1.66795
									MON1B	3.27606	0.278469	0.0850013	1.21291	1.66795
									ZCCHC6	3.27581	0.356586	0.108854	1.28039	1.66795
									FTX	3.27033	0.567489	0.173527	1.48194	1.66795
									SLC9A6	3.2663	0.338223	0.103549	1.2642	1.66795
									MYH3	3.266	1.69488	0.518947	3.2375	1.66795
									FADS1	3.26356	0.846689	0.259437	1.79837	1.66795
									GON4L	3.2593	0.343641	0.105434	1.26895	1.66795
									G2E3	3.25568	0.370681	0.113856	1.29296	1.66795
									SDCBP	3.25441	0.463591	0.14245	1.37897	1.66795
									TUBGCP5	3.25304	0.368881	0.113396	1.29135	1.66795
									RSL24D1	3.25206	0.315937	0.0971496	1.24482	1.66795
									DNAJB9	3.24895	0.472412	0.145404	1.38743	1.66795
									DIP2B	3.24776	0.446832	0.137582	1.36304	1.66795
									PAPPA	3.24691	0.590938	0.182	1.50623	1.66795
									ZNF791	3.24423	0.482936	0.14886	1.39759	1.66795
									DDX20	3.24389	0.482856	0.148851	1.39751	1.66795
									GPAM	3.24271	1.10241	0.339965	2.14712	1.66795
									GGH	3.24042	0.732692	0.22611	1.66174	1.66795
									SLC10A3	3.24002	0.372467	0.114958	1.29456	1.66795
									EBLN2	3.23886	0.628168	0.193947	1.5456	1.66795
									IRAK2	3.23558	0.5247	0.162166	1.43863	1.66795
									MAGEF1	3.23522	0.16715	0.0516656	1.12284	1.66795
									METAP2	3.23437	0.203337	0.0628675	1.15136	1.66795
									PXK	3.23306	0.504894	0.156166	1.41902	1.66795
									FLJ41484	3.23149	0.402285	0.124489	1.3216	1.66795
									AKR1A1	3.22955	0.314862	0.0974939	1.24389	1.66795
									IRS2	3.22927	0.831584	0.257514	1.77964	1.66795
									DDX18	3.22868	0.330373	0.102324	1.25734	1.66795
									ZFYVE16	3.22769	0.428748	0.132834	1.34606	1.66795
									DERL2	3.22689	0.238662	0.0739603	1.1799	1.66795
									C6orf211	3.22357	0.402316	0.124805	1.32163	1.66795
									YIF1A	3.22351	0.246028	0.0763227	1.18594	1.66795
									LAMC1	3.22305	0.365527	0.11341	1.28835	1.66795
									FLJ39653	3.22292	0.703614	0.218316	1.62858	1.66795
									PCNA	3.22154	0.330845	0.102698	1.25775	1.66795
									USP8	3.22022	0.276661	0.0859136	1.21139	1.66795
									IPO8	3.21828	0.295736	0.0918924	1.22751	1.66795
									KIAA1841	3.21797	0.435383	0.135298	1.35227	1.66795
									MAP3K7	3.21731	0.297003	0.0923142	1.22859	1.66795
									USP34	3.21481	0.208933	0.0649907	1.15583	1.66795
									DKC1	3.21337	0.239392	0.0744986	1.1805	1.66795
									FAM174B	3.21239	0.337036	0.104917	1.26316	1.66795
									BCL6	3.2116	0.677758	0.211034	1.59965	1.66795
									ORMDL2	3.21017	0.495761	0.154435	1.41006	1.66795
									MMD	3.20698	1.48027	0.461576	2.79001	1.66795
									NHLRC2	3.20697	0.523217	0.16315	1.43716	1.66795
									AMOTL1	3.20634	0.382973	0.119442	1.30403	1.66795
									CBFB	3.20539	0.494683	0.154328	1.40901	1.66795
									TMEM209	3.20148	0.483039	0.15088	1.39768	1.66795
									N4BP2L2	3.20124	0.349401	0.109146	1.27403	1.66795
									CCNC	3.20096	0.30508	0.095309	1.23549	1.66795
									UFM1	3.20071	0.236413	0.0738628	1.17806	1.66795
									SENP5	3.20026	0.216069	0.0675159	1.16156	1.66795
									PNPLA8	3.20007	0.291531	0.0911015	1.22394	1.66795
									DNTTIP2	3.19882	0.19531	0.0610569	1.14497	1.66795
									OFD1	3.19602	0.26814	0.083898	1.20425	1.66795
									FUBP1	3.19444	0.374495	0.117233	1.29639	1.66795
									UBXN2B	3.19257	0.253115	0.0792824	1.19178	1.66795
									IPO5	3.1907	0.278624	0.0873237	1.21304	1.66795
									ORC3	3.18965	0.401752	0.125955	1.32111	1.66795
									CXCR4	3.18924	0.814609	0.255424	1.75882	1.66795
									XIRP2	3.18719	0.422179	0.132461	1.33995	1.66795
									HPRT1	3.18629	0.253204	0.0794668	1.19185	1.66795
									TM7SF3	3.17944	0.399607	0.125685	1.31915	1.66795
									TSR1	3.17586	0.300768	0.0947045	1.2318	1.66795
									GTF3C3	3.17313	0.345903	0.10901	1.27095	1.66795
									CCNDBP1	3.17304	0.364575	0.114898	1.2875	1.66795
									TRIM44	3.17044	0.213762	0.0674235	1.15971	1.66795
									UGCG	3.16951	0.480056	0.151461	1.3948	1.66795
									EGFR	3.16525	0.648135	0.204765	1.56714	1.66795
									SLC25A5	3.16464	0.33854	0.106976	1.26448	1.66795
									STX12	3.16379	0.285661	0.0902907	1.21897	1.66795
									EIF3J	3.15906	0.28976	0.0917235	1.22244	1.66795
									RNF149	3.15816	0.444453	0.140732	1.3608	1.66795
									SLC2A3	3.15781	0.263124	0.0833248	1.20007	1.66795
									SLC26A2	3.15753	0.576861	0.182694	1.4916	1.66795
									SUPT7L	3.1569	0.345021	0.109291	1.27017	1.66795
									NRBF2	3.15652	0.722089	0.228761	1.64957	1.66795
									CCDC18	3.15323	0.462294	0.14661	1.37773	1.66795
									HN1	3.15311	0.598119	0.189692	1.51374	1.66795
									TSNAX	3.1508	0.442075	0.140306	1.35856	1.66795
									PSMD11	3.14873	0.2907	0.092323	1.22323	1.66795
									UNC119B	3.14029	0.16984	0.0540842	1.12493	1.66795
									PIBF1	3.14005	0.468125	0.149082	1.38331	1.66795
									TP63	3.13751	0.726767	0.231638	1.65493	1.66795
									ALKBH3	3.13655	0.415197	0.132374	1.33348	1.66795
									ZNF185	3.13548	0.254825	0.0812713	1.19319	1.66795
									STRN	3.13547	0.353572	0.112765	1.27772	1.66795
									TSHZ2	3.13484	0.370945	0.11833	1.2932	1.66795
									C20orf194	3.13461	0.53766	0.171524	1.45162	1.66795
									ZFR	3.1345	0.469024	0.149633	1.38417	1.66795
									SLK	3.13382	0.220699	0.0704249	1.1653	1.66795
									KIAA0146	3.13333	0.289045	0.0922486	1.22183	1.66795
									BLVRA	3.1325	0.228406	0.072915	1.17154	1.66795
									TAOK3	3.13223	0.201208	0.064238	1.14966	1.66795
									DLG5	3.13002	0.29495	0.0942328	1.22684	1.66795
									MT1F	3.126	0.616601	0.197249	1.53326	1.66795
									MED29	3.12277	0.524056	0.167818	1.43799	1.66795
									LETMD1	3.12171	0.466088	0.149305	1.38136	1.66795
									XPC	3.11607	0.201725	0.064737	1.15007	1.66795
									AXIN2	3.1156	0.443917	0.142482	1.36029	1.66795
									TMCO1	3.1148	0.188745	0.0605963	1.13977	1.66795
									CPSF3	3.11454	0.364054	0.116889	1.28704	1.66795
									BRPF1	3.11331	0.273301	0.0877848	1.20857	1.66795
									RNPS1	3.11227	0.254463	0.0817613	1.19289	1.66795
									MICAL2	3.10927	0.405239	0.130333	1.32431	1.66795
									STAG1	3.10818	0.248514	0.0799548	1.18798	1.66795
									STX17	3.10762	0.213748	0.068782	1.1597	1.66795
									PDE4DIP	3.10542	0.314433	0.101253	1.24352	1.66795
									EEF1E1	3.10393	0.375001	0.120815	1.29684	1.66795
									MATR3	3.10267	0.27119	0.0874055	1.2068	1.66795
									MAMSTR	3.10141	0.4619	0.148932	1.37736	1.66795
									VPS37A	3.0989	0.337409	0.10888	1.26349	1.66795
									OCRL	3.09395	0.343969	0.111175	1.26924	1.66795
									TMF1	3.08945	0.243924	0.078954	1.18421	1.66795
									ZDHHC13	3.08641	0.261117	0.0846022	1.19841	1.66795
									SNAP23	3.08528	0.319298	0.103491	1.24772	1.66795
									MSMO1	3.08401	0.468813	0.152014	1.38397	1.66795
									ECHDC3	3.08378	0.569544	0.18469	1.48405	1.66795
									CHMP5	3.0829	0.376732	0.1222	1.2984	1.66795
									HMGXB3	3.0809	0.271695	0.0881869	1.20723	1.66795
									PIGS	3.08065	0.3123	0.101375	1.24169	1.66795
									YWHAB	3.07862	0.288285	0.0936408	1.22119	1.66795
									LAMA2	3.07836	0.571228	0.185562	1.48579	1.66795
									HSPA14	3.07807	0.388608	0.126251	1.30913	1.66795
									RPS7	3.07761	0.181305	0.058911	1.13391	1.66795
									ODF2L	3.0764	0.286974	0.0932824	1.22008	1.66795
									USP33	3.07366	0.295273	0.0960655	1.22712	1.66795
									PIM1	3.07341	0.855587	0.278384	1.80949	1.66795
									SCAMP1	3.07265	0.478517	0.155734	1.39331	1.66795
									AACS	3.07239	0.36786	0.119731	1.29044	1.66795
									DHX33	3.07048	0.389191	0.126753	1.30966	1.66795
									ERAP1	3.06983	0.427868	0.139378	1.34524	1.66795
									FAR1	3.06904	0.344958	0.112399	1.27011	1.66795
									LOC153682	3.06812	0.700034	0.228164	1.62454	1.66795
									MYC	3.068	1.33956	0.436623	2.53074	1.66795
									MCMBP	3.06659	0.177354	0.0578341	1.13081	1.66795
									CEBPA	3.06371	1.06999	0.349247	2.09942	1.66795
									GTPBP4	3.06364	0.352434	0.115038	1.27671	1.66795
									MED19	3.06009	0.426318	0.139316	1.3438	1.66795
									TNFRSF12A	3.05893	1.02182	0.334044	2.03047	1.66795
									NAA25	3.05526	0.344314	0.112695	1.26955	1.66795
									EIF3I	3.05499	0.211274	0.0691572	1.15771	1.66795
									GRAMD3	3.05237	0.720931	0.236187	1.64825	1.66795
									TMED5	3.05134	0.349285	0.114469	1.27393	1.66795
									EHD1	3.04994	0.147041	0.048211	1.1073	1.66795
									PAFAH1B2	3.04805	0.156434	0.0513225	1.11453	1.66795
									PTDSS1	3.04752	0.245237	0.080471	1.18529	1.66795
									LINC00478	3.04747	0.297934	0.0977642	1.22938	1.66795
									FABP4	3.04499	1.33909	0.439768	2.52992	1.66795
									VMA21	3.04251	0.127771	0.0419953	1.0926	2.64275
									ISOC1	3.04157	0.398804	0.131118	1.31841	2.64275
									TBCE	3.04127	0.266657	0.0876793	1.20302	2.64275
									MCM5	3.04048	0.427627	0.140644	1.34502	2.64275
									SEC24A	3.03986	0.528651	0.173907	1.44258	2.64275
									SEC24B	3.03726	0.263018	0.0865973	1.19999	2.64275
									NKAP	3.03692	0.418205	0.137707	1.33626	2.64275
									MEF2BNB	3.03671	0.377983	0.124471	1.29952	2.64275
									TTC39B	3.03654	0.238152	0.0784289	1.17948	2.64275
									MYPN	3.03506	0.309825	0.102082	1.23956	2.64275
									TMEM38B	3.03402	0.38663	0.127432	1.30734	2.64275
									CTPS	3.03259	0.496776	0.163812	1.41106	2.64275
									BACE1	3.03033	0.225543	0.0744286	1.16922	2.64275
									LRP2BP	3.03033	0.526857	0.173861	1.44079	2.64275
									CHCHD7	3.02964	0.267667	0.0883495	1.20386	2.64275
									NOC3L	3.023	0.261048	0.0863539	1.19835	2.64275
									GSPT1	3.02223	0.219794	0.0727258	1.16457	2.64275
									COPB1	3.02219	0.282849	0.0935907	1.2166	2.64275
									G3BP2	3.02208	0.485503	0.160652	1.40007	2.64275
									POM121	3.02137	0.261024	0.0863927	1.19833	2.64275
									EFTUD2	3.01911	0.273963	0.0907432	1.20912	2.64275
									IK	3.01803	0.296441	0.0982234	1.22811	2.64275
									ATG2B	3.01664	0.416374	0.138026	1.33457	2.64275
									ZMYM5	3.01642	0.32773	0.108649	1.25504	2.64275
									THUMPD3	3.01616	0.254516	0.0843842	1.19294	2.64275
									REV3L	3.01592	0.335636	0.111288	1.26193	2.64275
									ADAMTS9-AS2	3.01545	0.53431	0.177191	1.44825	2.64275
									CKAP5	3.01401	0.353264	0.117207	1.27745	2.64275
									NUDCD2	3.01144	0.273674	0.0908782	1.20888	2.64275
									TBP	3.0092	0.171734	0.0570696	1.12641	2.64275
									PDLIM5	3.00763	0.424324	0.141083	1.34194	2.64275
									DIDO1	3.00625	0.325309	0.108211	1.25293	2.64275
									DNAJA2	3.00263	0.243674	0.0811534	1.184	2.64275
									ADRBK2	3.00231	1.05693	0.352041	2.08051	2.64275
									NOLC1	2.9982	0.231754	0.0772977	1.17426	2.64275
									NOP14	2.99636	0.379443	0.126635	1.30084	2.64275
									PDE4B	2.99533	0.588543	0.196487	1.50373	2.64275
									MMAA	2.99411	0.333875	0.111511	1.26039	2.64275
									ZNF512	2.99349	0.447685	0.149553	1.36385	2.64275
									RQCD1	2.99115	0.394296	0.131821	1.3143	2.64275
									ABHD13	2.99107	0.339501	0.113505	1.26532	2.64275
									METTL22	2.98911	0.664223	0.222214	1.58471	2.64275
									XRN2	2.98095	0.424063	0.142258	1.3417	2.64275
									PTPLA	2.98077	0.276122	0.0926344	1.21094	2.64275
									POLK	2.97854	0.232198	0.077957	1.17462	2.64275
									MAN1B1	2.97829	0.24556	0.08245	1.18555	2.64275
									KIF3B	2.97602	0.364984	0.122642	1.28787	2.64275
									TMEM237	2.97423	0.458351	0.154107	1.37397	2.64275
									ACTN2	2.97396	0.324742	0.109195	1.25244	2.64275
									TGIF1	2.97355	0.34909	0.117398	1.27376	2.64275
									SCD	2.97282	1.75815	0.591408	3.38264	2.64275
									BBS10	2.97181	0.356764	0.120049	1.28055	2.64275
									MCOLN1	2.97178	0.300936	0.101265	1.23194	2.64275
									GFOD1	2.97138	0.357236	0.120226	1.28097	2.64275
									EIF3L	2.97043	0.126128	0.0424612	1.09136	2.64275
									RTTN	2.97026	0.358597	0.120729	1.28218	2.64275
									RINT1	2.96997	0.335378	0.112923	1.26171	2.64275
									APOLD1	2.96473	0.572008	0.192937	1.48659	2.64275
									BCAR3	2.96456	0.85966	0.289979	1.81461	2.64275
									THAP6	2.96422	0.322104	0.108664	1.25015	2.64275
									EFTUD1	2.96044	0.34287	0.115817	1.26828	2.64275
									YLPM1	2.95881	0.19913	0.0673007	1.14801	2.64275
									UBE2Z	2.95727	0.243526	0.0823482	1.18388	2.64275
									CHUK	2.957	0.369101	0.124823	1.29155	2.64275
									EIF2A	2.95499	0.241219	0.0816308	1.18199	2.64275
									C4orf46	2.95345	0.709225	0.240135	1.63493	2.64275
									C1orf131	2.95294	0.386436	0.130865	1.30716	2.64275
									TMEM135	2.95232	0.845957	0.286539	1.79746	2.64275
									ARHGAP19	2.95136	0.247597	0.0838926	1.18723	2.64275
									IFFO2	2.95098	0.436431	0.147893	1.35325	2.64275
									NSUN4	2.94901	0.295583	0.100231	1.22738	2.64275
									GNAQ	2.94832	0.234755	0.0796234	1.17671	2.64275
									KCTD18	2.94761	0.47573	0.161395	1.39062	2.64275
									PLA2G16	2.94657	0.519451	0.17629	1.43341	2.64275
									FBXO30	2.9464	0.53838	0.182725	1.45234	2.64275
									RPL23	2.94636	0.261152	0.0886353	1.19844	2.64275
									FASTKD2	2.93828	0.337089	0.114723	1.26321	2.64275
									RNF114	2.93825	0.271989	0.0925682	1.20747	2.64275
									ALG2	2.93734	0.32304	0.109977	1.25096	2.64275
									NRD1	2.93481	0.268621	0.0915294	1.20466	2.64275
									MAFF	2.93427	0.945041	0.32207	1.92524	2.64275
									GALNTL2	2.9333	0.722036	0.246151	1.64951	2.64275
									CES3	2.93284	0.191025	0.065133	1.14157	2.64275
									ALKBH2	2.9321	0.468396	0.159748	1.38357	2.64275
									POLR1B	2.93154	0.306847	0.104671	1.237	2.64275
									CRELD2	2.93049	0.473076	0.161432	1.38807	2.64275
									FTSJ1	2.92995	0.23695	0.0808716	1.1785	2.64275
									C9orf64	2.92879	0.215444	0.0735607	1.16106	2.64275
									PTPRG	2.92854	0.53082	0.181258	1.44475	2.64275
									C1RL	2.92661	0.678698	0.231906	1.60069	2.64275
									LTBP2	2.92519	0.655753	0.224174	1.57544	2.64275
									NAP1L5	2.92367	0.674562	0.230724	1.59611	2.64275
									NUSAP1	2.92133	0.510265	0.174669	1.42431	2.64275
									NLK	2.92063	0.333837	0.114303	1.26036	2.64275
									SOX9	2.9206	0.980589	0.335749	1.97327	2.64275
									ALG5	2.91961	0.404783	0.138643	1.32389	2.64275
									MDC1	2.9189	0.22578	0.0773513	1.16941	2.64275
									SCFD1	2.91769	0.295415	0.10125	1.22724	2.64275
									LOC153546	2.91732	0.353927	0.121319	1.27803	2.64275
									SOCS6	2.91657	0.443761	0.152152	1.36015	2.64275
									ARHGAP24	2.91013	0.540517	0.185737	1.45449	2.64275
									KIAA1704	2.91011	0.277482	0.095351	1.21208	2.64275
									DDX59	2.91006	0.206003	0.0707898	1.15349	2.64275
									C1orf216	2.90904	0.30978	0.106489	1.23952	2.64275
									EXOC2	2.90634	0.549972	0.189232	1.46406	2.64275
									GNL3	2.90611	0.33718	0.116024	1.26329	2.64275
									TIAM2	2.90554	1.09527	0.37696	2.13653	2.64275
									PABPC1	2.90406	0.36354	0.125183	1.28658	2.64275
									JAZF1	2.90363	0.462598	0.159317	1.37802	2.64275
									RB1	2.90283	0.448711	0.154577	1.36482	2.64275
									PLEKHB2	2.90026	0.324245	0.111798	1.25201	2.64275
									RPS6KA5	2.90026	0.372523	0.128445	1.29461	2.64275
									FLVCR1	2.89945	0.545296	0.188068	1.45932	2.64275
									PLEKHA1	2.89944	0.435104	0.150065	1.35201	2.64275
									CCDC76	2.89906	0.584271	0.201538	1.49928	2.64275
									RALGAPA1	2.89883	0.421737	0.145485	1.33954	2.64275
									NAPB	2.89833	0.533706	0.184143	1.44764	2.64275
									LOC100049716	2.89815	0.710901	0.245295	1.63683	2.64275
									ADIPOQ	2.89781	1.98861	0.686246	3.96854	2.64275
									PANX1	2.89541	0.735606	0.254059	1.6651	2.64275
									ACTR8	2.89517	0.339673	0.117324	1.26547	2.64275
									TTC13	2.8939	0.38707	0.133754	1.30773	2.64275
									RPL11	2.89261	0.184093	0.0636425	1.1361	2.64275
									HNRNPAB	2.89244	0.197381	0.0682404	1.14662	2.64275
									C12orf66	2.89209	0.354511	0.122579	1.27855	2.64275
									U2SURP	2.89175	0.316216	0.109351	1.24506	2.64275
									RPS17	2.8915	0.143581	0.0496561	1.10464	2.64275
									PRTG	2.89144	0.358718	0.124062	1.28229	2.64275
									MIS18A	2.88885	0.291881	0.101037	1.22424	2.64275
									ZNF280D	2.88797	0.40876	0.141539	1.32754	2.64275
									IDI1	2.88603	0.298418	0.103401	1.2298	2.64275
									KIAA0894	2.8854	0.413574	0.143334	1.33198	2.64275
									DIEXF	2.88324	0.406828	0.141101	1.32577	2.64275
									MYF6	2.88167	0.451058	0.156527	1.36704	2.64275
									FBXO38	2.88165	0.250169	0.0868147	1.18935	2.64275
									ZNF33B	2.88059	0.428948	0.14891	1.34625	2.64275
									DHX57	2.87729	0.325917	0.113272	1.25346	2.64275
									LIX1L	2.87677	0.48351	0.168074	1.39814	2.64275
									GPR89A	2.87672	0.346961	0.12061	1.27188	2.64275
									FRMD4A	2.87651	0.249964	0.0868983	1.18918	2.64275
									RDBP	2.87634	0.409269	0.142288	1.32801	2.64275
									MAGI2	2.874	0.456868	0.158966	1.37256	2.64275
									CDKN2B	2.87368	0.936846	0.326009	1.91434	2.64275
									DEPDC7	2.87175	0.810571	0.282257	1.75391	2.64275
									FBXO22	2.87055	0.239496	0.0834322	1.18058	2.64275
									ANP32B	2.87008	0.305326	0.106382	1.2357	2.64275
									OSR2	2.8698	0.548866	0.191256	1.46294	2.64275
									APBA3	2.86774	0.167514	0.0584132	1.12312	2.64275
									LRRFIP1	2.86697	0.321998	0.112313	1.25006	2.64275
									LRRC32	2.86656	0.584087	0.203759	1.49909	2.64275
									TTI1	2.86634	0.437385	0.152594	1.35415	2.64275
									SMAD4	2.86624	0.297774	0.10389	1.22925	2.64275
									FAM65A	2.86304	0.184559	0.0644627	1.13647	2.64275
									C5orf4	2.86257	0.107803	0.0376595	1.07759	2.64275
									FLJ10038	2.86242	0.442527	0.154599	1.35898	2.64275
									LRRC59	2.86166	0.411331	0.143739	1.32991	2.64275
									AMPD3	2.85993	0.669133	0.233968	1.59012	2.64275
									FAM126A	2.85907	0.339762	0.118837	1.26555	2.64275
									ESYT2	2.85895	0.253947	0.0888254	1.19247	2.64275
									C2orf68	2.85873	0.311508	0.108967	1.241	2.64275
									PLXNA2	2.8582	0.457941	0.16022	1.37358	2.64275
									ATIC	2.85669	0.437581	0.153178	1.35433	2.64275
									CAP2	2.85634	0.218917	0.0766425	1.16386	2.64275
									TTC19	2.85492	0.216793	0.0759366	1.16215	2.64275
									PDS5A	2.85472	0.349773	0.122525	1.27436	2.64275
									H19	2.85418	0.965917	0.338422	1.9533	2.64275
									HSPA12A	2.85345	0.334404	0.117193	1.26086	2.64275
									OTUD7B	2.85325	0.298219	0.104519	1.22963	2.64275
									MLIP	2.85266	0.331286	0.116133	1.25813	2.64275
									PSMG2	2.8517	0.211597	0.0742004	1.15797	2.64275
									PRUNE	2.84998	0.312136	0.109522	1.24154	2.64275
									RAMP1	2.8494	0.332752	0.11678	1.25941	2.64275
									MTSS1	2.84765	0.345963	0.121491	1.271	2.64275
									SMYD2	2.84738	0.456994	0.160496	1.37268	2.64275
									STK17A	2.84666	0.594202	0.208737	1.50964	2.64275
									ARID2	2.84497	0.344239	0.120999	1.26948	2.64275
									PDCD6IP	2.84494	0.428912	0.150763	1.34622	2.64275
									GSS	2.84375	0.319124	0.11222	1.24757	2.64275
									RMND1	2.8412	0.586042	0.206265	1.50112	2.64275
									SP110	2.84061	0.366645	0.129073	1.28935	2.64275
									ZNF516	2.83865	0.655709	0.230993	1.57539	2.64275
									LARS	2.83862	0.195142	0.0687452	1.14484	2.64275
									CREM	2.83653	0.415553	0.1465	1.33381	2.64275
									COPB2	2.8363	0.261202	0.0920923	1.19848	2.64275
									ACVR1C	2.8348	1.10069	0.388279	2.14457	2.64275
									ALG8	2.83341	0.371279	0.131036	1.2935	2.64275
									CREBZF	2.83329	0.243889	0.0860796	1.18418	2.64275
									LINC00338	2.8327	0.251326	0.0887229	1.1903	2.64275
									GEMIN5	2.83249	0.328204	0.115871	1.25545	2.64275
									MCTS1	2.83073	0.210855	0.0744878	1.15737	2.64275
									ACSL5	2.82888	0.266054	0.0940492	1.20251	2.64275
									LMAN1	2.82714	0.528626	0.186983	1.44256	2.64275
									POPDC2	2.82629	0.610647	0.21606	1.52694	2.64275
									MAP3K4	2.82622	0.424213	0.150099	1.34184	2.64275
									AGFG1	2.8254	0.275317	0.0974437	1.21026	2.64275
									MAP4K5	2.8248	0.302917	0.107235	1.23364	2.64275
									PDXDC1	2.82465	0.349052	0.123574	1.27372	2.64275
									MGC24103	2.82426	0.770752	0.272904	1.70616	2.64275
									C3orf38	2.81897	0.243681	0.0864433	1.18401	2.64275
									GSTCD	2.8174	0.407483	0.144631	1.32637	2.64275
									ASAH2B	2.81405	0.393114	0.139697	1.31323	2.64275
									TMEM41A	2.81334	0.401331	0.142653	1.32073	2.64275
									TMTC1	2.8127	0.274643	0.0976438	1.20969	2.64275
									ZNF143	2.81191	0.266335	0.0947169	1.20275	2.64275
									NCEH1	2.81178	0.740431	0.263332	1.67067	2.64275
									CDC40	2.81104	0.422684	0.150366	1.34042	2.64275
									RPAP3	2.80892	0.388013	0.138136	1.30859	2.64275
									DUSP18	2.80822	0.169389	0.0603191	1.12458	2.64275
									SIM1	2.80794	0.437936	0.155963	1.35466	2.64275
									TIMP4	2.80778	1.07276	0.382065	2.10345	2.64275
									CYR61	2.80752	1.68976	0.601868	3.22602	2.64275
									CHAF1B	2.8074	0.630068	0.224431	1.54764	2.64275
									AK2	2.80533	0.300484	0.107112	1.23156	2.64275
									DNAJB11	2.80473	0.309061	0.110193	1.2389	2.64275
									PSMD7	2.80465	0.385117	0.137314	1.30597	2.64275
									CSE1L	2.80429	0.261625	0.0932946	1.19883	2.64275
									ANKRD44	2.80426	0.454603	0.162111	1.37041	2.64275
									PRKAA1	2.80352	0.425793	0.151878	1.34331	2.64275
									TTC27	2.80309	0.226635	0.0808518	1.1701	2.64275
									ZXDC	2.80256	0.335316	0.119647	1.26165	2.64275
									LOC339240	2.79941	0.246978	0.0882248	1.18672	2.64275
									MDM1	2.79922	0.457693	0.163507	1.37334	2.64275
									ITSN1	2.79631	0.303507	0.108538	1.23414	2.64275
									NXT1	2.79522	0.290563	0.10395	1.22312	2.64275
									ADIPOR1	2.79496	0.298483	0.106793	1.22985	2.64275
									BUD13	2.79298	0.322419	0.115439	1.25043	2.64275
									MSRB1	2.78949	0.385565	0.138221	1.30637	2.64275
									PAPOLG	2.78829	0.280618	0.100642	1.21471	2.64275
									UTP14A	2.78703	0.414751	0.148814	1.33307	2.64275
									MCPH1	2.78607	0.305518	0.109659	1.23586	2.64275
									PWP1	2.786	0.241893	0.0868246	1.18254	2.64275
									ASCC3	2.78498	0.208588	0.0748975	1.15556	2.64275
									SARNP	2.78308	0.296617	0.106579	1.22826	2.64275
									PRPF4B	2.78299	0.262281	0.0942443	1.19937	2.64275
									GPR155	2.78289	0.294349	0.105771	1.22633	2.64275
									RHBDD2	2.78208	0.410761	0.147646	1.32939	2.64275
									CSDE1	2.7818	0.217373	0.0781411	1.16261	2.64275
									SRSF1	2.78036	0.295983	0.106455	1.22772	2.64275
									TSC22D1	2.77799	0.380093	0.136823	1.30143	2.64275
									ZNF593	2.77782	0.612686	0.220564	1.5291	2.64275
									APEX1	2.77729	0.194076	0.0698796	1.14399	2.64275
									SMS	2.77718	0.371652	0.133824	1.29383	2.64275
									C10orf58	2.77711	0.283007	0.101907	1.21673	2.64275
									MITD1	2.77427	0.439986	0.158595	1.35659	2.64275
									GOSR2	2.77326	0.111272	0.0401231	1.08018	2.64275
									UTP23	2.7725	0.32626	0.117677	1.25376	2.64275
									CEP76	2.76978	0.474082	0.171162	1.38903	2.64275
									ATP6V1C1	2.7676	0.236791	0.0855583	1.17837	2.64275
									SPATA7	2.76678	0.347173	0.125479	1.27207	2.64275
									GOLGA5	2.76559	0.2311	0.0835625	1.17373	2.64275
									TDRD7	2.7653	0.493793	0.178568	1.40814	2.64275
									GORASP2	2.76523	0.176594	0.0638625	1.13021	2.64275
									PTAR1	2.76476	0.25675	0.0928651	1.19478	2.64275
									RAB18	2.76434	0.300788	0.10881	1.23182	2.64275
									CCNT2	2.7629	0.261291	0.0945712	1.19855	2.64275
									PIK3CB	2.76245	0.39815	0.144129	1.31782	2.64275
									CCT8	2.76158	0.274848	0.0995257	1.20987	2.64275
									CHERP	2.76068	0.418919	0.151745	1.33693	2.64275
									ANGEL2	2.76051	0.37683	0.136507	1.29849	2.64275
									AARS	2.75952	0.270157	0.0978998	1.20594	2.64275
									PPP2R3C	2.75937	0.179624	0.0650959	1.13259	2.64275
									CD55	2.75887	0.323746	0.117347	1.25158	2.64275
									PHLDA1	2.75737	0.53862	0.195339	1.45258	2.64275
									DIAPH1	2.75548	0.230939	0.0838107	1.1736	2.64275
									SACM1L	2.75448	0.356437	0.129402	1.28026	2.64275
									DERL1	2.75376	0.540038	0.196109	1.45401	2.64275
									RECQL	2.75355	0.287646	0.104463	1.22065	2.64275
									COG1	2.75015	0.210846	0.076667	1.15737	2.64275
									KPNA2	2.7488	0.454239	0.16525	1.37006	2.64275
									DONSON	2.74873	0.414013	0.15062	1.33239	2.64275
									DKFZp547G183	2.74812	0.374528	0.136285	1.29642	2.64275
									AQR	2.74752	0.284638	0.103598	1.2181	2.64275
									ACTR3B	2.74739	0.354247	0.128939	1.27832	2.64275
									LOC100507495	2.74553	0.652866	0.237793	1.57229	2.64275
									ANTXR2	2.74532	0.398183	0.145041	1.31785	2.64275
									PSMC1	2.74524	0.194575	0.0708771	1.14439	2.64275
									GPKOW	2.74298	0.257324	0.093812	1.19526	2.64275
									CARS	2.74151	0.343311	0.125227	1.26866	2.64275
									LINC00515	2.74143	0.487538	0.177841	1.40205	2.64275
									RCN2	2.7399	0.214739	0.0783747	1.16049	2.64275
									INTS2	2.73823	0.323553	0.118161	1.25141	2.64275
									ODC1	2.7381	0.57488	0.209956	1.48955	2.64275
									IMMP2L	2.73791	0.264153	0.0964798	1.20093	2.64275
									QRICH1	2.73649	0.192418	0.0703157	1.14268	2.64275
									RNF31	2.73592	0.366755	0.134052	1.28945	2.64275
									FAM204A	2.73539	0.242156	0.0885273	1.18276	2.64275
									HPS3	2.73532	0.449182	0.164215	1.36527	2.64275
									ADNP2	2.7351	0.353249	0.129154	1.27743	2.64275
									IGF2R	2.73344	0.410221	0.150075	1.32889	2.64275
									HSD17B12	2.73282	0.197614	0.0723115	1.1468	2.64275
									TSEN15	2.73207	0.271247	0.0992824	1.20685	2.64275
									ZC3H7A	2.73179	0.331519	0.121356	1.25834	2.64275
									ATR	2.73141	0.37075	0.135735	1.29302	2.64275
									RPS16	2.72955	0.148908	0.0545543	1.10873	2.64275
									MYL12A	2.72947	0.433911	0.158972	1.35089	2.64275
									CD99P1	2.72852	0.286241	0.104907	1.21946	2.64275
									MRPL9	2.72749	0.150506	0.055181	1.10996	2.64275
									ZNF397	2.72718	0.247723	0.0908349	1.18733	2.64275
									BET1L	2.7267	0.275292	0.100962	1.21024	2.64275
									C2orf69	2.72468	0.415694	0.152566	1.33394	2.64275
									PPP4R1	2.72333	0.39118	0.14364	1.31147	2.64275
									THOC5	2.7216	0.281929	0.10359	1.21582	2.64275
									ZNF568	2.7214	0.264669	0.0972547	1.20136	2.64275
									PIK3CA	2.72081	0.245433	0.0902057	1.18545	2.64275
									MINA	2.7196	0.152322	0.0560089	1.11136	2.64275
									TRIM32	2.71919	0.332969	0.122452	1.2596	2.64275
									NPM1	2.71896	0.210426	0.0773922	1.15703	2.64275
									RAB15	2.71894	0.419526	0.154298	1.33749	2.64275
									DAPK3	2.71882	0.315687	0.116111	1.2446	2.64275
									CLIP4	2.71789	0.203438	0.0748517	1.15144	2.64275
									CMTM7	2.71753	0.468807	0.172512	1.38396	2.64275
									PRICKLE1	2.71749	0.344818	0.126889	1.26999	2.64275
									SAE1	2.71652	0.293017	0.107865	1.2252	2.64275
									EAPP	2.71561	0.198522	0.0731041	1.14752	2.64275
									MAGI2-AS3	2.71271	0.525927	0.193875	1.43986	2.64275
									FAM103A1	2.71106	0.188244	0.0694357	1.13938	2.64275
									YAE1D1	2.71033	0.394036	0.145383	1.31406	2.64275
									CUL4B	2.70906	0.296236	0.10935	1.22794	2.64275
									TCF12	2.708	0.257505	0.0950905	1.19541	2.64275
									SOX6	2.70797	0.318891	0.11776	1.24737	2.64275
									2015-09-01	2.70607	0.293932	0.108619	1.22598	2.64275
									ABCD3	2.70598	0.490572	0.181292	1.405	2.64275
									KIAA1671	2.7029	0.506601	0.187428	1.4207	2.64275
									UFSP2	2.70231	0.193634	0.0716551	1.14364	2.64275
									SEC11A	2.70083	0.218449	0.0808821	1.16348	2.64275
									OSBPL3	2.69987	0.286141	0.105983	1.21937	2.64275
									PPP1CC	2.69944	0.20172	0.0747263	1.15007	2.64275
									HSPA13	2.69919	0.632249	0.234237	1.54998	2.64275
									MAPK1IP1L	2.69879	0.23018	0.0852902	1.17298	2.64275
									CEP192	2.6969	0.33599	0.124584	1.26224	2.64275
									DDB2	2.69338	0.693111	0.257339	1.61677	4.03281
									RPL4	2.68751	0.11706	0.0435572	1.08452	4.03281
									RFC3	2.68724	0.568088	0.211402	1.48256	4.03281
									TRAPPC11	2.68702	0.342726	0.127548	1.26815	4.03281
									ANAPC5	2.68493	0.213981	0.079697	1.15988	4.03281
									2004-09-01	2.68493	0.316944	0.118046	1.24569	4.03281
									INPP5F	2.68355	0.544934	0.203064	1.45895	4.03281
									AUTS2	2.68326	0.431842	0.16094	1.34895	4.03281
									DCTN4	2.68308	0.198326	0.0739171	1.14737	4.03281
									C15orf40	2.68217	0.412709	0.153871	1.33118	4.03281
									DDX39A	2.68075	0.427	0.159284	1.34444	4.03281
									TBC1D12	2.67806	0.273513	0.102131	1.20875	4.03281
									TTC9C	2.67787	0.40279	0.150414	1.32206	4.03281
									EHBP1	2.67758	0.301833	0.112726	1.23271	4.03281
									RSPRY1	2.67745	0.378056	0.1412	1.29959	4.03281
									IL31RA	2.67673	0.633486	0.236664	1.55131	4.03281
									ATMIN	2.67243	0.29826	0.111607	1.22966	4.03281
									STX7	2.67192	0.272212	0.101879	1.20766	4.03281
									DHX9	2.67137	0.366866	0.137333	1.28955	4.03281
									MYOZ2	2.66998	0.761365	0.285158	1.69509	4.03281
									LOC100506992	2.66971	0.55231	0.20688	1.46643	4.03281
									XPNPEP1	2.66737	0.323019	0.1211	1.25095	4.03281
									SRFBP1	2.66596	0.371716	0.139431	1.29389	4.03281
									PLEKHF2	2.6658	0.400999	0.150423	1.32042	4.03281
									PSMD8	2.66299	0.432989	0.162595	1.35003	4.03281
									MPHOSPH9	2.66147	0.300191	0.112791	1.23131	4.03281
									LOC728730	2.66069	0.257185	0.0966611	1.19514	4.03281
									ZNF45	2.66009	0.269449	0.101293	1.20535	4.03281
									TMEM100	2.65916	0.792688	0.298098	1.7323	4.03281
									TRMT11	2.65851	0.277242	0.104284	1.21188	4.03281
									SORT1	2.65748	0.476963	0.179479	1.39181	4.03281
									HAUS4	2.65638	0.359933	0.135497	1.28337	4.03281
									LOC100506392	2.65528	0.356063	0.134096	1.27993	4.03281
									APOL6	2.65478	0.365413	0.137643	1.28825	4.03281
									CPM	2.65278	0.381278	0.143728	1.3025	4.03281
									BLCAP	2.65207	0.280507	0.105769	1.21462	4.03281
									VPS13D	2.65062	0.248644	0.093806	1.18809	4.03281
									RPL6	2.64995	0.156183	0.0589378	1.11433	4.03281
									AIMP1	2.64968	0.206744	0.0780259	1.15408	4.03281
									THAP10	2.64955	0.631036	0.238167	1.54868	4.03281
									CHFR	2.64944	0.540651	0.204062	1.45463	4.03281
									TRIM33	2.6486	0.238631	0.0900972	1.17987	4.03281
									CLGN	2.64743	0.434467	0.164109	1.35141	4.03281
									DNASE1L1	2.64701	0.247492	0.093499	1.18714	4.03281
									CASP7	2.64633	0.734336	0.277492	1.66363	4.03281
									FBXW5	2.64546	0.308627	0.116663	1.23853	4.03281
									ZNF655	2.64518	0.298125	0.112705	1.22955	4.03281
									IDE	2.64481	0.403531	0.152574	1.32274	4.03281
									NEDD9	2.64411	0.482288	0.182401	1.39696	4.03281
									HABP4	2.64368	0.27003	0.102141	1.20583	4.03281
									SLBP	2.64218	0.259865	0.0983523	1.19737	4.03281
									USP54	2.64177	0.622388	0.235595	1.53942	4.03281
									KIAA0247	2.64137	0.265564	0.10054	1.20211	4.03281
									ATP2B1	2.64029	0.406375	0.153913	1.32535	4.03281
									IMPAD1	2.64016	0.316082	0.119721	1.24495	4.03281
									AGPAT5	2.63808	0.361177	0.136909	1.28447	4.03281
									DNAJC10	2.63771	0.297595	0.112823	1.22909	4.03281
									EED	2.63754	0.348754	0.132227	1.27346	4.03281
									RB1CC1	2.63661	0.334439	0.126844	1.26089	4.03281
									SURF4	2.63659	0.260338	0.0987403	1.19776	4.03281
									PMM1	2.63532	0.165862	0.0629382	1.12184	4.03281
									ACTC1	2.63495	1.26788	0.481178	2.40808	4.03281
									SERINC1	2.63125	0.24026	0.09131	1.18121	4.03281
									NBEAL1	2.63084	0.496998	0.188912	1.41127	4.03281
									ABCA11P	2.63014	0.344542	0.130997	1.26975	4.03281
									PEX11A	2.63005	0.368622	0.140158	1.29112	4.03281
									CCNK	2.62847	0.227348	0.0864943	1.17068	4.03281
									ZNF224	2.62776	0.187835	0.0714812	1.13905	4.03281
									KRR1	2.62587	0.257457	0.0980466	1.19537	4.03281
									DNASE2	2.62467	0.424573	0.161762	1.34217	4.03281
									ATP8B1	2.62357	0.380435	0.145007	1.30173	4.03281
									SLC8A3	2.62106	0.358984	0.136961	1.28252	4.03281
									CD2BP2	2.61896	0.224795	0.0858338	1.16861	4.03281
									RAE1	2.61864	0.197212	0.0753109	1.14648	4.03281
									RBM12	2.61795	0.459087	0.175362	1.37467	4.03281
									MAP7D3	2.61791	0.394512	0.150697	1.3145	4.03281
									UBQLN2	2.61719	0.23419	0.0894813	1.17625	4.03281
									SF3B2	2.61702	0.192015	0.0733719	1.14236	4.03281
									LRRN3	2.61532	0.46811	0.178988	1.3833	4.03281
									QTRTD1	2.6117	0.380346	0.145631	1.30165	4.03281
									PRKAR2B	2.61132	1.58812	0.608168	3.00657	4.03281
									HNRPLL	2.60873	0.223072	0.0855098	1.16722	4.03281
									GABPA	2.60838	0.275271	0.105533	1.21022	4.03281
									CCDC50	2.60831	0.279411	0.107123	1.2137	4.03281
									FLJ44342	2.60831	0.401873	0.154074	1.32122	4.03281
									VRK3	2.60645	0.332781	0.127676	1.25944	4.03281
									TUG1	2.60623	0.194288	0.0745475	1.14416	4.03281
									KIF3A	2.60524	0.240767	0.0924166	1.18162	4.03281
									MTHFD1	2.60474	0.193509	0.0742909	1.14354	4.03281
									POLRMT	2.60414	0.255946	0.0982841	1.19412	4.03281
									CEP85L	2.60276	0.397168	0.152595	1.31692	4.03281
									RAB22A	2.60186	0.252004	0.0968551	1.19086	4.03281
									ZNF600	2.60021	0.454163	0.174664	1.36999	4.03281
									DPF2	2.60005	0.200744	0.0772075	1.14929	4.03281
									ZNF426	2.59931	0.315783	0.121487	1.24469	4.03281
									HMGN3	2.59927	0.191098	0.0735198	1.14163	4.03281
									GOPC	2.59847	0.28846	0.111011	1.22134	4.03281
									ZBTB10	2.59744	0.371798	0.14314	1.29396	4.03281
									DHDDS	2.5944	0.26526	0.102243	1.20185	4.03281
									NSRP1	2.59401	0.261654	0.100868	1.19885	4.03281
									GCC1	2.59369	0.428739	0.165301	1.34606	4.03281
									SS18L2	2.59327	0.322367	0.124309	1.25038	4.03281
									ITIH4	2.59275	1.22961	0.47425	2.34504	4.03281
									ITSN2	2.59267	0.252353	0.0973331	1.19115	4.03281
									TF	2.59194	0.83685	0.322867	1.78615	4.03281
									ZC3H14	2.59135	0.262633	0.10135	1.19967	4.03281
									MAT2A	2.59035	0.355371	0.13719	1.27931	4.03281
									TGFBR1	2.589	0.415456	0.16047	1.33372	4.03281
									PRKCA	2.58763	0.586053	0.226483	1.50113	4.03281
									GPATCH2	2.58693	0.16166	0.0624911	1.11857	4.03281
									RPL24	2.58501	0.116772	0.0451727	1.08431	4.03281
									RPA3	2.58487	0.237851	0.0920166	1.17924	4.03281
									DRAM2	2.5846	0.323737	0.125256	1.25157	4.03281
									SIPA1L2	2.58452	0.502899	0.194581	1.41706	4.03281
									FARSB	2.58452	0.293965	0.113741	1.22601	4.03281
									PSMD1	2.58372	0.229663	0.0888885	1.17256	4.03281
									PPP2CA	2.58344	0.484165	0.187411	1.39878	4.03281
									VCAM1	2.58297	0.678559	0.262704	1.60054	4.03281
									CXorf57	2.58194	0.604084	0.233965	1.52001	4.03281
									REPS1	2.58192	0.23114	0.0895224	1.17376	4.03281
									MED8	2.58142	0.247107	0.095725	1.18682	4.03281
									RYR3	2.58097	0.915994	0.354903	1.88687	4.03281
									GUCA1B	2.58093	0.368527	0.142789	1.29103	4.03281
									TNIK	2.58027	0.456659	0.176981	1.37236	4.03281
									PRMT5	2.58008	0.220592	0.0854983	1.16521	4.03281
									ABCA1	2.57763	0.557551	0.216304	1.47177	4.03281
									PRPF38A	2.5776	0.185496	0.0719643	1.13721	4.03281
									2002-03-01	2.57597	0.48198	0.187106	1.39666	4.03281
									PEX3	2.57468	0.231744	0.0900089	1.17425	4.03281
									RASSF4	2.5734	0.35774	0.139015	1.28142	4.03281
									FAM46A	2.57196	0.461123	0.179289	1.37661	4.03281
									C3orf64	2.57161	0.489944	0.19052	1.40439	4.03281
									ERRFI1	2.57132	0.751124	0.292116	1.6831	4.03281
									FAM178A	2.5712	0.312378	0.121491	1.24175	4.03281
									DMXL2	2.57049	0.439084	0.170817	1.35574	4.03281
									DNMT1	2.56998	0.314357	0.122319	1.24346	4.03281
									EIF1	2.56826	0.0981586	0.0382198	1.07041	4.03281
									ATP6AP1L	2.56781	0.441026	0.171752	1.35757	4.03281
									CHD9	2.56722	0.213417	0.0831316	1.15943	4.03281
									ARNTL	2.56674	0.533612	0.207895	1.44755	4.03281
									CPD	2.56594	0.413784	0.16126	1.33218	4.03281
									ZNF207	2.56589	0.300968	0.117296	1.23197	4.03281
									SLC30A7	2.56465	0.189509	0.0738929	1.14038	4.03281
									PEX11B	2.56461	0.265196	0.103406	1.2018	4.03281
									WDR74	2.56346	0.239325	0.0933605	1.18044	4.03281
									KCNJ2-AS1	2.56191	0.675415	0.263638	1.59706	4.03281
									GPATCH1	2.56088	0.486356	0.189917	1.4009	4.03281
									SPAG9	2.56016	0.371827	0.145236	1.29399	4.03281
									ZNF23	2.55974	0.484977	0.189463	1.39956	4.03281
									CCDC104	2.55705	0.329809	0.12898	1.25685	4.03281
									ANKRD49	2.55668	0.233392	0.091287	1.1756	4.03281
									EXOSC6	2.55454	0.449458	0.175945	1.36553	4.03281
									CCT5	2.55416	0.363094	0.142158	1.28618	4.03281
									PDCD10	2.55203	0.275664	0.108017	1.21055	4.03281
									PPAN	2.55202	0.224547	0.0879879	1.16841	4.03281
									PALMD	2.5508	0.316131	0.123934	1.24499	4.03281
									UTP15	2.5503	0.275232	0.107921	1.21019	4.03281
									NUP50	2.54978	0.178271	0.0699163	1.13153	4.03281
									CACHD1	2.54952	0.447784	0.175635	1.36394	4.03281
									ZNF12	2.54763	0.23767	0.0932904	1.17909	4.03281
									IFRD1	2.5476	0.941053	0.369387	1.91993	4.03281
									ZNF529	2.54751	0.283423	0.111255	1.21708	4.03281
									SYVN1	2.5474	0.238518	0.0936317	1.17978	4.03281
									DNTTIP1	2.54664	0.26464	0.103918	1.20134	4.03281
									LDB2	2.54545	0.437496	0.171874	1.35425	4.03281
									FMR1	2.54503	0.277952	0.109214	1.21247	4.03281
									LZTFL1	2.54395	0.721704	0.283695	1.64913	4.03281
									UBE2F	2.5439	0.210904	0.082906	1.15741	4.03281
									THSD7A	2.54326	0.338479	0.133089	1.26442	4.03281
									CDYL	2.54317	0.27417	0.107806	1.2093	4.03281
									GLRB	2.54284	0.322017	0.126637	1.25008	4.03281
									PLAA	2.5425	0.387039	0.152228	1.30771	4.03281
									AREG	2.54237	1.52265	0.598907	2.87318	4.03281
									FIP1L1	2.54128	0.47743	0.18787	1.39226	4.03281
									FAM114A2	2.54044	0.284418	0.111956	1.21792	4.03281
									RPS6	2.54037	0.127995	0.0503843	1.09277	4.03281
									C2orf49	2.53984	0.342033	0.134667	1.26754	4.03281
									TMEM138	2.53951	0.418982	0.164985	1.33698	4.03281
									KLB	2.53922	1.31292	0.517058	2.48444	4.03281
									AVEN	2.5386	0.364718	0.143669	1.28763	4.03281
									STX6	2.53845	0.294983	0.116206	1.22687	4.03281
									SNAP29	2.53757	0.306151	0.120647	1.23641	4.03281
									WLS	2.53692	0.562218	0.221614	1.47654	4.03281
									TOR1A	2.53686	0.27561	0.108642	1.21051	4.03281
									PIR	2.53562	0.604069	0.238233	1.52	4.03281
									MGEA5	2.5356	0.246276	0.0971274	1.18614	4.03281
									RNMT	2.53522	0.391872	0.154571	1.31209	4.03281
									DPY19L3	2.5352	0.550828	0.217272	1.46493	4.03281
									ABHD15	2.53479	0.119935	0.0473154	1.08669	4.03281
									CROT	2.53434	0.409272	0.16149	1.32802	4.03281
									PRKD3	2.53402	0.393634	0.155339	1.3137	4.03281
									CTNNAL1	2.53386	0.362114	0.14291	1.28531	4.03281
									CNDP2	2.53324	0.310172	0.122441	1.23986	4.03281
									FYTTD1	2.53287	0.277756	0.10966	1.21231	4.03281
									FGGY	2.53219	0.267882	0.105791	1.20404	4.03281
									DNAJC27	2.53138	0.336613	0.132976	1.26279	4.03281
									C5orf44	2.5313	0.354423	0.140016	1.27847	4.03281
									PSMC5	2.53069	0.18172	0.0718064	1.13424	4.03281
									DNAJC2	2.53	0.234935	0.0928599	1.17685	4.03281
									CXorf40B	2.52924	0.315868	0.124886	1.24476	4.03281
									SEC23B	2.52922	0.311654	0.123221	1.24113	4.03281
									ARHGAP36	2.52901	1.83613	0.726025	3.5705	4.03281
									MTPAP	2.52814	0.263348	0.104167	1.20026	4.03281
									UNK	2.52785	0.185698	0.0734609	1.13737	4.03281
									ERLIN1	2.52606	0.289438	0.114581	1.22216	4.03281
									ELAC2	2.52519	0.326569	0.129325	1.25403	4.03281
									UBLCP1	2.52491	0.445928	0.176612	1.36219	4.03281
									GPBP1L1	2.52478	0.260356	0.10312	1.19777	4.03281
									CIAPIN1	2.52419	0.265126	0.105034	1.20174	4.03281
									CSTF3	2.52303	0.280672	0.111244	1.21476	4.03281
									ADPRHL2	2.52225	0.193158	0.0765818	1.14326	4.03281
									PLEKHM1	2.52221	0.339861	0.134747	1.26563	4.03281
									COCH	2.52219	0.421363	0.167063	1.33919	4.03281
									ABLIM2	2.51795	0.262776	0.104361	1.19978	4.03281
									PHACTR4	2.5177	0.34226	0.135941	1.26774	4.03281
									LTBR	2.51717	0.271242	0.107757	1.20685	4.03281
									AFG3L1P	2.51572	0.286661	0.113948	1.21981	4.03281
									ERO1L	2.51532	0.261174	0.103833	1.19845	4.03281
									COMMD2	2.51241	0.34114	0.135782	1.26676	4.03281
									ESF1	2.51132	0.453607	0.180625	1.36946	4.03281
									RPS25	2.51091	0.166091	0.0661476	1.12201	4.03281
									PDP2	2.50915	0.405098	0.161448	1.32418	4.03281
									RPN2	2.50914	0.284233	0.113279	1.21776	4.03281
									CERS2	2.50801	0.311925	0.124371	1.24136	4.03281
									KIAA1430	2.50664	0.111881	0.0446337	1.08064	4.03281
									AJUBA	2.50548	0.236643	0.0944499	1.17825	4.03281
									RBM39	2.50487	0.236707	0.0944988	1.1783	4.03281
									SCLY	2.50464	0.119411	0.0476759	1.08629	4.03281
									CCPG1	2.50384	0.321579	0.128434	1.2497	4.03281
									KIAA0754	2.50309	0.552519	0.220735	1.46664	4.03281
									TRAPPC10	2.50299	0.305394	0.122012	1.23576	4.03281
									CGRRF1	2.50205	0.312083	0.124731	1.2415	4.03281
									ZNF346	2.50193	0.250339	0.100058	1.18949	4.03281
									TAF12	2.50101	0.354035	0.141557	1.27813	4.03281
									AAGAB	2.50003	0.303191	0.121275	1.23387	4.03281
									VKORC1L1	2.49934	0.275353	0.11017	1.21029	4.03281
									NPL	2.49852	0.299502	0.119872	1.23072	4.03281
									LOC100507376	2.49831	0.432971	0.173305	1.35001	4.03281
									ARSG	2.498	0.293388	0.117449	1.22551	4.03281
									RPL26L1	2.49598	0.226661	0.0908103	1.17012	4.03281
									IRF2BP2	2.4927	0.268089	0.10755	1.20421	4.03281
									VEZT	2.48939	0.238644	0.0958645	1.17988	4.03281
									LOC401093	2.48896	0.340472	0.136793	1.26617	4.03281
									SNRPA1	2.48866	0.202265	0.0812748	1.1505	4.03281
									ADAMTS1	2.48736	0.564177	0.226818	1.47854	4.03281
									SEPSECS	2.48602	0.34717	0.139649	1.27206	4.03281
									TTC28	2.48556	0.2949	0.118645	1.2268	4.03281
									LOC100507345	2.48516	0.417186	0.167871	1.33532	4.03281
									TXNDC12	2.48497	0.216067	0.0869495	1.16156	4.03281
									EXOSC3	2.48474	0.208993	0.0841106	1.15588	4.03281
									TMBIM4	2.48459	0.160887	0.0647542	1.11797	4.03281
									MFAP3	2.4845	0.388055	0.15619	1.30863	4.03281
									SNX5	2.48253	0.134718	0.0542664	1.09788	4.03281
									ERP44	2.4819	0.186564	0.0751696	1.13805	4.03281
									CSNK1A1	2.48187	0.283867	0.114376	1.21745	4.03281
									ZNF350	2.48109	0.105237	0.0424155	1.07567	4.03281
									FAM45A	2.48026	0.291059	0.11735	1.22354	4.03281
									EIF3A	2.47882	0.215017	0.0867419	1.16072	4.03281
									PDS5B	2.47722	0.316727	0.127856	1.2455	4.03281
									LRRC8D	2.47691	0.502623	0.202923	1.41679	4.03281
									XIAP	2.47648	0.211835	0.0855388	1.15816	4.03281
									RPL36AL	2.47576	0.179155	0.0723634	1.13222	4.03281
									FZD3	2.47521	0.370393	0.149641	1.29271	4.03281
									ZNF77	2.4752	0.184262	0.0744431	1.13624	4.03281
									VPS41	2.4742	0.210212	0.0849614	1.15686	4.03281
									PIK3R3	2.47203	0.517989	0.20954	1.43196	4.03281
									LOC285074	2.4675	0.415288	0.168303	1.33357	4.03281
									PLSCR4	2.46744	0.495628	0.200867	1.40993	4.03281
									SMARCA4	2.46705	0.188245	0.0763036	1.13938	4.03281
									RNF125	2.46545	0.475424	0.192835	1.39033	4.03281
									LOC220906	2.4643	0.270825	0.109899	1.2065	4.03281
									SMC5	2.46409	0.473015	0.191963	1.38801	4.03281
									TRMT6	2.46383	0.28188	0.114407	1.21578	4.03281
									TMEM68	2.46183	0.301418	0.122436	1.23235	4.03281
									PRR11	2.46176	0.162234	0.0659015	1.11902	4.03281
									KRCC1	2.46133	0.227479	0.0924213	1.17079	4.03281
									MIIP	2.46061	0.290948	0.118242	1.22344	4.03281
									MEIS2	2.45975	0.390673	0.158826	1.311	4.03281
									UBE2QL1	2.4597	0.387566	0.157566	1.30818	4.03281
									EXOSC10	2.45947	0.262596	0.10677	1.19964	4.03281
									FLJ31306	2.4593	0.324875	0.132101	1.25256	4.03281
									MIF4GD	2.45903	0.303646	0.123482	1.23426	4.03281
									SETD7	2.45858	0.243107	0.0988808	1.18354	4.03281
									FAM149B1	2.4582	0.207092	0.0842456	1.15436	4.03281
									PPHLN1	2.4572	0.248161	0.100994	1.18769	4.03281
									SERINC3	2.45496	0.183509	0.0747501	1.13564	4.03281
									TNS3	2.45448	0.336846	0.137237	1.26299	4.03281
									ZNF507	2.45374	0.152784	0.0622657	1.11171	4.03281
									NSUN5P2	2.45369	0.319627	0.130264	1.24801	4.03281
									TM9SF2	2.45301	0.300057	0.122322	1.23119	4.03281
									ATF6	2.45255	0.234049	0.095431	1.17613	4.03281
									INO80D	2.45207	0.165211	0.0673762	1.12133	4.03281
									ZNF611	2.4518	0.200725	0.0818688	1.14928	4.03281
									RIOK2	2.45104	0.282357	0.115199	1.21618	4.03281
									RAI1	2.44883	0.249447	0.101864	1.18875	4.03281
									CHP	2.44798	0.35716	0.1459	1.2809	4.03281
									ARPC3	2.44777	0.227481	0.0929341	1.17079	4.03281
									SLC38A2	2.4476	0.391853	0.160097	1.31208	4.03281
									DOPEY1	2.44747	0.224766	0.0918361	1.16859	4.03281
									PTPRM	2.44717	0.221706	0.0905969	1.16611	4.03281
									TAF7	2.44707	0.201472	0.0823321	1.14987	4.03281
									C1orf27	2.44492	0.337547	0.13806	1.26361	4.03281
									ZEB1-AS1	2.44412	0.272973	0.111685	1.20829	4.03281
									SEC23IP	2.44337	0.128647	0.0526516	1.09327	4.03281
									MAMDC2	2.44247	0.686555	0.281091	1.60944	4.03281
									SPTLC1	2.44236	0.161511	0.0661293	1.11846	4.03281
									C12orf76	2.44233	0.14574	0.0596725	1.1063	4.03281
									SF3A3	2.44226	0.510343	0.208964	1.42439	4.03281
									PRPF4	2.44196	0.296593	0.121457	1.22824	4.03281
									LOC100507557	2.44188	0.426916	0.174831	1.34436	4.03281
									SMNDC1	2.44129	0.224521	0.0919681	1.16839	4.03281
									MAPRE2	2.44109	0.294746	0.120744	1.22667	4.03281
									NFKB1	2.43934	0.447954	0.183638	1.3641	4.03281
									TTLL11	2.43923	0.459524	0.188389	1.37509	4.03281
									BTG1	2.43923	0.325277	0.133353	1.25291	4.03281
									EBF2	2.43919	0.316856	0.129902	1.24561	4.03281
									EZH2	2.43895	0.436292	0.178885	1.35312	4.03281
									ZNF558	2.43803	0.399584	0.163896	1.31913	4.03281
									SYNJ1	2.43757	0.107729	0.0441954	1.07753	4.03281
									DDX11	2.43732	0.267881	0.109908	1.20404	4.03281
									KANSL1	2.43524	0.454514	0.18664	1.37032	4.03281
									ACO1	2.43493	0.208154	0.0854867	1.15521	4.03281
									PPCS	2.43451	0.22673	0.0931316	1.17018	4.03281
									KIAA1797	2.43434	0.477737	0.196249	1.39256	4.03281
									TNFRSF1B	2.43243	0.690443	0.283849	1.61378	4.03281
									UBE2W	2.43063	0.428386	0.176245	1.34573	4.03281
									HS3ST3B1	2.43062	0.446051	0.183513	1.36231	4.03281
									SIX5	2.43022	0.381984	0.157181	1.30313	4.03281
									LOC153684	2.43006	0.384178	0.158094	1.30512	4.03281
									TTLL7	2.4296	0.5298	0.21806	1.44373	4.03281
									DTD1	2.42903	0.251728	0.103633	1.19063	4.03281
									TMEM59	2.42898	0.165679	0.0682095	1.12169	4.03281
									LAS1L	2.42716	0.178714	0.0736309	1.13187	4.03281
									MMP24	2.42619	0.0897698	0.0370003	1.0642	4.03281
									RPF2	2.42456	0.366029	0.150967	1.2888	4.03281
									ZNF596	2.42444	0.303451	0.125164	1.23409	4.03281
									FLJ46875	2.42305	0.365246	0.150738	1.2881	4.03281
									C14orf109	2.423	0.282284	0.116502	1.21612	4.03281
									RUVBL1	2.42266	0.375945	0.155178	1.29769	4.03281
									SMTNL1	2.42223	0.555143	0.229187	1.46931	4.03281
									LOC100131067	2.42188	0.345292	0.142572	1.27041	4.03281
									PHOSPHO2	2.42142	0.678916	0.28038	1.60094	4.03281
									VPS4B	2.41992	0.34118	0.140988	1.26679	4.03281
									FOXJ2	2.41922	0.215174	0.0889435	1.16084	4.03281
									DDB1	2.41913	0.202182	0.0835761	1.15044	4.03281
									SFMBT2	2.41874	0.300184	0.124108	1.2313	4.03281
									ACACA	2.41854	0.537069	0.222063	1.45102	4.03281
									NCOR1	2.41654	0.214342	0.0886979	1.16017	4.03281
									PSME1	2.41616	0.272265	0.112685	1.2077	4.03281
									CDV3	2.41525	0.229871	0.0951747	1.17273	4.03281
									PTGFR	2.41462	0.3385	0.140188	1.26444	4.03281
									ADAM10	2.41433	0.306995	0.127155	1.23713	4.03281
									SNX24	2.41234	0.252434	0.104643	1.19122	4.03281
									HTRA2	2.41058	0.259733	0.107747	1.19726	4.03281
									ATF7IP	2.4069	0.117108	0.0486549	1.08456	4.03281
									MRAS	2.40662	0.255072	0.105987	1.1934	4.03281
									WRN	2.40534	0.107687	0.0447699	1.0775	4.03281
									PDE7A	2.40509	0.417391	0.173545	1.33551	4.03281
									LARP6	2.40442	0.359641	0.149575	1.28311	4.03281
									SLCO3A1	2.40223	0.215616	0.0897569	1.1612	4.03281
									SRP72	2.40168	0.344249	0.143337	1.26949	4.03281
									CCDC147	2.40158	0.661791	0.275565	1.58205	4.03281
									CHMP2B	2.40063	0.190683	0.0794304	1.1413	4.03281
									SON	2.40052	0.219753	0.0915438	1.16453	4.03281
									DHX40	2.3999	0.235019	0.0979287	1.17692	4.03281
									MAPK1	2.39987	0.299747	0.124902	1.23093	4.03281
									RPL14	2.3995	0.165939	0.0691556	1.1219	4.03281
									ACADL	2.3989	0.561324	0.233992	1.47562	4.03281
									TMEM127	2.3986	0.282468	0.117763	1.21627	4.03281
									MTF2	2.39785	0.310276	0.129397	1.23994	4.03281
									SAYSD1	2.39681	0.408995	0.170642	1.32776	4.03281
									CDK17	2.39652	0.244756	0.10213	1.18489	4.03281
									DDRGK1	2.39632	0.273495	0.114131	1.20873	4.03281
									MCM2	2.39579	0.251818	0.105109	1.19071	4.03281
									FRG1	2.39517	0.156912	0.0655118	1.1149	4.03281
									ZNF565	2.39462	0.323016	0.134892	1.25094	4.03281
									ZNF451	2.39201	0.260394	0.10886	1.19781	4.03281
									YEATS2	2.39069	0.0969812	0.0405662	1.06953	4.03281
									KLHL2	2.39059	0.519042	0.217119	1.433	4.03281
									UVRAG	2.38923	0.264542	0.110722	1.20125	4.03281
									SLC19A2	2.38881	0.591668	0.247683	1.50699	4.03281
									CEBPG	2.38851	0.330416	0.138336	1.25738	4.03281
									HIF1A	2.38825	0.299117	0.125245	1.23039	4.03281
									PSMD6	2.38742	0.169261	0.0708972	1.12448	4.03281
									PLIN2	2.38686	0.237514	0.0995091	1.17896	4.03281
									EGLN3	2.38571	0.270303	0.113301	1.20606	4.03281
									SPIRE1	2.38543	0.453707	0.1902	1.36955	4.03281
									DNAJC5	2.3843	0.218955	0.0918318	1.16389	4.03281
									BAZ1A	2.38402	0.29816	0.125066	1.22958	4.03281
									KCTD20	2.38322	0.268298	0.112578	1.20439	4.03281
									OIP5	2.38078	0.613618	0.257739	1.53009	4.03281
									ATOH8	2.38004	0.465813	0.195717	1.3811	4.03281
									METTL23	2.37996	0.144849	0.0608619	1.10561	4.03281
									BIRC3	2.3796	0.138973	0.0584017	1.10112	4.03281
									ATP7A	2.37959	0.614564	0.258264	1.5311	4.03281
									WDR25	2.37897	0.277735	0.116746	1.21229	4.03281
									NOL7	2.37872	0.233111	0.0979987	1.17537	4.03281
									MEST	2.37811	1.04386	0.438944	2.06173	4.03281
									ABCE1	2.37676	0.268523	0.112978	1.20457	4.03281
									ACTG1	2.37647	0.315779	0.132877	1.24468	4.03281
									DGAT2	2.37549	1.01782	0.428469	2.02486	4.03281
									LINC00094	2.37547	0.412148	0.173502	1.33067	4.03281
									CDKN2AIP	2.37537	0.458586	0.193059	1.37419	4.03281
									AZI2	2.37524	0.161494	0.0679908	1.11844	4.03281
									ZW10	2.37374	0.407225	0.171554	1.32613	4.03281
									SASH1	2.37326	0.29025	0.1223	1.22285	4.03281
									HNRNPH3	2.37249	0.283355	0.119433	1.21702	4.03281
									NRAS	2.37035	0.299479	0.126344	1.2307	4.03281
									ZNF701	2.37016	0.128105	0.0540491	1.09286	4.03281
									UNC50	2.36984	0.227527	0.0960096	1.17083	4.03281
									SLMAP	2.36936	0.321279	0.135597	1.24944	4.03281
									PIGL	2.36925	0.445367	0.187978	1.36166	4.03281
									AMICA1	2.36892	0.305317	0.128885	1.23569	4.03281
									FLJ45482	2.36782	0.546395	0.230759	1.46043	4.03281
									PREP	2.36765	0.294113	0.124221	1.22613	4.03281
									GATAD1	2.36721	0.326312	0.137847	1.2538	4.03281
									VAPA	2.36716	0.159352	0.0673179	1.11679	4.03281
									ANKFY1	2.36623	0.249269	0.105344	1.1886	4.03281
									LEMD3	2.36579	0.258354	0.109204	1.19611	4.03281
									POLR1C	2.36405	0.24482	0.103559	1.18494	4.03281
									UHRF1BP1L	2.36387	0.180516	0.0763645	1.13329	4.03281
									MARK3	2.36336	0.180598	0.0764158	1.13335	4.03281
									ZDHHC17	2.36295	0.272553	0.115344	1.20794	4.03281
									RASA3	2.36182	0.257565	0.109054	1.19546	4.03281
									RGS2	2.36177	0.77324	0.327398	1.7091	4.03281
									FAM118A	2.36142	0.83055	0.351716	1.77836	4.03281
									FAM73A	2.36099	0.31325	0.132678	1.2425	4.03281
									HMGB2	2.36093	0.63484	0.268894	1.55277	4.03281
									ZNF267	2.36063	0.555218	0.235199	1.46939	4.03281
									FSD1L	2.3602	0.522859	0.221532	1.4368	4.03281
									ARF1	2.36006	0.182792	0.0774524	1.13508	4.03281
									PYGB	2.35987	0.110035	0.0466278	1.07925	4.03281
									FAM48A	2.35977	0.185233	0.0784962	1.137	4.03281
									LOC286437	2.35945	0.357912	0.151693	1.28157	4.03281
									CNOT2	2.35896	0.202391	0.0857965	1.1506	4.03281
									ZNF335	2.35741	0.142861	0.060601	1.10409	4.03281
									PUM1	2.35712	0.184494	0.0782711	1.13642	4.03281
									LSG1	2.35612	0.329862	0.140002	1.25689	4.03281
									LRPPRC	2.35576	0.231308	0.0981883	1.1739	4.03281
									NPTX2	2.35494	0.394158	0.167375	1.31418	4.03281
									SCRIB	2.35456	0.185775	0.0788999	1.13743	4.03281
									FAM190B	2.35347	0.217595	0.0924573	1.16279	4.03281
									PANK2	2.35309	0.199148	0.0846326	1.14802	4.03281
									BVES	2.35303	0.456108	0.193839	1.37184	4.03281
									RBBP4	2.35204	0.181788	0.0772896	1.13429	4.03281
									GOLGA4	2.35041	0.31002	0.1319	1.23972	4.03281
									CORO1A	2.34998	0.211695	0.0900837	1.15805	4.03281
									PIGM	2.34984	0.412057	0.175356	1.33058	4.03281
									ABI1	2.34901	0.284546	0.121135	1.21803	4.03281
									ZBTB1	2.34737	0.15342	0.0653584	1.1122	4.03281
									USP39	2.34638	0.254853	0.108616	1.19321	4.03281

## Sheet: COPD_muscle_DAVID_KEGG_terms
KEGG TERM	Count	Percentage	Pvalue	Genes	FDR
Oxidative phosphorylation	19	4.37788	3.48618e-09	ATP5D, ATP5J2, UQCRC1, COX7A1, NDUFB7, NDUFA4L2, ND2, NDUFA7, COX8A, COX5B, COX6C, ATP6V1F, ATP6V0C, NDUFS7, NDUFV1, NDUFS8, COX6A2, NDUFS1, UQCRB	3.98972e-06
Parkinson's disease	18	4.14747	1.88085e-08	ATP5D, UQCRC1, COX7A1, NDUFB7, NDUFA4L2, ND2, COX8A, NDUFA7, COX5B, VDAC3, PARK7, COX6C, NDUFS7, NDUFV1, NDUFS8, COX6A2, NDUFS1, UQCRB	2.15251e-05
Alzheimer's disease	20	4.60829	2.29259e-08	ATP5D, UQCRC1, COX7A1, NDUFB7, NDUFA4L2, NDUFA7, COX8A, COX5B, COX6C, NDUFS7, NDUFV1, NDUFS8, MAPK3, COX6A2, CALM3, CALML6, PSENEN, GAPDH, NDUFS1, UQCRB	2.62373e-05
Ribosome	19	1.40221	4.05539e-05	RPL17, RPL19, RPL14, RPL37, RPL24, RPS6, RPS8, RPS7, RPS25, RPS16, RPL23, RPS17, RPL6, RPLP1, RPL26L1, RPL11, RPL4, RSL24D1, RPL36AL	0.0494146
Huntington's disease	16	3.68664	5.00509e-05	ATP5D, UQCRC1, COX7A1, NDUFB7, NDUFA4L2, COX8A, NDUFA7, COX5B, VDAC3, COX6C, NDUFS7, NDUFV1, NDUFS8, COX6A2, NDUFS1, UQCRB	0.0572651
Proteasome	13	0.95941	9.56957e-05	PSMA7, PSMC6, PSMD14, PSMB7, PSMC5, PSME1, PSMD11, PSMC2, PSMC1, PSMD1, PSMD6, PSMD7, PSMD8	0.116568
RNA degradation	14	1.03321	0.000171569	EXOSC8, EXOSC9, EXOSC6, CNOT10, CNOT2, EXOSC3, DIS3, EXOSC10, PAPOLA, DCP1A, RQCD1, PAPOLG, XRN2, ZCCHC7	0.208902
Chronic myeloid leukemia	16	1.18081	0.00026419	BRAF, PIK3CB, TGFBR1, STAT5A, SMAD4, NFKB1, RB1, ACVR1C, NRAS, MAPK1, CDKN1A, PIK3CA, PIK3R3, CRK, MYC, CHUK	0.32151
Acute myeloid leukemia	12	0.885609	0.00269749	CEBPA, MAPK1, NRAS, BRAF, PIK3CB, STAT5A, PIM1, PIK3CA, NFKB1, PIK3R3, MYC, CHUK	3.23846
Small cell lung cancer	15	1.10701	0.00271319	XIAP, PIK3CB, NFKB1, RB1, BIRC3, PTEN, CDK2, LAMA2, PTK2, CDKN2B, PIK3CA, LAMC1, PIK3R3, MYC, CHUK	3.25702
Cardiac muscle contraction	8	1.84332	0.00370481	UQCRC1, COX7A1, COX8A, COX6A2, COX5B, TPM4, UQCRB, COX6C	4.15884
Neurotrophin signaling pathway	10	2.30415	0.00441441	MAP2K2, CAMK2G, BCL2, MAPK3, CALM3, CALML6, MAPKAPK2, IKBKB, MAP2K7, YWHAE	4.93716
Prostate cancer	15	1.10701	0.0046751	EGFR, BRAF, PIK3CB, FOXO1, NFKB1, RB1, PTEN, CDK2, NRAS, MAPK1, CDKN1A, PIK3CA, PDGFC, PIK3R3, CHUK	5.5512
Pancreatic cancer	13	0.95941	0.00534705	EGFR, BRAF, PIK3CB, TGFBR1, SMAD4, NFKB1, RB1, ACVR1C, MAPK1, RAC1, PIK3CA, PIK3R3, CHUK	6.32539
Long-term potentiation	7	1.6129	0.00771931	MAP2K2, CAMK2G, PPP1R1A, MAPK3, CALM3, CALML6, PRKACA	8.48666
Apoptosis	14	1.03321	0.00973097	IRAK2, CFLAR, XIAP, PIK3CB, ENDOD1, NFKB1, BIRC3, PRKAR2B, CASP7, PRKAR1A, PIK3CA, CHP, PIK3R3, CHUK	11.2351
ErbB signaling pathway	14	1.03321	0.00973097	PRKCA, EGFR, BRAF, PIK3CB, STAT5A, NRAS, MAPK1, PTK2, CDKN1A, PIK3CA, AREG, PIK3R3, MYC, CRK	11.2351
Bladder cancer	9	0.664207	0.00976073	EGFR, RPS6KA5, MAPK1, NRAS, CDKN1A, BRAF, RB1, DAPK3, MYC	11.2676
Endometrial cancer	10	0.738007	0.0118113	EGFR, MAPK1, NRAS, BRAF, PIK3CB, PIK3CA, AXIN2, PIK3R3, MYC, PTEN	13.4812
GnRH signaling pathway	8	1.84332	0.0127033	MAP2K2, GNA11, CAMK2G, MAPK3, CALM3, CALML6, PRKACA, MAP2K7	13.6113
Pathways in cancer	36	2.65683	0.0131551	XIAP, STAT5A, EGLN3, FOXO1, EGLN1, NFKB1, PTEN, ACVR1C, PTK2, CDKN2B, RAC1, PIK3CA, PIK3R3, AXIN2, MYC, CHUK, CEBPA, EGFR, PRKCA, BRAF, PIK3CB, TGFBR1, SMAD4, FZD3, RB1, BIRC3, DAPK3, CDK2, LAMA2, MAPK1, CCDC6, NRAS, CDKN1A, HIF1A, LAMC1, CRK	14.9043
Glioma	11	0.811808	0.0148135	PRKCA, EGFR, MAPK1, NRAS, CDKN1A, BRAF, PIK3CB, PIK3CA, RB1, PIK3R3, PTEN	16.6309
Colorectal cancer	13	0.95941	0.0178686	EGFR, BRAF, PIK3CB, TGFBR1, SMAD4, FZD3, ACVR1C, MAPK1, RAC1, PIK3CA, PIK3R3, AXIN2, MYC	19.7278
Glioma	6	1.38249	0.0224129	PDGFB, MAP2K2, CAMK2G, MAPK3, CALM3, CALML6	22.8501
Valine, leucine and isoleucine degradation	5	1.15207	0.0257845	BCKDHA, MCCC2, ACADM, ACADS, HADH	25.841
Melanoma	11	0.811808	0.0319488	EGFR, MAPK1, NRAS, CDKN1A, BRAF, PIK3CB, PIK3CA, PDGFC, RB1, PIK3R3, PTEN	32.6817
Neurotrophin signaling pathway	16	1.18081	0.035077	IRAK2, ZNF274, IRS2, BRAF, PIK3CB, YWHAB, NFKB1, KIDINS220, RPS6KA5, MAPK1, NRAS, RAC1, PIK3CA, SORT1, PIK3R3, CRK	35.2855
Non-small cell lung cancer	9	0.664207	0.0402735	PRKCA, EGFR, MAPK1, NRAS, BRAF, PIK3CB, PIK3CA, RB1, PIK3R3	39.4075
Melanogenesis	7	1.6129	0.0415903	DVL3, MAP2K2, CAMK2G, MAPK3, CALM3, CALML6, PRKACA	38.5014
Oocyte meiosis	7	1.6129	0.0634618	PPP2R1A, CAMK2G, MAPK3, CALM3, CALML6, PRKACA, YWHAE	52.7799
Vascular smooth muscle contraction	7	1.6129	0.0680509	RAMP2, MAP2K2, GNA11, MAPK3, CALM3, CALML6, PRKACA	55.3612
Aminoacyl-tRNA biosynthesis	7	0.516605	0.0745577	CARS, AARS, LARS, SEPSECS, FARSB, KARS, DTD1	61.1065
mTOR signaling pathway	8	0.590406	0.08143	MAPK1, HIF1A, BRAF, PIK3CB, PIK3CA, PRKAA1, PIK3R3, RPS6	64.484
Phosphatidylinositol signaling system	10	0.738007	0.0877202	PRKCA, PLCE1, PIK3C2A, PIK3CB, SYNJ1, PIK3CA, INPP4B, PIK3R3, OCRL, PTEN	67.3372
Focal adhesion	21	1.54982	0.09422	PRKCA, EGFR, XIAP, BRAF, PIK3CB, DIAPH1, ACTN2, MYL12A, PPP1CC, BIRC3, PTEN, ACTG1, LAMA2, MAPK1, PTK2, RAC1, PIK3CA, PDGFC, LAMC1, PIK3R3, CRK	70.0631
Inositol phosphate metabolism	8	0.590406	0.0954096	PLCE1, PIK3C2A, PIK3CB, SYNJ1, PIK3CA, INPP4B, OCRL, PTEN	70.5388
Nucleotide excision repair	7	0.516605	0.0977909	RFC3, XPC, DDB1, DDB2, PCNA, CUL4B, RPA3	71.4702
Insulin signaling pathway	7	1.6129	0.134117	MAP2K2, MAPK3, CALM3, CALML6, PRKACA, IKBKB, TRIP10	80.7576
Lysosome	13	0.95941	0.143747	ARSG, HEXB, DNASE2, GNS, NPC1, IGF2R, SORT1, NEU1, SCARB2, CTSB, GGA3, ATP6V0A2, AP3B1	84.914
Calcium signaling pathway	8	1.84332	0.1674	GNA11, CAMK2G, RYR1, CALM3, PLCD4, CALML6, PRKACA, VDAC3	87.7131
Aldosterone-regulated sodium reabsorption	6	0.442804	0.175939	PRKCA, MAPK1, IRS2, PIK3CB, PIK3CA, PIK3R3	90.5433
VEGF signaling pathway	9	0.664207	0.178338	PRKCA, MAPK1, NRAS, PTK2, PIK3CB, RAC1, PIK3CA, CHP, PIK3R3	90.8734
ErbB signaling pathway	5	1.15207	0.185458	MAP2K2, CAMK2G, PAK4, MAPK3, MAP2K7	90.44
Acute myeloid leukemia	4	0.921659	0.187241	JUP, MAP2K2, MAPK3, IKBKB	90.6768
Gap junction	5	1.15207	0.195965	PDGFB, MAP2K2, GNA11, MAPK3, PRKACA	91.7599
Prostate cancer	5	1.15207	0.195965	PDGFB, MAP2K2, BCL2, MAPK3, IKBKB	91.7599
Glycolysis / Gluconeogenesis	4	0.921659	0.200441	ALDOA, PKM2, PGAM2, GAPDH	92.2699
Regulation of actin cytoskeleton	20	1.47601	0.220823	EGFR, BRAF, PIK3CB, DIAPH1, ARHGEF7, MRAS, ACTN2, MYL12A, PPP1CC, ACTG1, MAPK1, NRAS, PTK2, ARPC3, TIAM2, RAC1, PIK3CA, PDGFC, PIK3R3, CRK	95.2214
Vibrio cholerae infection	7	0.516605	0.221807	PRKCA, ATP6V1C1, ACTG1, ARF1, ERO1L, ATP6V1B2, ATP6V0A2	95.2945
Epithelial cell signaling in Helicobacter pylori infection	8	0.590406	0.225176	EGFR, ATP6V1C1, ADAM10, RAC1, NFKB1, ATP6V1B2, CHUK, ATP6V0A2	95.5368
Prion diseases	3	0.691244	0.227473	MAP2K2, MAPK3, PRKACA	94.7852
Type II diabetes mellitus	6	0.442804	0.256447	MAPK1, IRS2, PIK3CB, PIK3CA, PIK3R3, ADIPOQ	97.2986
Toll-like receptor signaling pathway	5	1.15207	0.262327	MAP2K2, MAPK3, IRF3, IKBKB, MAP2K7	96.9254
DNA replication	5	0.369004	0.266159	RFC3, PCNA, MCM2, MCM5, RPA3	97.6986
Renal cell carcinoma	4	0.921659	0.269142	PDGFB, MAP2K2, PAK4, MAPK3	97.2353
Glycosylphosphatidylinositol(GPI)-anchor biosynthesis	4	0.295203	0.273675	PIGL, PIGM, PIGC, PIGS	97.9699
Fatty acid metabolism	3	0.691244	0.275585	ACADM, ACADS, HADH	97.5017
Progesterone-mediated oocyte maturation	9	0.664207	0.28951	MAPK1, BRAF, ANAPC5, PIK3CB, PIK3CA, ANAPC10, PIK3R3, CDC27, CDK2	98.4482
T cell receptor signaling pathway	5	1.15207	0.302879	MAP2K2, PAK4, MAPK3, IKBKB, MAP2K7	98.3902
Chronic myeloid leukemia	4	0.921659	0.304514	MAP2K2, MAPK3, SMAD3, IKBKB	98.4329
Toll-like receptor signaling pathway	10	0.738007	0.315736	MAP3K7, TMED7, MAPK1, PIK3CB, RAC1, PIK3CA, NFKB1, LBP, PIK3R3, CHUK	99.0188
N-Glycan biosynthesis	3	0.691244	0.333092	MGAT4B, DAD1, ALG12	99.0305
Pathways in cancer	11	2.53456	0.336988	JUP, DVL3, LAMB2, PDGFB, MAP2K2, BCL2, MAPK3, RXRG, SMAD3, IKBKB, APPL1	99.0934
Leukocyte transendothelial migration	11	0.811808	0.358474	PRKCA, VCAM1, ACTG1, PTK2, CXCR4, PIK3CB, RAC1, PIK3CA, ACTN2, MYL12A, PIK3R3	99.5529
Long-term potentiation	7	0.516605	0.376755	PRKCA, MAPK1, NRAS, GNAQ, BRAF, CHP, PPP1CC	99.6857
T cell receptor signaling pathway	10	0.738007	0.389635	MAP3K7, MAPK1, NRAS, PIK3CB, PIK3CA, NFKB1, CHP, PIK3R3, CHUK, DLG1	99.7563
Ribosome	4	0.921659	0.389671	RPL27A, RPL37A, RPL23A, RPL38	99.6485
Long-term depression	7	0.516605	0.390141	PRKCA, PPP2R1B, MAPK1, NRAS, GNAQ, BRAF, PPP2CA	99.7588
Basal transcription factors	4	0.295203	0.475604	TAF12, GTF2F1, TAF7, TBP	99.9617
NOD-like receptor signaling pathway	6	0.442804	0.476634	MAP3K7, MAPK1, XIAP, NFKB1, BIRC3, CHUK	99.9626
Mismatch repair	3	0.221402	0.508413	RFC3, PCNA, RPA3	99.9826
Fc epsilon RI signaling pathway	7	0.516605	0.508713	PRKCA, MAPK1, NRAS, PIK3CB, RAC1, PIK3CA, PIK3R3	99.9827
Fc gamma R-mediated phagocytosis	8	0.590406	0.546578	PRKCA, MAPK1, ARPC3, PIK3CB, RAC1, PIK3CA, PIK3R3, CRK	99.9935
Melanoma	3	0.691244	0.550627	PDGFB, MAP2K2, MAPK3	99.9894
B cell receptor signaling pathway	3	0.691244	0.580634	MAP2K2, MAPK3, IKBKB	99.9952
Fc epsilon RI signaling pathway	3	0.691244	0.602167	MAP2K2, MAPK3, MAP2K7	99.9974
Chemokine signaling pathway	14	1.03321	0.615217	BRAF, PIK3CB, ADRBK2, NFKB1, NRAS, MAPK1, PTK2, TIAM2, CXCR4, RAC1, PIK3CA, PIK3R3, CRK, CHUK	99.9991
RNA polymerase	3	0.221402	0.616669	POLR1C, POLR1B, POLR3C	99.9992
Gap junction	7	0.516605	0.640164	PRKCA, EGFR, MAPK1, NRAS, GNAQ, MAP3K2, PDGFC	99.9996
Glycerolipid metabolism	4	0.295203	0.648145	LPL, DGAT2, AKR1A1, GPAM	99.9997
GnRH signaling pathway	7	0.516605	0.730534	PRKCA, EGFR, MAPK1, NRAS, MAP3K4, GNAQ, MAP3K2	100
Natural killer cell mediated cytotoxicity	9	0.664207	0.765422	PRKCA, MAPK1, NRAS, BRAF, PIK3CB, RAC1, PIK3CA, CHP, PIK3R3	100
Vascular smooth muscle contraction	6	0.442804	0.920169	PRKCA, MAPK1, GNAQ, BRAF, PPP1CC, RAMP1	100
Melanogenesis	5	0.369004	0.938023	PRKCA, MAPK1, NRAS, GNAQ, FZD3	100
Pyrimidine metabolism	4	0.295203	0.973932	CTPS, POLR1C, POLR1B, POLR3C	100
Olfactory transduction	4	0.921659	0.997605	CAMK2G, CALM3, CALML6, PRKACA	100
Oxidative phosphorylation	3	0.221402	0.999467	ATP6V1C1, ATP6V1B2, ATP6V0A2	100

## Sheet: data_for_heatmap
		Gastro CSCH	Gastro CH	Soleus CS	Gastro CS	Soleus CSCH	Soleus CH	Unique_BioBridge
Epithelial cell-signal. in h.pylori infection	EPITHELIAL CELL-SIGNAL. IN H.PYLORI INFECTION	#N/A	#N/A	#N/A	#N/A	#N/A	#N/A
V.cholerae infection	V.CHOLERAE INFECTION	#N/A	#N/A	#N/A	#N/A	#N/A	#N/A
Lysosome	LYSOSOME	#N/A	1	1	1	1	1
Oxidative phosphorylation	OXI. PHOSPHORYLATION	1	1	1	1	1	1
Parkinson's disease	PARKINSON'S DISEASE	1	1	1	1	1	1
Alzheimer's disease	ALZHEIMER'S DISEASE	1	1	1	#N/A	1	1
Huntington's disease	HUNTINGTON'S DISEASE	1	1	1	#N/A	1	1
Cardiac muscle contraction	CARDIAC MUSCLE CONTRACTION	1	1	1	#N/A	#N/A	#N/A
Pathways in cancer	PATHWAYS IN CANCER	1	1	1	#N/A	1	#N/A
Small cell lung cancer	SMALL-CELL LUNG CANCER	#N/A	#N/A	#N/A	1	1	#N/A
Apoptosis	APOPTOSIS	#N/A	#N/A	1	1	#N/A	#N/A
ErbB signaling pathway	ErbB SIGNALING	1	1	1	1	1	1
Renal cell carcinoma	RENAL CELL CARCINOMA	1	1	1	1	#N/A	1
Colorectal cancer	COLORECTAL CANCER	#N/A	1	1	1	1	#N/A
Endometrial cancer	ENDOMETRIAL CANCER	#N/A	1	1	1	#N/A	1
Acute myeloid leukemia	ACUTE MYELOID LEUKEMIA	#N/A	1	1	1	#N/A	1
Glioma	GLIOMA	1	1	1	1	1	1
Non-small cell lung cancer	NON-SMALL-CELL LUNG CANCER	#N/A	1	1	1	#N/A	1
Melanoma	MELANOMA	#N/A	1	1	1	#N/A	1
Prostate cancer	PROSTATE CANCER	1	1	1	1	1	1
Chronic myeloid leukemia	CHRONIC MYELOID LEUKEMIA	#N/A	1	1	1	1	1
Pancreatic cancer	PANCREATIC CANCER	#N/A	1	1	1	1	1
Bladder cancer	BLADDER CANCER	#N/A	1	#N/A	#N/A	#N/A	#N/A
Neurotrophin signaling pathway	NEUROTROPHIN SIGNALING	1	1	1	1	1	1
Insulin signaling pathway	INSULIN SIGNALING	1	#N/A	#N/A	#N/A	#N/A	#N/A
T cell receptor signaling pathway	T-CELL RECEPTOR SIGNALING	1	1	1	1	1	1
B cell receptor signaling pathway	B-CELL RECEPTOR SIGNALING	#N/A	1	1	1	1	1
Fc epsilon RI signaling pathway	Fc EPSILON RI SIGNALING	#N/A	1	1	1	1	#N/A
VEGF signaling pathway	VEGF SIGNALING	#N/A	1	1	1	#N/A	1
Natural killer cell mediated cytotoxicity	NK-CELL MEDIATED CYTOTOXICITY	#N/A	1	1	#N/A	#N/A	1
Fc gamma R-mediated phagocytosis	Fc GAMMA R MEDIATED PHAGOCYTOSIS	#N/A	1	1	1	1	1
Type II diabetes melitus	T2DM	#N/A	#N/A	#N/A	#N/A	#N/A	#N/A
Aldosterone-regulated sodium reabsorption	ALDOSTERONE-REG. SODIUM REABSORP.	#N/A	#N/A	1	#N/A	#N/A	#N/A
mTOR signaling pathway	mTOR SIGNALING	#N/A	#N/A	1	1	1	#N/A
Regulation of actin cytoskeleton	ACTIN CYTOSKELETON REG.	#N/A	#N/A	#N/A	#N/A	#N/A	#N/A
Focal adhesion	FOCAL ADHESION	#N/A	#N/A	1	1	#N/A	1
Leukocyte transendothelial migration	LEUKOCYTE TRANSENDOTHELIAL MIGRATION	#N/A	#N/A	#N/A	#N/A	#N/A	1
Chemokine signaling pathway	CHEMOKINE SIGNALING	#N/A	1	#N/A	#N/A	1	1
Toll-like receptor signaling pathway	TOLL-LIKE RECEPTOR SIGNAL.	1	#N/A	1	#N/A	1	#N/A
NOD-like receptor signaling pathway	NOD-LIKE RECEPTOR SIGNALING	#N/A	#N/A	#N/A	#N/A	1	#N/A
GnRH signaling pathway	GNRH SIGNALING	1	1	1	1	1	#N/A
Vascular smooth muscle contraction	VASCULAR SMOOTH MUSCLE CONTRAC.	1	1	#N/A	1	1	#N/A
Long-term depression	LONG-TERM DEPRESSION	#N/A	1	#N/A	1	#N/A	#N/A
Gap junction	GAP JUNCTION	#N/A	1	#N/A	1	#N/A	#N/A
Melanogenesis	MELANOGENESIS	1	1	1	1	1	#N/A
Long term potentiation	LONG-TERM POTENTIATION	#N/A	#N/A	#N/A	#N/A	#N/A	#N/A
Calcium signaling pathway	CALCIUM SIGNALING	1	#N/A	#N/A	#N/A	#N/A	1
Oocyte meiosis	OOCYTE MEIOSIS	#N/A	1	1	#N/A	1	#N/A
Progesterone-mediated oocyte maturation	PROGESTERONE-MEDIATED OOCYTE MATURATION	#N/A	1	1	1	1	#N/A
Inositol phosphate metabolism	INOSITOL PHOSPHATE METAB.	#N/A	1	1	1	#N/A	1
Phosphatidylinositol signaling pathway	PHOSPHATIDYLINOSITOL SIGNALING	#N/A	#N/A	#N/A	#N/A	#N/A	#N/A
Nucleotide excision repair	NUCLEOTIDE EXCISION REPAIR	#N/A	#N/A	#N/A	#N/A	1	#N/A
Proteasome	PROTEASOME	#N/A	1	1	#N/A	#N/A	#N/A
Ribosome	RIBOSOME	1	1	1	1	1	1
RNA degradation	RNA DEGRADATION	#N/A	1	#N/A	#N/A	#N/A	#N/A
Aminoacyl-tRNA biosynthesis	AMINOACYL tRNA BIOSYNTHESIS	#N/A	1	1	#N/A	#N/A	#N/A
N-Glycan biosynthesis	N GLYCAN BIOSYNTHESIS	#N/A	1	#N/A	#N/A	#N/A	#N/A

## Sheet: COPD_lung_SAM 2class unpaired
Down-regulated genes (FDR<5%) in lung of smoking COPD patients compared to health non-smokers									Up-regulated genes (FDR<5%) in lung of smoking COPD patients compared to healthy non-smokers
Gene Name	Score(d)	Numerator(r)	Denominator(s+s0)	Fold Change	q-value(%)				Gene Name	Score(d)	Numerator(r)	Denominator(s+s0)	Fold Change	q-value(%)
LTF	-9.25906	-3.22564	0.348377	0.106902	0				CYP1B1	23.101	5.81385	0.251671	56.2526	0
TMEM45A	-8.49067	-2.24489	0.264395	0.21097	0				AKR1B10	14.8181	5.38318	0.363284	41.7349	0
MAOB	-7.09371	-1.50406	0.212027	0.352561	0				GPX2	13.7157	2.188	0.159526	4.55674	0
EPB41L2	-7.04477	-1.19466	0.169581	0.43689	0				NQO1	11.1837	1.74837	0.156331	3.35979	0
C3	-6.93256	-2.11177	0.304617	0.231363	0				CYP1A1	11.0841	3.50663	0.316364	11.3658	0
CDKN1C	-6.32519	-0.652101	0.103096	0.636353	0				SLC7A11	10.8849	2.7896	0.256282	6.9144	0
FMO2	-6.28164	-1.15556	0.183958	0.448892	0				GAD1	10.8696	1.60556	0.147711	3.04314	0
NEURL1B	-6.15809	-0.864117	0.140322	0.549383	0				AKR1C2	10.7666	1.72621	0.16033	3.30857	0
PPP1R16B	-6.10876	-1.41263	0.231247	0.375626	0				CABYR	10.6799	2.98289	0.2793	7.9057	0
RHOBTB3	-6.07578	-0.861897	0.141858	0.550229	0				MUCL1	10.2905	2.69318	0.261714	6.46737	0
PPP1R3B	-5.95986	-0.763775	0.128153	0.588953	0				ALDH3A1	10.1364	2.66368	0.262784	6.33647	0
AFAP1L1	-5.86673	-0.724907	0.123562	0.605036	0				ME1	10.0463	2.43988	0.242864	5.42595	0
OSBPL6	-5.81104	-0.920305	0.158372	0.528397	0				CBR1	9.50519	1.95199	0.20536	3.86907	0
CLDN1	-5.78579	-0.739153	0.127753	0.599091	0				CLIP4	9.41797	1.15007	0.122115	2.21925	0
NT5E	-5.78253	-0.903897	0.156315	0.534441	0				UCHL1	9.34808	4.13762	0.442618	17.6015	0
PCSK6	-5.76493	-0.95378	0.165445	0.516278	0				ADH7	9.24582	2.80541	0.303425	6.99059	0
SLITRK6	-5.69798	-1.21251	0.212796	0.431518	0				AKR1C3	9.19486	1.65371	0.179852	3.14643	0
GLI3	-5.68377	-0.629352	0.110728	0.646467	0				PIR	9.01414	1.68058	0.186438	3.20557	0
MB	-5.67505	-0.878472	0.154796	0.543943	0				SRXN1	9.01399	1.34288	0.148977	2.53657	0
INO80	-5.66566	-0.489922	0.0864722	0.712064	0				UGT1A1 /// UGT1A10 /// UGT1A4 /// UGT1A6 /// UGT1A8 /// UGT1A9	8.95764	1.9984	0.223095	3.99557	0
RASSF10	-5.66504	-0.99211	0.175128	0.502742	0				TALDO1	8.94646	0.983142	0.109892	1.97677	0
SUSD4	-5.66088	-0.917601	0.162095	0.529388	0				AKR1C1 /// AKR1C2	8.7094	2.57556	0.295721	5.96101	0
KLF13	-5.61036	-0.748672	0.133445	0.595151	0				UGT1A1 /// UGT1A10 /// UGT1A3 /// UGT1A4 /// UGT1A5 /// UGT1A6 /// UGT1A7 /// UGT1A8 /// UGT1A9	8.48857	2.18521	0.257429	4.54792	0
CYP4X1	-5.60904	-0.95156	0.169648	0.517073	0				TXNRD1	8.07435	1.20786	0.149592	2.30995	0
FAM65C	-5.6069	-0.945221	0.168582	0.51935	0				PHEX	8.01399	1.69099	0.211005	3.22879	0
SLC29A1	-5.5822	-1.08055	0.19357	0.472849	0				AHRR	7.83044	1.62481	0.207499	3.08402	0
FAM117A	-5.57488	-0.655034	0.117497	0.635061	0				FLJ39051	7.68836	1.16411	0.151412	2.24095	0
SEC14L3	-5.53113	-2.03274	0.36751	0.24439	0				SFRP2	7.64462	2.11667	0.276884	4.33692	0
CDON	-5.5015	-0.611359	0.111126	0.65458	0				PHLDA1	7.58463	0.894051	0.117877	1.85839	0
SOX9	-5.46073	-1.06837	0.195647	0.476856	0				ABCB6	7.57679	1.15673	0.152668	2.22951	0
SLIT2	-5.43837	-1.27957	0.235285	0.411919	0				DTNA	7.54017	1.24932	0.165689	2.3773	0
PLK2	-5.42258	-1.51599	0.279569	0.349657	0				AKR1C1	7.53318	1.3678	0.18157	2.58076	0
PCDH17	-5.41021	-1.19822	0.221474	0.435813	0				HTATIP2	7.49601	0.929659	0.12402	1.90483	0
IRF2BP2	-5.40734	-0.432646	0.0800109	0.740902	0				CLDN10	7.44282	1.41162	0.189662	2.66036	0
PGRMC1	-5.37913	-0.599305	0.111413	0.660072	0				CBR3	7.38936	1.32032	0.178678	2.49721	0
HEY2	-5.37596	-0.807013	0.150115	0.571564	0				TPRXL	7.38264	1.51832	0.205661	2.86457	0
PIP5K1B	-5.35345	-1.02938	0.192283	0.489921	0				LOC344887	7.36144	1.87016	0.254048	3.65572	0
FRMD4A	-5.3448	-0.741627	0.138757	0.598065	0				VPS13D	7.31073	0.747702	0.102275	1.67912	0
APPL2	-5.33756	-0.97783	0.183198	0.507743	0				CYP4F3	7.19775	1.83027	0.254284	3.55603	0
USP13	-5.33174	-0.583969	0.109527	0.667126	0				AKR1B1	6.9816	1.07963	0.15464	2.1135	0
THSD7A	-5.28055	-0.691372	0.130928	0.619264	0				ELMOD1	6.8385	2.24138	0.327759	4.72849	0
TLR5	-5.27721	-0.673537	0.127631	0.626968	0				LRRC8D	6.76662	0.816938	0.120731	1.76166	0
TCF7L1	-5.26955	-0.952995	0.180849	0.516559	0				JAKMIP3	6.65378	1.33887	0.20122	2.52953	0
WNK4	-5.26822	-1.16447	0.221036	0.446129	0				ATP6V0A4	6.63864	1.51326	0.227948	2.85454	0
CX3CL1	-5.2547	-1.31294	0.24986	0.4025	0				ELFN2	6.53886	1.13234	0.173171	2.19214	0
MAGI2	-5.2144	-0.731376	0.140261	0.602329	0				EGF	6.44906	0.886673	0.137489	1.84891	0
PRKAR2B	-5.20926	-1.39028	0.266887	0.38149	0				AGPAT9	6.36488	1.51673	0.238297	2.86142	0
NPAS3	-5.1887	-0.818164	0.157682	0.567163	0				SDCBP2	6.22767	0.819336	0.131564	1.76459	0
PANK1	-5.10045	-0.929295	0.182199	0.525115	0				B3GNT6	6.20468	1.16434	0.187656	2.24131	0
DLL1	-5.08065	-0.785465	0.154599	0.580165	0				SLC2A1	6.18175	0.836854	0.135375	1.78615	0
CCDC8	-5.07525	-0.612342	0.120653	0.654134	0				SRPX2	6.13511	1.73603	0.282966	3.33117	0
SETBP1	-5.03171	-0.612784	0.121785	0.653933	0				C4orf48	6.11619	1.08838	0.17795	2.12635	0
RHOU	-5.02896	-0.776875	0.15448	0.58363	0				TMEM45B	6.07166	0.819852	0.135029	1.76523	0
ATP6V1B1	-5.01757	-0.837508	0.166915	0.559609	0				NOL3	6.0713	0.685468	0.112903	1.60822	0
C6orf124	-4.96224	-0.851456	0.171587	0.554225	0				DEFB1	6.07007	1.29143	0.212754	2.44771	0
C10orf81	-4.94249	-0.57328	0.11599	0.672087	0				PVT1	6.00071	0.897355	0.149542	1.86265	0
NTN1	-4.93489	-0.827034	0.167589	0.563687	0				C2orf70	5.89676	0.870707	0.147659	1.82856	0
KLHDC7A	-4.93016	-0.958557	0.194427	0.514571	0				RNFT2	5.87967	1.2403	0.210947	2.36248	0
PROS1	-4.8962	-1.18246	0.241505	0.440601	0				TCN1	5.86163	2.40527	0.410342	5.29734	0
FAM46C	-4.89411	-0.809658	0.165435	0.570517	0				CNGB1	5.82533	1.06269	0.182425	2.08882	0
C1orf133	-4.88527	-0.739438	0.151361	0.598973	0				ASCL3	5.79022	1.24176	0.214458	2.36487	0
AZU1	-4.86377	-0.831985	0.171058	0.561756	0				PRDX1	5.68444	0.659208	0.115967	1.57921	0
ATP13A4	-4.84452	-0.84697	0.174831	0.555951	0				STRA13	5.62446	0.410032	0.0729015	1.32872	0
AADAT	-4.84105	-0.67339	0.1391	0.627032	0				HRK	5.59685	0.914593	0.163412	1.88504	0
NAV3	-4.83012	-1.06548	0.220592	0.477813	0				MAFG	5.5755	0.811033	0.145464	1.75447	0
SOCS6	-4.82911	-0.760308	0.157443	0.59037	0				LRRC31	5.57364	1.47439	0.264529	2.77866	0
PDE7A	-4.82561	-0.486791	0.100877	0.71361	0				CYP4F11	5.40584	1.4966	0.276849	2.82178	0
CA8	-4.82235	-0.829187	0.171947	0.562846	0				STX18	5.40262	0.405999	0.0751485	1.32501	0
FOXA2	-4.81868	-1.01662	0.210974	0.494274	0				HGD	5.40155	1.09417	0.202565	2.1349	0
INHBB	-4.77711	-0.537767	0.112572	0.688836	0				TRIM16	5.36848	1.11711	0.208087	2.16913	0
COL9A2	-4.77112	-0.921763	0.193196	0.527864	0				H19	5.32553	2.2838	0.42884	4.86958	0
LOC100134229	-4.75853	-0.56303	0.11832	0.676879	0				TKT	5.32338	0.758321	0.142451	1.69152	0
APCDD1	-4.74386	-0.652974	0.137646	0.635968	0				NAA20	5.26537	0.559182	0.1062	1.47343	0
CSGALNACT1	-4.73496	-1.23534	0.260898	0.424741	0				NR0B1	5.22886	1.04354	0.199573	2.06127	0
PEG10	-4.71785	-0.951904	0.201766	0.51695	0				SPP1	5.22748	3.60931	0.690449	12.2042	0
IRX5	-4.70264	-0.704479	0.149805	0.613664	0				FTH1	5.22178	0.52789	0.101094	1.44182	0
GAS6	-4.70223	-0.612056	0.130163	0.654264	0				NAV1	5.21907	0.748976	0.143508	1.6806	0
PDK4	-4.68693	-0.762643	0.162717	0.589416	0				FAM3B	5.20966	1.24492	0.238963	2.37005	0
C1orf93	-4.68546	-0.549319	0.117239	0.683343	0				HOXA1	5.19939	0.969328	0.186431	1.95793	0
GPR125	-4.67231	-0.476902	0.10207	0.718519	0				CEACAM5	5.13052	2.63112	0.512836	6.19505	0
DEPDC6	-4.64403	-0.824052	0.177443	0.564853	0				SLC3A2	5.12389	0.657886	0.128396	1.57777	0
FAM107A	-4.63946	-0.911442	0.196454	0.531654	0				G6PD	5.11708	1.06364	0.20786	2.0902	0
C14orf132	-4.63145	-0.896394	0.193545	0.537228	0				TMCC3	5.01612	0.780979	0.155694	1.7183	0
ERP27	-4.62402	-1.58858	0.34355	0.332498	0				C6orf164	4.97024	0.921927	0.18549	1.89464	0
AUTS2	-4.62195	-0.495901	0.107292	0.709119	0				GSR	4.92923	0.826342	0.167641	1.77318	0
FABP6	-4.61666	-0.678452	0.146957	0.624835	0				C20orf46	4.85927	0.886025	0.182337	1.84808	0
STEAP4	-4.61432	-0.966944	0.209553	0.511588	0				MTHFD2	4.8322	1.3246	0.274119	2.50463	0
BCL6	-4.60539	-0.392299	0.0851826	0.761914	0				ST3GAL4	4.76348	0.71066	0.149189	1.63655	0
FTO	-4.59608	-0.806867	0.175555	0.571622	0				PGD	4.75753	0.905688	0.19037	1.87344	0
LTBP1	-4.58399	-0.685132	0.149462	0.621949	0				RABEP2	4.73721	0.483083	0.101976	1.39773	0
TOB1	-4.5768	-0.72375	0.158135	0.605521	0				CPE	4.71943	1.10041	0.233166	2.14416	0
PTGER4	-4.56822	-0.733264	0.160514	0.601541	0				DNER	4.71189	0.967178	0.205264	1.95501	0
ABCA13	-4.5468	-0.870992	0.191561	0.546771	0				RNF183	4.69722	0.6633	0.141211	1.5837	0
ATP12A	-4.52415	-1.15876	0.256129	0.447896	0				CREB3L4	4.68843	0.567238	0.120987	1.48168	0
NXN	-4.51697	-0.754231	0.166977	0.592862	0				AKAP12	4.68703	0.550815	0.117519	1.46491	0
ZFP82	-4.51278	-0.488	0.108137	0.713013	0				ABHD2	4.64181	0.786821	0.169507	1.72527	0
POLN	-4.51257	-0.688232	0.152515	0.620614	0				S100A10	4.62738	0.750402	0.162166	1.68226	0
USP27X	-4.51023	-0.596396	0.132232	0.661404	0				MAP1B	4.62313	0.662274	0.143252	1.58258	0
ZBTB16	-4.50876	-1.08374	0.240362	0.471806	0				SEPX1	4.59303	0.673027	0.146532	1.59441	0
PAPSS1	-4.49321	-0.514282	0.114458	0.700141	0				CALCA	4.5823	1.15954	0.253047	2.23386	0
PEX14	-4.48415	-0.547609	0.122121	0.684153	0				LHX6	4.56198	0.637957	0.139842	1.55612	0
POU2AF1	-4.45956	-0.788865	0.176893	0.578799	0				CHST15	4.55497	0.728562	0.159949	1.65699	0
HIST2H2AA3 /// HIST2H2AA4	-4.45782	-0.662021	0.148508	0.631992	0				SLC20A1	4.54903	0.472924	0.103962	1.38792	0
CLIC6	-4.4469	-0.529361	0.11904	0.692862	0				CDK5RAP2	4.51676	0.455414	0.100827	1.37118	0
HNRNPU	-4.44054	-0.422473	0.0951402	0.746144	0				FMOD	4.42326	0.815603	0.18439	1.76003	0
WEE1	-4.43613	-0.639122	0.144072	0.642104	0				FAM110C	4.41607	0.98018	0.221957	1.97271	0
ADAMTS15	-4.40909	-0.77559	0.175907	0.58415	0				LOC100505956	4.41597	0.920778	0.208511	1.89314	0
FXYD1	-4.39766	-1.04514	0.237657	0.484599	0				TMEM200C	4.39173	0.765834	0.174381	1.70035	0
NCOA1	-4.37948	-0.360036	0.0822099	0.779145	0				PRKX	4.38918	0.710398	0.161852	1.63626	0
SCNN1G	-4.37268	-0.883193	0.20198	0.542166	0				CCDC64	4.38594	0.559262	0.127512	1.47352	0
PER2	-4.37104	-0.475412	0.108764	0.719261	0				DHRS3	4.37107	0.465543	0.106505	1.38084	0
C6orf123	-4.36465	-0.778841	0.178443	0.582835	0				ZNF323	4.37041	0.918714	0.210212	1.89043	0
GMNN	-4.36376	-0.691146	0.158383	0.619362	0				ZNF467	4.35186	0.901591	0.207173	1.86812	0
SLC41A1	-4.34846	-0.590486	0.135792	0.664119	0				MLKL	4.34731	0.985352	0.226658	1.9798	0
AKAP7	-4.34131	-0.402814	0.0927863	0.756382	0				SPATS2	4.30549	0.470603	0.109303	1.38569	0
KHDRBS3	-4.3307	-0.599721	0.138481	0.659882	0				TXN	4.30376	0.823988	0.191458	1.77029	0
EIF3F	-4.31639	-0.390059	0.0903671	0.763098	0				ABCC1	4.29487	0.544084	0.126682	1.45809	0
BTG4	-4.29968	-0.757539	0.176185	0.591505	0				CD109	4.29254	0.685803	0.159766	1.6086	0
CEP78	-4.2951	-0.434982	0.101274	0.739703	0				PRKG1	4.27734	0.736685	0.17223	1.66634	0
USP51	-4.264	-0.591126	0.138632	0.663825	0				EME1	4.26634	1.31252	0.307644	2.48374	0
FHOD3	-4.25053	-1.26353	0.297264	0.416523	0				FAH	4.24823	0.533669	0.125621	1.44761	0
WNT5B	-4.23728	-0.607025	0.143258	0.656549	0				FGFBP1	4.24812	1.11091	0.261506	2.15982	0
FAM122A	-4.23029	-0.518484	0.122565	0.698105	0				CYP4F12	4.24249	0.573727	0.135233	1.48836	0
C14orf139	-4.22764	-0.79497	0.188041	0.576355	0				SLC26A9	4.24156	0.574148	0.135362	1.4888	0
C12orf75	-4.22688	-0.636941	0.150688	0.643075	0				ANKRD20A1 /// ANKRD20A2 /// ANKRD20A3 /// ANKRD20A4 /// C21orf81 /// LOC100132733 /// LOC284232	4.23408	1.09347	0.258254	2.13387	0
EPDR1	-4.22627	-0.708245	0.167581	0.612064	0				CXCL14	4.23265	1.51789	0.358616	2.86373	0
ZAK	-4.22516	-0.457869	0.108367	0.728061	0				ALDH1A3	4.19947	0.537158	0.127911	1.45111	0
FGFR2	-4.2215	-0.550667	0.130444	0.682704	0				SFN	4.18748	0.876647	0.20935	1.8361	0
KCTD12	-4.21894	-0.574407	0.13615	0.671562	0				LOC730184	4.18361	0.395133	0.0944478	1.31506	0
PTPN3	-4.21393	-0.494694	0.117395	0.709712	0				MALT1	4.17407	0.568312	0.136153	1.48279	0
ARHGEF26	-4.20939	-0.581287	0.138093	0.668367	0				FBXL7	4.16973	0.632865	0.151776	1.55064	0
PLCL2	-4.19967	-0.561707	0.13375	0.6775	0				TNNT3	4.16177	0.570902	0.137178	1.48545	0
KIAA1244	-4.19061	-0.612112	0.146068	0.654238	0				LOC100144604	4.15623	0.731601	0.176025	1.66048	0
EPAS1	-4.18833	-0.817432	0.195169	0.567451	0				HN1	4.15607	0.624514	0.150266	1.54169	0
WFDC6	-4.1708	-0.898738	0.215483	0.536356	0				AKR1C4	4.13332	0.334942	0.0810345	1.26133	0
PAX1	-4.16252	-0.785812	0.188783	0.580025	0				LOC100505633	4.09931	0.787048	0.191995	1.72554	0
PCDH20	-4.16174	-1.01657	0.244265	0.494291	0				ST8SIA1	4.08934	0.610442	0.149276	1.52673	0
ATP2A2	-4.16103	-0.521748	0.125389	0.696527	0				ACADVL	4.08638	0.541888	0.132608	1.45588	0
MT1F	-4.16094	-0.709587	0.170535	0.611495	0				LEPRE1	4.08221	0.415223	0.101715	1.3335	0
TMEM178	-4.14314	-0.810773	0.19569	0.570076	0				TFF3	4.05592	0.961049	0.23695	1.94672	0
TMEM30B	-4.13699	-0.393491	0.0951153	0.761285	0				TIMP1	4.05263	0.781922	0.192942	1.71942	0
CLDN8	-4.13039	-0.930455	0.22527	0.524693	0				C1orf31	4.04678	0.455455	0.112547	1.37122	0
THBS3	-4.11817	-0.501343	0.121739	0.706449	0				TMEM200B	4.04456	0.440787	0.108983	1.35734	0
SCD5	-4.11663	-0.604573	0.146861	0.657666	0				SHROOM1	4.04396	0.469065	0.115991	1.38421	0
PUM2	-4.11602	-0.409799	0.0995619	0.752728	0				TXNDC11	4.04183	0.346356	0.0856928	1.27135	0
PLEKHF2	-4.10398	-0.625038	0.1523	0.648403	0				WDR73	4.03267	0.462909	0.11479	1.37832	0
JMJD5	-4.10163	-0.512118	0.124857	0.701192	0				FBXO16	4.00779	0.587531	0.146597	1.50267	0
KDM5B	-4.09915	-0.356141	0.0868816	0.781252	0				EPHA7	3.99036	0.46896	0.117523	1.38411	0
EFHD1	-4.0825	-0.856297	0.209748	0.552369	0				FLJ43390	3.98234	0.37044	0.0930205	1.29275	0
RPL19	-4.07789	-0.286966	0.0703711	0.819624	0				MUC5AC	3.9341	1.58407	0.402652	2.99815	0
NOL12 /// TRIOBP	-4.07466	-0.587188	0.144107	0.665639	0				CSTA	3.92453	0.953307	0.24291	1.93631	0
KCNA1	-4.06914	-0.981844	0.241291	0.506332	0				CEACAM6	3.92031	0.636159	0.162273	1.55419	0
LOC283177	-4.06726	-1.02473	0.251945	0.491504	0				MAGED4 /// MAGED4B	3.91318	0.728202	0.18609	1.65657	0
SNTB1	-4.06328	-0.657156	0.161731	0.634127	0				MGC11082	3.90759	0.373919	0.0956904	1.29587	0
EPHX3	-4.05362	-0.604038	0.149012	0.65791	0				GABARAPL1 /// GABARAPL3	3.9047	0.609684	0.156141	1.52592	0
SF3A1	-4.05129	-0.480175	0.118524	0.716891	0				HEATR7A	3.89914	0.377968	0.0969362	1.29951	0
SLC23A1	-4.03612	-1.04418	0.258709	0.48492	0				ODZ4	3.87324	0.621767	0.160529	1.53876	0
SUPT3H	-4.03522	-0.460701	0.11417	0.726633	0				RNF175	3.86468	0.679043	0.175705	1.60108	0
GRM5	-4.02664	-1.14674	0.284787	0.451646	0				LOC541471 /// NCRNA00152	3.85691	0.80499	0.208714	1.74713	0
SGCE	-4.02651	-1.28404	0.318897	0.410644	0				KIAA1199	3.8515	0.449523	0.116714	1.36559	0
CYP2F1	-4.01352	-1.0191	0.253916	0.493425	0				CDKN2A	3.85148	0.559676	0.145315	1.47394	0
DRD1	-4.0056	-0.654997	0.16352	0.635077	0				AAK1	3.84641	0.331443	0.0861695	1.25827	0
PPAP2B	-4.00247	-0.748021	0.18689	0.59542	0				DHTKD1	3.82807	0.346274	0.0904566	1.27127	0
ANGPT1	-3.99573	-0.490327	0.122713	0.711864	0				UGT1A6	3.81667	0.537925	0.140941	1.45188	0
MGP	-3.99404	-1.40081	0.350726	0.378716	0				GPR34	3.78483	0.974154	0.257384	1.96449	0
ITGA2	-3.98538	-0.489508	0.122826	0.712268	0				PRDM15	3.7297	0.453033	0.121466	1.36891	0
TMEM150C	-3.97912	-0.580246	0.145823	0.66885	0				IDS	3.72805	0.479411	0.128596	1.39417	0
FOXN3	-3.9713	-0.473183	0.119151	0.720374	0				BACH2	3.72128	0.34495	0.0926967	1.27011	0
LOC100506589	-3.9602	-0.605527	0.152903	0.657231	0				CNTNAP3	3.70351	0.575389	0.155363	1.49008	0
CCDC69	-3.9601	-0.600568	0.151655	0.659494	0				DNM3	3.70028	0.283005	0.0764819	1.21673	0
PPM1H	-3.95522	-0.406739	0.102836	0.754326	0				PARP10	3.6989	0.389452	0.105289	1.3099	0
CCDC81	-3.94012	-0.814804	0.206797	0.568486	0				TMED9	3.69763	0.39706	0.107382	1.31682	0
SGK223	-3.93814	-0.531747	0.135025	0.691717	0				GPT2	3.69425	0.700178	0.189532	1.6247	0
LOC729970	-3.93417	-0.555378	0.141168	0.680479	0				TMEM92	3.68674	0.425388	0.115383	1.34293	0
PRR15L	-3.93026	-0.595597	0.151541	0.661771	0				LOC100287275 /// PCOTH	3.67273	0.644808	0.175567	1.56353	0
TMCO4	-3.92597	-0.542226	0.138112	0.686711	0				CCL2	3.65343	1.67537	0.458575	3.19402	0
LOC100507560	-3.91502	-0.841917	0.215048	0.557902	0				LOC100507397	3.64804	0.970639	0.266071	1.95971	0
WIPI1	-3.91367	-0.494478	0.126346	0.709818	0				DIO1	3.61369	1.05669	0.292413	2.08015	0
CDK14	-3.91216	-0.454237	0.116109	0.729896	0				C21orf81	3.61266	0.636603	0.176214	1.55466	0
BEX4	-3.90117	-0.638531	0.163677	0.642367	0				LOC100131199	3.60229	0.445963	0.1238	1.36222	0
HSD17B2	-3.89638	-1.14181	0.293043	0.453192	0				ST6GALNAC1	3.59788	0.375601	0.104395	1.29738	0
LOC285812	-3.8923	-0.693619	0.178203	0.618301	0				FAM153A /// FAM153B /// LOC100507397	3.59725	0.476349	0.13242	1.39122	0
CHST10	-3.89001	-0.459742	0.118185	0.727116	0				AGPAT6	3.59373	0.339673	0.0945182	1.26547	0
KRTCAP3	-3.88682	-0.495533	0.127491	0.709299	0				WDR72	3.59324	1.21075	0.336953	2.31458	0
TXNDC16	-3.8866	-0.68751	0.176893	0.620924	0				GALNT5	3.59266	0.449341	0.125072	1.36542	0
HIST2H2BE	-3.8771	-0.712899	0.183874	0.610093	0				LOC730101	3.58879	0.760504	0.211911	1.69408	0
ITM2A	-3.87675	-1.27764	0.329564	0.41247	0				IFNAR2	3.57637	0.312985	0.0875146	1.24228	0
RAB6B	-3.87243	-0.439593	0.113518	0.737343	0				FAM114A1	3.55927	0.542343	0.152375	1.45634	0
ZNF853	-3.86633	-0.532705	0.137781	0.691257	0				PNP	3.54525	0.667115	0.188172	1.58789	0
MAP3K12	-3.86549	-0.49587	0.128281	0.709134	0				TNNI3	3.53983	0.745678	0.210653	1.67676	0
PRSS12	-3.85974	-0.682346	0.176785	0.623151	0				PSMD14	3.53309	0.359655	0.101796	1.28312	0
ASTN2	-3.85883	-0.782987	0.202908	0.581162	0				SYTL4	3.53215	0.388219	0.10991	1.30878	0
EFEMP1	-3.85166	-0.661588	0.171767	0.632182	0				DNHD1	3.52733	0.772475	0.218997	1.7082	0
HUNK	-3.84007	-0.642377	0.167282	0.640657	0				MATK	3.52519	0.447958	0.127073	1.36411	0
CITED2	-3.83704	-0.70011	0.182461	0.615525	0				HRASLS2	3.52255	0.650819	0.184758	1.57006	0
CRISP2	-3.8316	-0.944626	0.246536	0.519564	0				TPST2	3.51692	0.392416	0.11158	1.31259	0
TFPI2	-3.82902	-0.648492	0.169362	0.637947	0				THBS1	3.51563	0.570364	0.162237	1.4849	0
YPEL3	-3.82756	-0.487093	0.127259	0.713461	0				C12orf68	3.50917	0.558161	0.159058	1.47239	0
TNFRSF21	-3.82124	-0.445902	0.116691	0.734125	0				ATP6V1G3	3.50393	0.408838	0.11668	1.32762	0
C11orf17 /// NUAK2	-3.80383	-0.612544	0.161034	0.654042	0				DUOX2	3.48646	1.44508	0.414484	2.72278	0
OTUD1	-3.80365	-0.490274	0.128896	0.71189	0				FCGR2B	3.48332	0.960793	0.275827	1.94638	0
TET3	-3.79529	-0.461265	0.121536	0.726349	0				LOC728460	3.47735	0.873561	0.251215	1.83218	0
ANTXR2	-3.78375	-0.460004	0.121574	0.726984	0				S100A14	3.47415	0.628787	0.18099	1.54626	0
NFIB	-3.77389	-0.429009	0.113678	0.742772	0				SERPINB13	3.47371	0.707535	0.203683	1.63301	0
C8orf12	-3.76894	-0.900657	0.238968	0.535643	0				FTL	3.4647	0.51549	0.148783	1.42948	0
H3F3B	-3.76662	-0.342877	0.0910306	0.788467	0				FUT3	3.44839	0.703326	0.203958	1.62825	0.0820911
IL12A	-3.76403	-0.544501	0.144659	0.685628	0				LY6D	3.44281	1.30071	0.377805	2.46351	0.0820911
LOC100132884	-3.75756	-0.520626	0.138554	0.697069	0				PSMD7	3.43628	0.310974	0.0904972	1.24055	0.0820911
CYP4B1	-3.74904	-0.560587	0.149528	0.678026	0				ELL3 /// SERINC4	3.43458	0.42308	0.123182	1.34079	0.0820911
DIP2C	-3.74636	-0.393616	0.105066	0.761219	0				TRABD	3.43249	0.433737	0.126362	1.35073	0.0820911
MYLK	-3.74271	-0.454387	0.121406	0.72982	0				LOC150759	3.43044	1.08499	0.316283	2.12136	0.0820911
ZNF43	-3.73501	-0.505351	0.135301	0.704489	0				AIFM2	3.42905	0.376937	0.109925	1.29858	0.0820911
SH3BGRL	-3.73348	-0.456387	0.122242	0.728809	0				STRA6	3.41772	0.586951	0.171737	1.50207	0.0820911
MED29	-3.73249	-0.445487	0.119354	0.734337	0				PLAT	3.41607	0.924125	0.270523	1.89753	0.0820911
FAM38B	-3.73159	-0.776597	0.208114	0.583742	0				AGR2	3.41416	0.542139	0.158791	1.45613	0.0820911
LOC100507602	-3.7279	-0.494407	0.132623	0.709853	0				TRPV1	3.41393	0.499582	0.146337	1.4138	0.0820911
EDARADD	-3.7258	-0.646672	0.173566	0.638752	0				FTH1P5	3.41314	0.305783	0.0895901	1.23609	0.0820911
DBNDD2 /// SYS1 /// SYS1-DBNDD2	-3.72017	-0.445201	0.119672	0.734482	0				LPCAT2	3.4111	0.404139	0.118478	1.3233	0.0820911
DDAH1	-3.70822	-0.427692	0.115336	0.74345	0				TLE1	3.41025	0.378683	0.111043	1.30015	0.0820911
ING1	-3.70158	-0.418756	0.113129	0.748069	0				TCEAL3	3.408	0.341289	0.100144	1.26689	0.0820911
RIPK4	-3.69248	-0.47952	0.129864	0.717216	0				BTK	3.40666	0.563038	0.165276	1.47738	0.0820911
PDE4A	-3.6888	-0.48038	0.130227	0.716789	0				HMGN4	3.40337	0.43259	0.127106	1.34965	0.0820911
STEAP3	-3.68562	-0.597083	0.162003	0.661089	0				ACAD11 /// NPHP3	3.39777	0.357418	0.105192	1.28113	0.0820911
PRMT6	-3.67617	-0.611092	0.166231	0.654701	0				AZGP1	3.39698	0.843317	0.248255	1.79417	0.0820911
DUSP16	-3.67207	-0.369637	0.100662	0.773977	0				GCLC	3.38752	0.563597	0.166375	1.47795	0.0820911
TP53RK	-3.66878	-0.513046	0.139841	0.700741	0				BICD1	3.3862	0.398723	0.11775	1.31834	0.0820911
CLDN16	-3.66274	-0.707047	0.193038	0.612573	0				PP14571	3.38343	0.787979	0.232894	1.72665	0.0820911
LOC220930	-3.66261	-0.723307	0.197484	0.605707	0				IFRD1	3.38315	0.615614	0.181965	1.53221	0.0820911
ZNF423	-3.65755	-0.755588	0.206583	0.592305	0				EIF5B	3.38285	0.393612	0.116355	1.31368	0.0820911
TEF	-3.65647	-0.535251	0.146384	0.690039	0				IQCD	3.37588	0.377302	0.111764	1.29891	0.0820911
SH3RF3	-3.65175	-0.590863	0.161803	0.663946	0				NBL1	3.37581	0.565608	0.167548	1.48001	0.0820911
RHOV	-3.64954	-0.584007	0.160022	0.667108	0				SGK3	3.37322	0.466919	0.138419	1.38215	0.0820911
PCBP1	-3.6438	-0.478194	0.131235	0.717876	0				DLGAP1	3.37298	0.369406	0.109519	1.29182	0.0820911
IQSEC1	-3.64177	-0.374788	0.102914	0.771219	0				HMBS	3.37227	0.30268	0.0897555	1.23343	0.0820911
C1QTNF5 /// MFRP	-3.63673	-0.732925	0.201534	0.601683	0				TSPAN5	3.37081	0.525597	0.155926	1.43953	0.0820911
ADCY2	-3.63457	-0.443867	0.122124	0.735161	0				SPA17	3.3651	0.319061	0.0948149	1.24752	0.0820911
RAI2	-3.62026	-0.736828	0.203529	0.600057	0				FAM135A	3.36079	0.340342	0.101269	1.26606	0.0820911
ZCCHC14	-3.61793	-0.382773	0.105799	0.766962	0				FHOD1	3.35965	0.53599	0.159537	1.44994	0.0820911
CD164	-3.61094	-0.508024	0.14069	0.703185	0				ANXA3	3.35281	0.835702	0.249254	1.78473	0.0820911
NOTCH3	-3.60429	-0.621697	0.172488	0.649906	0				FOLH1B	3.34761	0.428577	0.128025	1.34591	0.0820911
HIP1	-3.60112	-0.363352	0.1009	0.777356	0				BCL2L14	3.34699	0.783107	0.233973	1.72083	0.0820911
TNRC6C	-3.59511	-0.459749	0.127882	0.727113	0				C19orf10	3.33882	0.370649	0.111012	1.29293	0.0820911
SCARA3	-3.59461	-0.568128	0.15805	0.674492	0				GMDS	3.33726	0.534293	0.160099	1.44823	0.0820911
HMG20A	-3.59361	-0.491013	0.136635	0.711525	0				ABL2	3.33561	0.333153	0.0998777	1.25976	0.0820911
SHANK3	-3.59081	-0.533935	0.148695	0.690669	0				SCG2	3.32844	0.778135	0.233783	1.71491	0.0820911
HEG1	-3.58994	-0.630078	0.175512	0.646142	0				YARS	3.32638	0.337169	0.101362	1.26328	0.0820911
SLC34A2	-3.58918	-0.892191	0.248578	0.538795	0				TCF4	3.3089	0.454474	0.137349	1.37028	0.0820911
PKIB	-3.58606	-0.860566	0.239975	0.550736	0				KCNK6	3.30388	0.47641	0.144197	1.39128	0.0820911
PNMAL1	-3.58058	-0.976445	0.272706	0.50823	0				C17orf62	3.30376	0.412828	0.124957	1.33129	0.0820911
SEC14L4	-3.57567	-0.462337	0.129301	0.72581	0				PTAFR	3.30364	0.535461	0.162082	1.44941	0.0820911
DNMBP	-3.57488	-0.35235	0.0985628	0.783307	0				CYP2R1	3.2915	0.435792	0.132399	1.35265	0.0820911
CDC42EP4	-3.57104	-0.471582	0.132057	0.721173	0				UHRF1	3.29137	0.383397	0.116485	1.30441	0.0820911
SULT2B1	-3.56366	-0.514596	0.144401	0.699989	0				GULP1	3.28792	0.472955	0.143846	1.38795	0.0820911
EPHX2	-3.56199	-0.441945	0.124072	0.736142	0				COL8A1	3.28786	0.477091	0.145107	1.39193	0.0820911
ADARB1	-3.56156	-0.557109	0.156423	0.679663	0				TOM1	3.28668	0.440835	0.134128	1.35739	0.0820911
RPL30	-3.55778	-0.260159	0.0731239	0.834996	0				NEK6	3.28606	0.798597	0.243026	1.73941	0.0820911
SLC22A4	-3.55289	-0.350749	0.0987221	0.784177	0				RIMKLA	3.28275	0.214768	0.0654234	1.16052	0.0820911
CNTD1	-3.54895	-0.862669	0.243077	0.549934	0				SIX3	3.28139	0.449081	0.136857	1.36517	0.0820911
SHANK2	-3.54541	-0.435418	0.122812	0.739479	0				FHAD1	3.28103	0.336051	0.102423	1.2623	0.0820911
VEPH1	-3.54518	-0.754113	0.212715	0.592911	0				HK2	3.27832	0.533513	0.16274	1.44745	0.0820911
AMY1A /// AMY1B /// AMY1C /// AMY2A /// AMY2B	-3.5425	-0.828951	0.234002	0.562939	0				ABCC3	3.27801	0.41364	0.126186	1.33204	0.0820911
CAPN13	-3.53539	-0.689699	0.195084	0.619983	0				SETD3	3.27636	0.30482	0.0930363	1.23526	0.0820911
LGALS8	-3.53395	-0.431041	0.121971	0.741726	0				MIAT	3.27282	0.453051	0.138428	1.36893	0.0820911
LAMB3	-3.52639	-0.71525	0.202828	0.6091	0				GALNT6	3.27108	0.675111	0.206388	1.59672	0.0820911
TRNP1	-3.52298	-0.474099	0.134573	0.719916	0				B4GALT4	3.26988	0.42318	0.129418	1.34088	0.0820911
PRKCA	-3.52035	-0.407343	0.115711	0.754011	0				DPF1	3.26506	0.326112	0.0998793	1.25363	0.0820911
FOLR1	-3.51491	-0.496016	0.141118	0.709062	0				BTBD11	3.25683	0.402124	0.123471	1.32145	0.0820911
SSBP2	-3.51419	-0.500749	0.142494	0.70674	0				DPYSL3	3.25647	0.741909	0.227826	1.67239	0.0820911
PTGFR	-3.51356	-0.88072	0.250663	0.543096	0				PAPD5	3.24843	0.397593	0.122395	1.31731	0.0820911
FNIP2	-3.5124	-0.529465	0.150742	0.692812	0				SIGLEC11	3.24772	0.440741	0.135708	1.3573	0.0820911
C14orf64	-3.51208	-0.5131	0.146096	0.700715	0				CISD1	3.2473	0.443317	0.136519	1.35973	0.0820911
ALDH2	-3.50989	-0.360315	0.102657	0.778994	0				TRADD	3.24392	0.293669	0.0905291	1.22575	0.0820911
C4orf19	-3.50826	-0.459017	0.130839	0.727482	0				PNLDC1	3.23607	0.699514	0.216161	1.62396	0.0820911
TFEB	-3.50613	-0.550449	0.156996	0.682808	0				LRP4	3.23302	0.684224	0.211636	1.60684	0.0820911
ST3GAL6	-3.5037	-0.638767	0.182312	0.642262	0				STAB1	3.22322	0.407067	0.126292	1.32599	0.0820911
STAG3	-3.4989	-0.517448	0.147889	0.698607	0				HADHB	3.22322	0.22169	0.0687792	1.1661	0.0820911
TTC16	-3.49736	-0.549982	0.157256	0.683029	0				PPP1R14D	3.22259	0.284022	0.0881346	1.21758	0.0820911
SMARCD3	-3.49477	-0.626415	0.179244	0.647784	0				SIDT2	3.21615	0.407958	0.126847	1.32681	0.0820911
CRIP1	-3.48697	-0.471816	0.135308	0.721057	0				BAIAP3	3.21534	0.50412	0.156786	1.41826	0.0820911
STOX1	-3.48566	-0.372428	0.106846	0.772481	0				GSTA4	3.2127	0.507422	0.157943	1.42151	0.0820911
FAM168A	-3.48096	-0.346984	0.0996806	0.786226	0				CH25H	3.20718	1.01722	0.31717	2.02402	0.0820911
LOC100507620	-3.47865	-0.429075	0.123345	0.742738	0				SLC39A4 /// SLC39A7	3.20526	0.483925	0.150978	1.39854	0.0820911
CNN3	-3.47844	-1.10127	0.316599	0.466106	0				DNAJC22	3.19713	0.381292	0.119261	1.30251	0.0820911
LOC100132999	-3.47367	-0.394399	0.11354	0.760806	0				CST6	3.19205	0.797888	0.249961	1.73855	0.0820911
CYP4Z1	-3.46942	-0.656576	0.189247	0.634382	0				CYBASC3	3.17941	0.415376	0.130645	1.33365	0.0820911
TNS3	-3.46773	-0.661268	0.190692	0.632322	0				MATN2	3.17919	0.632624	0.198989	1.55038	0.0820911
RBPMS	-3.46742	-0.304385	0.0877843	0.809787	0				BCO2	3.17706	0.529502	0.166664	1.44343	0.0820911
ZNF331	-3.46695	-0.39689	0.114478	0.759494	0				MSTO1 /// MSTO2P	3.17473	0.35525	0.111899	1.27921	0.0820911
FOXO3 /// FOXO3B	-3.4656	-0.581039	0.167659	0.668482	0				MFSD2A	3.17272	0.459155	0.14472	1.37474	0.0820911
SCGB3A1	-3.46504	-0.799013	0.230593	0.574742	0				TIPARP	3.17228	0.402001	0.126723	1.32134	0.0820911
FLJ37644	-3.45514	-0.599131	0.173403	0.660151	0				ANKRD36B	3.17114	1.01947	0.321484	2.02717	0.0820911
MALL	-3.45418	-0.810266	0.234576	0.570277	0				TFF1	3.16949	1.27014	0.400737	2.41184	0.0820911
TSC22D3	-3.45352	-0.477895	0.138379	0.718025	0				IP6K3	3.16595	0.611101	0.193023	1.52742	0.0820911
LOC100288911	-3.45067	-0.644904	0.186892	0.639535	0				AMICA1	3.16276	0.640438	0.202494	1.5588	0.0820911
TPM2	-3.45013	-0.779197	0.225846	0.582691	0				HEPACAM2	3.15452	0.995387	0.315543	1.99362	0.0820911
CDC42EP3	-3.44866	-0.467025	0.135422	0.723455	0				ADM	3.15347	0.940655	0.298292	1.9194	0.0820911
FUNDC2	-3.44742	-0.307399	0.0891678	0.808097	0				OSTalpha	3.15213	0.700123	0.222111	1.62464	0.0820911
ZFP36L2	-3.44128	-0.697487	0.202683	0.616645	0				EPHB1	3.15049	0.474354	0.150565	1.3893	0.0820911
EFNB2	-3.43965	-0.578791	0.16827	0.669525	0				MIPOL1	3.14506	0.456029	0.144998	1.37176	0.0820911
NCOA2	-3.4384	-0.46833	0.136206	0.722801	0				CATSPERB	3.1447	0.375756	0.119489	1.29752	0.0820911
CXCL6	-3.43793	-0.803096	0.233599	0.573118	0				SLC36A1	3.13627	0.33783	0.107717	1.26385	0.0820911
SRD5A1	-3.43771	-0.522854	0.152094	0.695994	0				TREX1	3.135	0.355271	0.113324	1.27923	0.0820911
RTN4RL1	-3.42514	-0.685968	0.200275	0.621589	0				TMCO5A	3.13248	0.410169	0.130941	1.32884	0.0820911
SLC7A2	-3.41738	-0.685622	0.200628	0.621738	0				HSP90B1	3.13095	0.371729	0.118727	1.2939	0.0820911
SCGB1A1	-3.41701	-0.287181	0.0840444	0.819502	0				VOPP1	3.1207	0.319573	0.102404	1.24796	0.0820911
FAM168B	-3.41511	-0.305757	0.0895306	0.809018	0				ABCC10	3.11888	0.360378	0.115547	1.28376	0.0820911
USP21	-3.41473	-0.571133	0.167256	0.673088	0				MUC20	3.118	0.503232	0.161396	1.41739	0.0820911
LRIG1	-3.41284	-0.567094	0.166165	0.674975	0				TXNDC17	3.11312	0.342728	0.110091	1.26815	0.0820911
SNED1	-3.41237	-0.541971	0.158825	0.686832	0				TIMP3	3.11189	0.562473	0.18075	1.4768	0.0820911
KLHL8	-3.40979	-0.383223	0.112389	0.766723	0				LFNG	3.11178	0.508835	0.163519	1.4229	0.0820911
EEF2K	-3.39941	-0.286541	0.0842913	0.819866	0				ATP6V1E1	3.10547	0.296881	0.0955993	1.22849	0.296373
FBN1	-3.39578	-0.54057	0.159189	0.687499	0				ATP10B	3.10371	0.73844	0.237922	1.66837	0.296373
MTL5	-3.39361	-0.396023	0.116697	0.759951	0				PLA2G4A	3.09187	0.824162	0.266558	1.77051	0.296373
ARRB1	-3.39305	-0.46988	0.138483	0.722025	0				GABARAPL1	3.09046	0.445862	0.14427	1.36213	0.296373
LOC100506902 /// ZNF717	-3.39192	-0.411879	0.121429	0.751644	0				CCPG1	3.08645	0.472103	0.15296	1.38713	0.296373
PNRC1	-3.391	-0.350174	0.103266	0.784489	0				SH3RF2	3.08467	0.466195	0.151133	1.38146	0.296373
SNRPN /// SNURF	-3.38212	-0.345996	0.102301	0.786765	0				PRKX /// PRKY	3.08379	0.411012	0.133281	1.32962	0.296373
ANXA4	-3.38014	-0.331071	0.0979462	0.794946	0				LOC203274	3.08271	0.584034	0.189455	1.49903	0.296373
CLCA2	-3.3759	-0.732826	0.217076	0.601724	0				B4GALT2	3.07914	0.361265	0.117327	1.28455	0.296373
GEMC1	-3.37404	-0.547743	0.162341	0.684089	0				FAM24B	3.07568	0.284532	0.0925103	1.21801	0.296373
ALDH3B1	-3.37198	-0.462031	0.13702	0.725964	0				PPAPDC1B	3.0684	0.309738	0.100944	1.23948	0.296373
TMOD2	-3.3678	-0.404772	0.120189	0.755356	0				AGPAT4	3.06832	0.425895	0.138804	1.34341	0.296373
HSF2	-3.367	-0.629164	0.186862	0.646551	0				SPNS1	3.06751	0.411881	0.134272	1.33042	0.296373
SERP1	-3.3666	-0.323098	0.0959717	0.799352	0				GRP	3.06316	1.61129	0.526021	3.05525	0.296373
POMGNT1	-3.35675	-0.350584	0.104441	0.784267	0				EIF4G3	3.05451	0.303836	0.0994711	1.23442	0.296373
CENPM	-3.35405	-0.472838	0.140975	0.720546	0				LOC100292680	3.04962	0.814803	0.267181	1.75906	0.296373
RERE	-3.35386	-0.511302	0.152452	0.701589	0				FASTKD1	3.04578	0.458184	0.150432	1.37381	0.296373
N4BP2L1	-3.34625	-0.377943	0.112945	0.769534	0				DGKA	3.03416	0.505608	0.166638	1.41972	0.296373
FZD8	-3.34575	-0.516269	0.154306	0.699178	0				HSPBAP1	3.0336	0.563738	0.185831	1.47809	0.296373
RPS13	-3.34503	-0.231048	0.0690719	0.852016	0				BSCL2	3.03203	0.378452	0.124818	1.29995	0.296373
PVRL3	-3.34481	-0.488549	0.146062	0.712742	0				ARMCX3	3.02851	0.527707	0.174247	1.44164	0.296373
RAB40B	-3.34431	-0.357625	0.106935	0.780448	0				PICK1	3.01674	0.342761	0.11362	1.26818	0.296373
NAB1	-3.34285	-0.580098	0.173534	0.668918	0				C6orf204	3.0061	0.468761	0.155937	1.38392	0.296373
FAM189A2	-3.34121	-0.37433	0.112034	0.771464	0				DLG4	3.00562	0.307599	0.102341	1.23765	0.296373
MYST2	-3.33574	-0.47105	0.141213	0.72144	0				ATP13A5	3.00441	0.205449	0.0683824	1.15304	0.296373
ZNF134	-3.33207	-0.398736	0.119666	0.758522	0				SUN2	2.99338	0.324974	0.108564	1.25264	0.296373
GAB1	-3.33192	-0.301776	0.0905712	0.811253	0				ALAS1	2.993	0.459726	0.153601	1.37528	0.296373
RRAS2	-3.33028	-0.490363	0.147244	0.711846	0				ACOT9	2.98967	0.314465	0.105184	1.24355	0.296373
ITLN1	-3.32821	-1.8231	0.54777	0.282614	0				LAMA2	2.98967	0.362364	0.121206	1.28553	0.296373
GSK3B	-3.3256	-0.350315	0.105339	0.784413	0				PRR4	2.98437	1.0959	0.367213	2.13746	0.296373
SLC19A2	-3.32188	-0.638466	0.1922	0.642396	0				FAM81A	2.9719	0.367631	0.123702	1.29023	0.296373
PLAG1	-3.3198	-0.747911	0.225288	0.595465	0				C4orf52	2.97001	0.410833	0.138327	1.32945	0.296373
SGMS2	-3.31933	-0.526352	0.158572	0.694308	0				C14orf149	2.96111	0.580866	0.196165	1.49575	0.296373
CCHCR1	-3.31454	-0.378926	0.114322	0.76901	0				STAP1	2.95717	0.478126	0.161684	1.39293	0.296373
RPL11	-3.31105	-0.292031	0.088199	0.816751	0				L3MBTL1	2.95186	0.524615	0.177724	1.43855	0.296373
FSTL1	-3.30817	-0.462758	0.139883	0.725598	0				HS6ST2	2.94534	0.741812	0.251859	1.67227	0.296373
SPON2	-3.30757	-0.633639	0.191572	0.644548	0				NKX3-1	2.94176	0.84939	0.288736	1.80174	0.296373
PHF16	-3.30265	-0.535311	0.162085	0.69001	0				RDH11	2.94097	0.21029	0.0715036	1.15692	0.296373
IRX3	-3.3019	-0.342725	0.103796	0.788551	0				KLK12	2.93784	0.49927	0.169945	1.4135	0.296373
LRRN1	-3.30126	-0.846353	0.256373	0.556189	0				WDR12	2.93754	0.300754	0.102383	1.23179	0.296373
IPO9	-3.29803	-0.269035	0.0815743	0.829874	0				SUGT1	2.93697	0.390541	0.132974	1.31088	0.296373
NFATC2	-3.28469	-0.386837	0.11777	0.764805	0				DUSP28	2.93338	0.472651	0.161129	1.38766	0.296373
ERBB3	-3.28326	-0.320242	0.0975378	0.800935	0				GPR110	2.93243	0.45558	0.155359	1.37133	0.296373
SLC4A4	-3.28255	-0.62097	0.189173	0.650234	0				ANKRD36	2.93237	0.785055	0.26772	1.72316	0.296373
BAGE2 /// BAGE4	-3.27295	-0.784628	0.239731	0.580502	0				UPP1	2.93157	0.67229	0.229327	1.5936	0.296373
LOC100509621	-3.27252	-0.37044	0.113197	0.773546	0				CDH2	2.92899	0.496829	0.169624	1.41111	0.296373
CD302	-3.27193	-0.525643	0.160653	0.694649	0				FICD	2.92759	0.410115	0.140086	1.32879	0.296373
EGFL6	-3.26843	-0.596762	0.182584	0.661236	0				SETD4	2.92743	0.327351	0.111822	1.25471	0.296373
LOC728196	-3.26563	-0.508404	0.155683	0.703	0.0820911				PSMA1	2.92685	0.247704	0.0846317	1.18732	0.296373
FLJ36644	-3.26196	-0.465165	0.142603	0.724388	0.0820911				ATP6V0E1	2.92684	0.384048	0.131216	1.305	0.296373
TMPO	-3.26088	-0.441926	0.135523	0.736151	0.0820911				LOC283454	2.92323	0.513371	0.175618	1.42738	0.296373
ZNF609	-3.26063	-0.370419	0.113604	0.773558	0.0820911				PIK3CD	2.92314	0.295614	0.101129	1.22741	0.296373
PAK1	-3.25541	-0.356717	0.109577	0.780939	0.0820911				GRM7	2.91751	0.362483	0.124244	1.28564	0.296373
TMEM98	-3.25283	-0.440908	0.135546	0.736671	0.0820911				XPNPEP1	2.91668	0.239948	0.0822676	1.18095	0.296373
GCOM1 /// GRINL1A	-3.25147	-0.493314	0.15172	0.710391	0.0820911				LOC100287290	2.9126	0.324368	0.111367	1.25212	0.296373
TMEM143	-3.25099	-0.35025	0.107737	0.784448	0.0820911				PLEKHA9	2.91225	0.265503	0.0911677	1.20205	0.296373
SLC44A2	-3.24554	-0.477862	0.147237	0.718041	0.0820911				LRRFIP2	2.91099	0.304261	0.104521	1.23479	0.296373
ZNF703	-3.23942	-0.402594	0.12428	0.756497	0.0820911				NANOS1	2.90959	0.544384	0.1871	1.4584	0.296373
LOC100134361	-3.23689	-0.383501	0.118478	0.766575	0.0820911				TMPRSS4	2.90238	0.492526	0.169697	1.40691	0.296373
BCL2L11	-3.23575	-0.218824	0.0676268	0.859266	0.0820911				FLJ36848	2.90182	0.535914	0.184682	1.44986	0.296373
C1orf198	-3.23439	-0.321247	0.0993223	0.800378	0.0820911				TESK1	2.90158	0.317508	0.109426	1.24618	0.296373
ACAT2	-3.22946	-0.481767	0.149179	0.7161	0.0820911				DCTPP1	2.89735	0.319487	0.110269	1.24789	0.296373
NR3C1	-3.22914	-0.427662	0.132438	0.743466	0.0820911				TBC1D16	2.89583	0.301762	0.104206	1.23265	0.296373
KCNB1	-3.22561	-0.73798	0.228788	0.599578	0.0820911				UPK1B	2.8956	1.34095	0.463101	2.53319	0.296373
KCNMB2	-3.22317	-0.761004	0.236104	0.590085	0.0820911				KRAS	2.89253	0.359554	0.124304	1.28303	0.296373
SLCO4C1	-3.22143	-0.778866	0.241776	0.582825	0.0820911				SLFN12	2.89186	0.465733	0.16105	1.38102	0.296373
MAML2	-3.22124	-0.479458	0.148843	0.717247	0.0820911				SERPINF2	2.89146	0.341087	0.117964	1.26671	0.296373
FAM167A	-3.21934	-0.450207	0.139845	0.731938	0.0820911				GALNT10	2.89076	0.574617	0.198777	1.48928	0.296373
C9orf9	-3.2163	-0.508536	0.158112	0.702935	0.0820911				DDX27 /// SS18	2.89032	0.243755	0.084335	1.18407	0.296373
DAPK1	-3.21436	-0.768185	0.238985	0.587156	0.0820911				CA12	2.88816	0.6723	0.232778	1.59361	0.296373
TSHZ1	-3.21303	-0.306729	0.0954643	0.808473	0.0820911				MSMB	2.88575	0.831463	0.288127	1.77949	0.296373
TMEM97	-3.21211	-0.568152	0.176878	0.67448	0.0820911				FAM49B	2.88518	0.269122	0.0932773	1.20507	0.296373
MRPL43	-3.2093	-0.506642	0.157867	0.703859	0.0820911				CFDP1	2.88413	0.289571	0.100401	1.22228	0.296373
ARAP3	-3.20738	-0.381312	0.118886	0.767739	0.0820911				AP4B1	2.88377	0.239646	0.0831016	1.1807	0.296373
MGLL	-3.20417	-0.44296	0.138245	0.735624	0.0820911				SLC1A2	2.88374	0.466303	0.161701	1.38156	0.296373
SIRT3	-3.19743	-0.270193	0.0845033	0.829208	0.0820911				C13orf33	2.88048	0.361658	0.125555	1.2849	0.296373
NRARP	-3.192	-0.566407	0.177446	0.675297	0.0820911				CACNA1D	2.87833	0.414302	0.143938	1.33265	0.296373
RHOB	-3.19177	-0.771838	0.241821	0.585671	0.0820911				EML6	2.87539	0.368806	0.128263	1.29128	0.296373
GXYLT2	-3.19026	-0.595404	0.186632	0.661859	0.0820911				MYOF	2.87137	0.2669	0.092952	1.20322	0.296373
DSCAML1	-3.18925	-0.555352	0.174132	0.680491	0.0820911				C14orf159	2.86898	0.240608	0.0838652	1.18149	0.296373
MT1G	-3.18868	-0.557981	0.174988	0.679252	0.0820911				FKBP11	2.86725	0.464061	0.161849	1.37942	0.296373
PRKAR1A	-3.18709	-0.323579	0.101528	0.799085	0.0820911				CCDC19	2.86679	0.283908	0.0990332	1.21749	0.296373
EIF4ENIF1	-3.18347	-0.36615	0.115016	0.77585	0.0820911				LOC400986	2.86612	0.372807	0.130074	1.29487	0.296373
MPP7	-3.18191	-0.626173	0.196791	0.647893	0.0820911				TSPAN1	2.86483	0.240614	0.083989	1.1815	0.296373
CYP2J2	-3.18145	-0.342194	0.107559	0.788841	0.0820911				RIN3	2.86172	0.39528	0.138127	1.3152	0.296373
SEMA3E	-3.1805	-0.459317	0.144416	0.727331	0.0820911				LTK	2.86066	0.550699	0.192507	1.46479	0.296373
OCLN	-3.1779	-0.42215	0.132839	0.746312	0.0820911				YIPF1	2.85901	0.334218	0.1169	1.26069	0.296373
AGAP1	-3.17777	-0.643259	0.202425	0.640265	0.0820911				LRRC69	2.85815	0.418539	0.146437	1.33657	0.296373
SYPL1	-3.17744	-0.364534	0.114726	0.77672	0.0820911				RPL38	2.85365	0.453186	0.158809	1.36906	0.296373
CREBBP	-3.17629	-0.310363	0.0977123	0.806439	0.0820911				PION	2.84465	0.446365	0.156914	1.3626	0.296373
RTTN	-3.17368	-0.338698	0.106721	0.790755	0.0820911				TIAM1	2.84371	0.405434	0.142572	1.32449	0.296373
B3GNT2	-3.17204	-0.439441	0.138536	0.73742	0.0820911				TRIM7	2.84301	0.547559	0.192598	1.46161	0.296373
RBBP9	-3.1719	-0.463031	0.145979	0.725461	0.0820911				CDC42EP5	2.84153	0.735541	0.258854	1.66502	0.296373
FBRSL1	-3.17114	-0.434775	0.137104	0.739809	0.0820911				IL1B	2.83464	1.01147	0.356825	2.01597	0.296373
CORO2B	-3.16779	-0.991776	0.313082	0.502858	0.0820911				WFDC1	2.82982	0.553968	0.195761	1.46812	0.296373
TTLL11	-3.16578	-0.330995	0.104554	0.794988	0.0820911				FBXO31	2.82416	0.415167	0.147005	1.33345	0.296373
CRISPLD2	-3.16451	-0.560629	0.177161	0.678007	0.0820911				LOC644172 /// MAPK8IP1	2.82363	0.340872	0.120721	1.26652	0.296373
PRPF38A	-3.16401	-0.275261	0.0869975	0.826301	0.0820911				C9orf169	2.82177	0.421347	0.14932	1.33918	0.296373
RFC3	-3.16349	-0.512577	0.162029	0.700969	0.0820911				SCG5	2.82157	0.677132	0.239984	1.59896	0.296373
POLDIP3	-3.16254	-0.426181	0.134759	0.744229	0.0820911				CHMP7	2.81558	0.298565	0.106041	1.22992	0.296373
UTRN	-3.16148	-0.538974	0.170481	0.68826	0.0820911				PARM1	2.81298	0.617561	0.219539	1.53428	0.296373
LRRC43	-3.16037	-0.360603	0.114102	0.778839	0.0820911				APITD1	2.80962	0.387549	0.137936	1.30817	0.296373
LMO4	-3.15784	-0.43201	0.136806	0.741228	0.0820911				RGS10	2.80636	0.401723	0.143147	1.32108	0.296373
CCNI	-3.15703	-0.345626	0.109478	0.786966	0.0820911				GALNT12	2.80234	0.37521	0.133892	1.29703	0.296373
TMEM203	-3.15481	-0.341223	0.10816	0.789372	0.0820911				CMTM3	2.80222	0.552297	0.197093	1.46642	0.296373
GNAI1	-3.15292	-0.654826	0.207689	0.635152	0.0820911				GCLM	2.79984	0.571286	0.204042	1.48585	0.296373
HSD17B8	-3.14998	-0.434706	0.138003	0.739845	0.0820911				BCAS1	2.79874	0.415898	0.148602	1.33413	0.296373
EPB49	-3.14791	-0.544304	0.17291	0.685722	0.0820911				LOC220729 /// SDHA /// SDHAP1 /// SDHAP2	2.79811	0.541336	0.193465	1.45532	0.296373
LOC100507463	-3.14466	-0.627728	0.199617	0.647195	0.0820911				MTTP	2.79446	0.415046	0.148525	1.33334	0.296373
CBX7	-3.14371	-0.360757	0.114755	0.778756	0.0820911				FZD7	2.79373	0.345748	0.123759	1.27081	0.296373
MAP7	-3.14345	-0.32634	0.103816	0.797557	0.0820911				SPAG9	2.79064	0.404312	0.144882	1.32346	0.917455
MAML1	-3.14336	-0.308485	0.0981384	0.80749	0.0820911				DMGDH	2.78877	0.317499	0.113849	1.24617	0.917455
F8	-3.14255	-0.522807	0.166364	0.696016	0.0820911				C20orf24	2.78762	0.284748	0.102147	1.2182	0.917455
UBTD2	-3.13639	-0.40175	0.128093	0.75694	0.0820911				ANXA2P1	2.7771	0.279757	0.100737	1.21399	0.917455
FRAT2	-3.13626	-0.358179	0.114206	0.780149	0.0820911				DDX27	2.77448	0.211556	0.0762508	1.15794	0.917455
ZNF512	-3.13494	-0.300176	0.0957517	0.812153	0.0820911				ACOT7	2.76836	0.359256	0.129772	1.28276	0.917455
UBE2E2	-3.13278	-0.493174	0.157424	0.71046	0.0820911				ALDOA	2.76561	0.404049	0.146098	1.32322	0.917455
ZMIZ1	-3.13172	-0.372983	0.119098	0.772184	0.0820911				SEC24D	2.76351	0.341709	0.12365	1.26726	0.917455
ZBTB8A	-3.12511	-0.611364	0.195629	0.654577	0.0820911				TGFBI	2.76216	0.697368	0.252472	1.62154	0.917455
DEXI	-3.12451	-0.383068	0.122601	0.766805	0.0820911				FLJ35776	2.75874	0.275043	0.0996988	1.21003	0.917455
LOC643529	-3.12171	-0.450181	0.14421	0.731951	0.0820911				SAMSN1	2.75383	0.945623	0.343385	1.92602	0.917455
SHROOM2	-3.1187	-0.455204	0.14596	0.729407	0.0820911				ATP1B3	2.75351	0.501311	0.182062	1.4155	0.917455
ZNF828	-3.11728	-0.438457	0.140654	0.737923	0.0820911				IL20RB	2.7532	0.613507	0.222834	1.52997	0.917455
LOC441869	-3.11483	-0.428623	0.137607	0.742971	0.0820911				BMP7	2.75292	0.328636	0.119377	1.25583	0.917455
FOXO6	-3.11123	-0.415784	0.13364	0.749612	0.0820911				ATF4	2.74996	0.261733	0.0951771	1.19892	0.917455
FAM53C	-3.10954	-0.29273	0.0941391	0.816356	0.0820911				SOD1	2.74979	0.250261	0.091011	1.18942	0.917455
NDN	-3.10863	-0.360326	0.115912	0.778988	0.0820911				FCER1A	2.74957	0.613574	0.223153	1.53004	0.917455
ZNF287	-3.10574	-0.490155	0.157822	0.711949	0.0820911				CLCNKB	2.74764	0.442819	0.161163	1.35926	0.917455
C11orf95	-3.10571	-0.463889	0.149366	0.725029	0.0820911				ERMP1	2.74681	0.362876	0.132108	1.28599	0.917455
AR	-3.09785	-0.332459	0.107319	0.794182	0.0820911				LOXL4	2.7463	0.513939	0.187139	1.42794	0.917455
PKP2	-3.09491	-0.580604	0.1876	0.668684	0.0820911				NUPR1	2.74187	0.374348	0.13653	1.29625	0.917455
RBMS3	-3.09382	-0.435015	0.140608	0.739686	0.0820911				CYBB	2.74066	0.986694	0.36002	1.98164	0.917455
TJP1	-3.09324	-0.388017	0.12544	0.764179	0.0820911				COL7A1	2.73999	0.400599	0.146204	1.32006	0.917455
NCRNA00094	-3.09268	-0.308142	0.0996359	0.807681	0.0820911				FERMT1	2.73965	0.383711	0.140059	1.30469	0.917455
ZNF238	-3.08724	-0.571971	0.18527	0.672697	0.0820911				FLJ33630	2.73788	0.300708	0.109832	1.23175	0.917455
EHF	-3.08723	-0.460919	0.149299	0.726523	0.0820911				NFE2L1	2.73732	0.231199	0.0844618	1.17381	0.917455
SPTLC2	-3.08466	-0.360456	0.116854	0.778918	0.0820911				ARPC1B	2.73359	0.360349	0.131823	1.28374	0.917455
GALC	-3.08245	-0.418893	0.135896	0.747998	0.0820911				NRP1	2.73119	0.614881	0.225134	1.53143	0.917455
ULK2	-3.08206	-0.393474	0.127666	0.761294	0.0820911				MIR21	2.72978	0.590056	0.216155	1.50531	0.917455
SLC30A1	-3.08186	-0.436214	0.141543	0.739072	0.0820911				MEGF8	2.72953	0.264676	0.0969677	1.20137	0.917455
ZNF418	-3.08094	-0.368473	0.119598	0.774602	0.0820911				SNX9	2.72951	0.343073	0.12569	1.26846	0.917455
LOC100507547	-3.08013	-0.376882	0.122359	0.7701	0.0820911				C19orf59	2.72767	1.24155	0.455171	2.36453	0.917455
ACADM	-3.07973	-0.505907	0.16427	0.704218	0.0820911				SLC35A1	2.72403	0.359596	0.132009	1.28307	0.917455
PABPC4	-3.07895	-0.342077	0.111102	0.788905	0.0820911				STYK1	2.71998	0.388086	0.14268	1.30866	0.917455
PART1	-3.077	-0.432914	0.140693	0.740764	0.0820911				LOC100506661	2.717	0.239951	0.0883147	1.18095	0.917455
ZNF329	-3.07482	-0.41725	0.135699	0.748851	0.0820911				GLA	2.71453	0.364651	0.134333	1.28757	0.917455
KLF3	-3.07404	-0.387312	0.125994	0.764553	0.0820911				ARMCX6	2.70939	0.430099	0.158744	1.34733	0.917455
SAA1 /// SAA2	-3.07335	-1.33683	0.434974	0.395891	0.0820911				KLHL6	2.70689	0.557458	0.205941	1.47167	0.917455
C18orf18	-3.07188	-0.369016	0.120127	0.77431	0.0820911				CD97	2.70605	0.445074	0.164474	1.36138	0.917455
PIGA	-3.07135	-0.476892	0.155271	0.718524	0.0820911				CARD6	2.70485	0.395901	0.146367	1.31576	0.917455
GOLGA8A /// GOLGA8B	-3.07062	-0.640974	0.208744	0.64128	0.0820911				CAPN9	2.69937	0.743069	0.275275	1.67373	0.917455
TAB2	-3.06977	-0.37555	0.122338	0.770812	0.0820911				FAM73B	2.69752	0.285617	0.105881	1.21893	0.917455
LOC158572	-3.06859	-0.394571	0.128584	0.760716	0.0820911				GPR123	2.69493	0.428585	0.159034	1.34591	0.917455
SERTAD4	-3.06853	-0.391667	0.12764	0.762249	0.0820911				HOXB3	2.6945	0.390575	0.144953	1.31092	0.917455
CLDN3	-3.0643	-0.631407	0.206052	0.645547	0.0820911				KLC2	2.69366	0.29154	0.108232	1.22395	0.917455
DAZAP2	-3.0567	-0.227833	0.0745355	0.853917	0.0820911				CDK3	2.6914	0.337281	0.125318	1.26337	0.917455
ATL2	-3.05617	-0.442227	0.1447	0.735998	0.0820911				LXN	2.68801	0.438384	0.163089	1.35509	0.917455
KLF15	-3.05427	-0.38533	0.126161	0.765604	0.0820911				BCL2A1	2.68798	1.35503	0.504107	2.55803	0.917455
LOC100289410	-3.05073	-0.310699	0.101844	0.806251	0.0820911				CAPNS2	2.68519	0.585737	0.218136	1.50081	0.917455
MT1E	-3.04989	-0.558166	0.183012	0.679165	0.0820911				CKAP4	2.68431	0.575296	0.214318	1.48998	0.917455
FKTN	-3.04542	-0.545777	0.179212	0.685022	0.0820911				PTK6	2.68428	0.370617	0.138069	1.29291	0.917455
VKORC1L1	-3.04383	-0.297535	0.0977502	0.813641	0.0820911				METTL1	2.68382	0.337793	0.125863	1.26382	0.917455
C11orf88	-3.04211	-0.43268	0.14223	0.740884	0.0820911				DSE	2.67569	0.262873	0.098245	1.19987	0.917455
ARCN1	-3.0408	-0.257874	0.0848047	0.836319	0.0820911				NCRNA00182	2.67539	0.59894	0.22387	1.5146	0.917455
SIAH3	-3.03863	-0.733647	0.24144	0.601382	0.0820911				CDC14B	2.67324	0.48048	0.179737	1.39521	0.917455
ZXDA /// ZXDB	-3.03479	-0.309848	0.102099	0.806727	0.0820911				TRPM4	2.67018	0.436557	0.163493	1.35337	0.917455
FERMT2	-3.03204	-0.391478	0.129114	0.762348	0.0820911				SH3D19	2.66636	0.349073	0.130917	1.27374	0.917455
NIN	-3.02994	-0.356922	0.117798	0.780829	0.0820911				MYO1G	2.66436	0.383983	0.144118	1.30494	0.917455
ACCN2	-3.02965	-0.403569	0.133206	0.755986	0.0820911				C3orf57	2.65682	0.252663	0.0951	1.1914	0.917455
DEGS2	-3.02572	-0.540681	0.178695	0.687446	0.0820911				STOX2	2.65543	0.345656	0.13017	1.27073	0.917455
CXADR	-3.02508	-0.335124	0.110782	0.792716	0.0820911				MX2	2.65498	0.800546	0.301527	1.74176	0.917455
C1orf173	-3.02423	-0.434279	0.1436	0.740064	0.0820911				PAFAH1B2	2.65394	0.207703	0.0782621	1.15485	0.917455
WDR91	-3.02395	-0.398553	0.131799	0.758619	0.0820911				LOC646014	2.65231	0.379733	0.143171	1.3011	0.917455
MYST4	-3.02316	-0.360842	0.119359	0.77871	0.0820911				UMODL1	2.64918	0.534974	0.201939	1.44892	0.917455
NFIA	-3.01833	-0.35285	0.116902	0.783036	0.0820911				LOC100133319	2.64483	0.252516	0.0954755	1.19128	0.917455
LOC115110	-3.0143	-0.437263	0.145063	0.738535	0.0820911				STARD5	2.63996	0.310199	0.117501	1.23988	0.917455
LOC100506245	-3.01242	-0.243716	0.0809035	0.844567	0.0820911				KIAA1797	2.63982	0.280798	0.10637	1.21487	0.917455
ProSAPiP1	-3.01156	-0.385167	0.127896	0.765691	0.0820911				CIB1	2.63623	0.247633	0.0939347	1.18726	0.917455
SULF1	-3.00955	-0.566161	0.188122	0.675411	0.0820911				NDUFA8	2.63594	0.254078	0.0963899	1.19257	0.917455
MTMR1	-3.00701	-0.280307	0.093218	0.823416	0.0820911				VCP	2.63534	0.202818	0.0769611	1.15094	0.917455
GLRB	-3.00329	-0.556825	0.185405	0.679796	0.0820911				NPIPL3	2.63353	0.781295	0.296672	1.71867	0.917455
UBE2E3	-3.00307	-0.273883	0.091201	0.82709	0.0820911				PDPK1	2.6314	0.261477	0.0993678	1.19871	0.917455
ALOX15	-3.0008	-0.63482	0.21155	0.644021	0.0820911				BCAT2	2.63113	0.345535	0.131326	1.27062	0.917455
IRX2	-2.99772	-0.428231	0.142852	0.743173	0.0820911				DCLRE1C	2.62651	0.212904	0.0810598	1.15902	0.917455
KBTBD2	-2.99757	-0.386638	0.128984	0.76491	0.0820911				SPN	2.62235	0.369788	0.141014	1.29216	0.917455
FEM1C	-2.99465	-0.488445	0.163106	0.712793	0.0820911				GALE	2.617	0.327856	0.125279	1.25515	0.917455
RPL13A /// RPL13AP5 /// RPL13AP6	-2.99449	-0.26391	0.0881321	0.832827	0.0820911				FASTKD3	2.61557	0.415278	0.158772	1.33356	0.917455
ZNF391	-2.99243	-0.274423	0.0917057	0.826781	0.0820911				FGD2	2.61549	0.398354	0.152306	1.318	0.917455
TRIM68	-2.98966	-0.362303	0.121186	0.777922	0.0820911				PMEPA1	2.61439	0.437728	0.16743	1.35447	0.917455
ZNF75D	-2.98867	-0.377262	0.126231	0.769898	0.0820911				IRAK3	2.61378	0.441622	0.168959	1.35813	0.917455
LOC100507237	-2.98801	-0.417795	0.139823	0.748568	0.0820911				ACOX3	2.61355	0.341894	0.130816	1.26742	0.917455
FAM21A /// FAM21B /// FAM21C	-2.98471	-0.311134	0.104243	0.806008	0.0820911				C1orf110	2.61163	0.452388	0.173221	1.3683	0.917455
ZBTB10	-2.98316	-0.40735	0.13655	0.754007	0.0820911				CTTNBP2	2.61033	0.28289	0.108373	1.21663	0.917455
ACSS3	-2.98186	-0.510061	0.171055	0.702193	0.0820911				C11orf48	2.60638	0.224421	0.0861043	1.16831	0.917455
IRS2	-2.98128	-0.569426	0.191001	0.673885	0.0820911				MRC1 /// MRC1L1	2.60513	1.33273	0.511581	2.51879	0.917455
MUC5B	-2.9799	-1.00444	0.337071	0.498464	0.0820911				SKAP2	2.59705	0.449949	0.173254	1.36599	0.917455
MBTPS2	-2.97921	-0.357191	0.119894	0.780683	0.0820911				SERPINB6	2.59683	0.330384	0.127226	1.25735	0.917455
MT3	-2.97717	-0.470047	0.157884	0.721941	0.0820911				MANF	2.59459	0.39556	0.152456	1.31545	0.917455
GTF2IRD1	-2.97508	-0.343206	0.11536	0.788287	0.0820911				TSPAN13	2.59337	0.318316	0.122742	1.24687	0.917455
ARID1A	-2.97141	-0.450133	0.151488	0.731976	0.0820911				ACP5	2.59047	0.925819	0.357394	1.89976	0.917455
RBM12	-2.97111	-0.336687	0.11332	0.791858	0.0820911				HM13	2.58743	0.312114	0.120627	1.24153	0.917455
REPS2	-2.96991	-0.277593	0.0934683	0.824966	0.0820911				TUBA1A	2.5869	0.211973	0.0819411	1.15827	0.917455
ZCCHC3	-2.96774	-0.392525	0.132264	0.761795	0.0820911				ARHGEF15	2.58379	0.282955	0.109512	1.21668	0.917455
FAM127B	-2.96749	-0.404417	0.136283	0.755541	0.0820911				MX1	2.58046	0.563299	0.218294	1.47764	0.917455
CKB	-2.96684	-0.428808	0.144534	0.742875	0.0820911				PTPRK	2.58034	0.326184	0.126411	1.25369	0.917455
ZNF510	-2.9663	-0.442258	0.149094	0.735982	0.0820911				GCNT3	2.57873	0.634016	0.245864	1.55188	0.917455
PCGF5	-2.96574	-0.432576	0.145857	0.740938	0.0820911				RNF213	2.57841	0.522136	0.202504	1.43608	0.917455
DUSP1	-2.95746	-0.853958	0.288748	0.553265	0.0820911				KRT8	2.57578	0.333794	0.129589	1.26032	0.917455
GEM	-2.95709	-1.03466	0.34989	0.488132	0.0820911				C20orf111	2.57471	0.268126	0.104138	1.20424	0.917455
CYP51A1	-2.95708	-0.516504	0.174667	0.699064	0.0820911				EIF2AK3	2.57259	0.385825	0.149976	1.30661	0.917455
SRGAP2P1	-2.9554	-0.392562	0.132829	0.761776	0.0820911				SPINK5	2.56802	0.726578	0.282933	1.65471	0.917455
C9orf5	-2.95528	-0.326675	0.11054	0.797372	0.0820911				GNL3L	2.56753	0.415346	0.161768	1.33362	0.917455
LOC286052	-2.94952	-0.571951	0.193914	0.672706	0.0820911				EMD	2.56619	0.284308	0.11079	1.21783	0.917455
EMB /// EMBP1	-2.94626	-0.464506	0.157659	0.724719	0.0820911				TEP1	2.56444	0.312149	0.121722	1.24156	0.917455
GLTSCR2	-2.94615	-0.311098	0.105595	0.806028	0.0820911				C8orf76	2.56212	0.289467	0.11298	1.22219	0.917455
SLC29A3	-2.9429	-0.398731	0.135489	0.758525	0.0820911				S100A16	2.55588	0.484473	0.189552	1.39907	0.917455
PCDH7	-2.94193	-0.539638	0.18343	0.687944	0.0820911				TTC13	2.55563	0.313407	0.122634	1.24264	0.917455
ARHGAP29	-2.93877	-0.564289	0.192015	0.676289	0.0820911				SLC43A2	2.55489	0.291119	0.113946	1.22359	0.917455
HLF	-2.93702	-0.745567	0.253852	0.596433	0.0820911				ARMC9	2.55451	0.236421	0.0925502	1.17807	0.917455
CEBPD	-2.93689	-0.451059	0.153584	0.731506	0.0820911				ASCL1	2.55244	0.536721	0.210278	1.45067	0.917455
DSTYK	-2.93662	-0.283972	0.0967003	0.821327	0.0820911				PMAIP1	2.55062	0.810296	0.317686	1.75357	0.917455
LRRC37B	-2.93295	-0.282014	0.0961539	0.822442	0.0820911				WDR4	2.55051	0.309756	0.121449	1.2395	0.917455
BARD1	-2.92985	-0.376783	0.128601	0.770153	0.0820911				RGS7BP	2.5504	0.326291	0.127937	1.25379	0.917455
PDLIM4	-2.92841	-0.479075	0.163596	0.717437	0.0820911				MLEC	2.54775	0.348789	0.136901	1.27349	0.917455
CREBL2	-2.91875	-0.320509	0.10981	0.800787	0.0820911				QPCT	2.54606	0.592009	0.232519	1.50734	0.917455
MED30	-2.9131	-0.386162	0.132561	0.765162	0.0820911				ATP6V0B	2.54192	0.299901	0.117982	1.23106	0.917455
RCOR3	-2.91054	-0.395947	0.136039	0.759991	0.0820911				MCTP2	2.54133	0.254226	0.100036	1.1927	0.917455
DHRS12	-2.91052	-0.413931	0.142219	0.750576	0.0820911				USP4	2.54088	0.199479	0.0785081	1.14828	0.917455
PER3	-2.90822	-0.464317	0.159657	0.724814	0.0820911				PHF11	2.53645	0.245773	0.0968965	1.18573	0.917455
PLAGL2	-2.90803	-0.349565	0.120207	0.784821	0.0820911				NARF	2.53586	0.271146	0.106925	1.20677	0.917455
PRDM2	-2.90734	-0.242503	0.0834105	0.845278	0.0820911				CNDP2	2.53397	0.301955	0.119163	1.23281	0.917455
HIBADH	-2.90703	-0.562407	0.193465	0.677171	0.0820911				ITGAV	2.53392	0.453043	0.178791	1.36892	0.917455
TGM3	-2.90594	-0.557605	0.191885	0.679429	0.0820911				RIT1	2.53278	0.432347	0.170701	1.34943	0.917455
FLRT3	-2.90233	-0.72181	0.2487	0.606336	0.0820911				PRUNE2	2.53151	0.516908	0.204189	1.43089	0.917455
RPL39	-2.89971	-0.155537	0.0536388	0.897798	0.0820911				FUT6	2.53043	0.449566	0.177664	1.36563	0.917455
GTF2I	-2.89962	-0.616358	0.212565	0.652315	0.0820911				C1orf69	2.53036	0.399691	0.157958	1.31923	0.917455
SASH1	-2.898	-0.30253	0.104392	0.81083	0.0820911				KIAA1147	2.53003	0.424428	0.167756	1.34204	0.917455
TMPRSS3	-2.8961	-0.440843	0.152219	0.736704	0.0820911				TMEM213	2.52959	0.572956	0.226502	1.48757	0.917455
SIAH2	-2.89463	-0.394935	0.136437	0.760524	0.0820911				GATC	2.52868	0.334944	0.132458	1.26133	0.917455
PBX1	-2.89147	-0.297524	0.102897	0.813648	0.296373				TFEC	2.52809	0.735412	0.290896	1.66487	0.917455
APP	-2.88968	-0.336687	0.116514	0.791857	0.296373				METTL9	2.52608	0.26018	0.102998	1.19763	0.917455
ATP2B4	-2.88947	-0.292612	0.101268	0.816423	0.296373				C9orf89	2.52476	0.258773	0.102494	1.19646	0.917455
MT1X	-2.88764	-0.647426	0.224206	0.638418	0.296373				MTHFD1L	2.52467	0.462081	0.183026	1.37753	0.917455
RASSF9	-2.88737	-0.526743	0.18243	0.69412	0.296373				RPRM	2.5241	0.413923	0.163988	1.3323	0.917455
WDR48	-2.8862	-0.267665	0.0927394	0.830663	0.296373				FAM136A	2.52216	0.305469	0.121114	1.23582	0.917455
WBP11	-2.88504	-0.287312	0.099587	0.819427	0.296373				RPN2	2.51991	0.226708	0.0899669	1.17016	0.917455
MPND	-2.88459	-0.508827	0.176395	0.702793	0.296373				DIP2A	2.51893	0.234629	0.093146	1.1766	0.917455
MTSS1	-2.88224	-0.393155	0.136406	0.761463	0.296373				SERPINB8	2.51282	0.357762	0.142375	1.28144	0.917455
KLHL23	-2.88219	-0.331614	0.115056	0.794647	0.296373				GYG1	2.51168	0.329382	0.13114	1.25648	0.917455
ARRDC3	-2.87913	-0.500896	0.173974	0.706668	0.296373				C1orf122	2.5109	0.305987	0.121863	1.23626	0.917455
ZFP3	-2.87607	-0.355915	0.12375	0.781374	0.296373				NPDC1	2.50842	0.492736	0.196433	1.40711	0.917455
RPLP1	-2.87436	-0.192015	0.0668029	0.875382	0.296373				TLR8	2.50482	1.05315	0.420448	2.07505	0.917455
GPD1L	-2.87243	-0.308078	0.107253	0.807717	0.296373				PYCR1	2.50403	0.338482	0.135175	1.26443	0.917455
HDAC4	-2.86337	-0.379948	0.132693	0.768465	0.296373				DNAJB5	2.50328	0.282025	0.112662	1.2159	0.917455
NEK9	-2.86176	-0.258394	0.090292	0.836018	0.296373				IFT80	2.50247	0.354098	0.1415	1.27819	0.917455
GRAMD2	-2.85685	-0.444666	0.155649	0.734754	0.296373				PALLD	2.50181	0.249511	0.0997322	1.1888	0.917455
HNMT	-2.85646	-0.308302	0.107931	0.807592	0.296373				NUDT4 /// NUDT4P1	2.50115	0.257164	0.102818	1.19513	0.917455
DPYD	-2.85561	-0.502993	0.176142	0.705642	0.296373				MALAT1	2.5007	0.606388	0.242487	1.52244	0.917455
NRP2	-2.85552	-0.23395	0.0819291	0.850303	0.296373				LUZP1	2.49952	0.22925	0.0917176	1.17223	0.917455
PLEKHG4B	-2.85516	-0.354081	0.124014	0.782368	0.296373				GPR89A /// GPR89B /// GPR89C	2.49942	0.257921	0.103192	1.19575	0.917455
LSS	-2.85301	-0.451905	0.158396	0.731077	0.296373				CLEC10A	2.49832	0.559505	0.223952	1.47376	0.917455
GOLPH3	-2.85255	-0.252461	0.0885037	0.839463	0.296373				CD44	2.49528	0.525343	0.210535	1.43928	0.917455
GFOD1	-2.85132	-0.342695	0.120188	0.788567	0.296373				CENPV	2.49428	0.345664	0.138583	1.27074	0.917455
TTC5	-2.8496	-0.277088	0.0972376	0.825255	0.296373				NOP10	2.49365	0.280956	0.112669	1.215	0.917455
PLAC8	-2.84927	-0.243796	0.0855645	0.84452	0.296373				OSBPL7	2.49356	0.254856	0.102206	1.19322	0.917455
COX10	-2.84803	-0.327185	0.114881	0.79709	0.296373				C2CD3	2.49263	0.265263	0.106419	1.20186	0.917455
ARHGAP4	-2.84802	-0.362596	0.127315	0.777764	0.296373				RAP1GAP	2.49069	0.45705	0.183504	1.37273	0.917455
SGK269	-2.84676	-0.279648	0.0982336	0.823792	0.296373				ALOX5AP	2.48894	0.944307	0.379402	1.92426	0.917455
MAPK1	-2.84564	-0.26699	0.0938243	0.831051	0.296373				SULT1A1	2.48587	0.298292	0.119995	1.22969	0.917455
C7orf54	-2.84561	-0.348246	0.12238	0.785539	0.296373				KLF8	2.4844	0.245334	0.0987495	1.18537	0.917455
MLLT4	-2.8418	-0.420019	0.147801	0.747415	0.296373				GNPNAT1	2.48423	0.380839	0.153303	1.3021	0.917455
FBXL14	-2.8397	-0.27023	0.0951613	0.829188	0.296373				LGALS3	2.483	0.484762	0.195233	1.39936	0.917455
PKIG	-2.83859	-0.313179	0.110329	0.804866	0.296373				GPR89A	2.48239	0.277311	0.111711	1.21193	0.917455
PTPN21	-2.83512	-0.29921	0.105537	0.812697	0.296373				HDC	2.48158	0.367097	0.147928	1.28975	0.917455
FZD1	-2.83359	-0.356417	0.125783	0.781102	0.296373				TTC25	2.47985	0.327382	0.132017	1.25473	0.917455
WDR38	-2.83294	-0.410885	0.145039	0.752162	0.296373				PCSK1N	2.47961	0.608977	0.245594	1.52518	0.917455
SRRM1	-2.83224	-0.284868	0.10058	0.820817	0.296373				FAM3D	2.47943	0.42549	0.171608	1.34303	0.917455
ETNK1	-2.83167	-0.497539	0.175705	0.708314	0.296373				SCIN	2.47925	0.344346	0.138891	1.26958	0.917455
LGTN	-2.82943	-0.252595	0.0892741	0.839385	0.296373				EPT1	2.47859	0.365329	0.147394	1.28817	0.917455
PLSCR4	-2.82128	-0.481144	0.170541	0.716409	0.296373				MPHOSPH6	2.47854	0.206639	0.0833711	1.154	0.917455
HCN4	-2.82116	-0.448224	0.15888	0.732944	0.296373				CD96	2.47806	0.327802	0.132282	1.2551	0.917455
TRIM55	-2.82051	-0.360813	0.127925	0.778725	0.296373				TNPO1	2.47435	0.281817	0.113896	1.21573	2.51769
TLE3	-2.81987	-0.334619	0.118665	0.792994	0.296373				REM2	2.47326	0.244647	0.0989168	1.1848	2.51769
C1orf106	-2.81858	-0.311173	0.110401	0.805986	0.296373				DNAJC12	2.47307	0.811375	0.328085	1.75488	2.51769
PODXL	-2.81768	-0.3756	0.133301	0.770785	0.296373				ENTPD4	2.4712	0.340662	0.137853	1.26634	2.51769
CLDN9	-2.81541	-0.477125	0.169469	0.718408	0.296373				C6orf163	2.47072	0.279095	0.112961	1.21343	2.51769
C6orf155	-2.81532	-0.335231	0.119074	0.792657	0.296373				SULT1A2	2.47012	0.315182	0.127598	1.24417	2.51769
C15orf61	-2.81028	-0.343231	0.122134	0.788274	0.296373				FOXC1	2.46807	0.336677	0.136413	1.26284	2.51769
CRIM1	-2.8101	-0.45562	0.162137	0.729197	0.296373				ENTPD1	2.46586	0.384192	0.155804	1.30513	2.51769
NCAPG2	-2.80999	-0.369617	0.131537	0.773988	0.296373				IGF1	2.46238	0.297015	0.120621	1.2286	2.51769
SMURF1	-2.80771	-0.364584	0.129851	0.776693	0.296373				E2F3	2.46128	0.249531	0.101383	1.18882	2.51769
NYNRIN	-2.8076	-0.525614	0.187211	0.694663	0.296373				ATG2A	2.45999	0.296308	0.120451	1.228	2.51769
PHF2	-2.80553	-0.369606	0.131742	0.773994	0.296373				ARHGEF18	2.4599	0.23245	0.0944955	1.17483	2.51769
STX16	-2.80524	-0.376659	0.13427	0.770219	0.296373				PCSK5	2.45951	0.361599	0.147021	1.28485	2.51769
CSNK2A2	-2.80472	-0.260039	0.0927145	0.835066	0.296373				PAK1IP1	2.45829	0.349574	0.142202	1.27418	2.51769
FEM1B	-2.80461	-0.377251	0.134511	0.769903	0.296373				TOP1	2.45676	0.424702	0.172871	1.3423	2.51769
HSPA2	-2.80427	-0.798004	0.284567	0.575144	0.296373				SLC37A1	2.45544	0.326064	0.132792	1.25359	2.51769
IL4R	-2.8025	-0.340931	0.121652	0.789531	0.296373				RILPL2	2.45336	0.20369	0.0830247	1.15164	2.51769
WAC	-2.8004	-0.243771	0.0870486	0.844535	0.296373				FAM173B	2.4533	0.297734	0.12136	1.22921	2.51769
CLGN	-2.80033	-0.820931	0.293155	0.566077	0.296373				PPAN	2.45254	0.267771	0.109181	1.20395	2.51769
BCOR	-2.79916	-0.26617	0.0950893	0.831524	0.296373				RWDD2A	2.44963	0.32485	0.132612	1.25253	2.51769
ENOX1	-2.79431	-0.668826	0.239353	0.629018	0.296373				FOLH1	2.44933	0.52669	0.215034	1.44062	2.51769
PDGFC	-2.7941	-0.514113	0.183999	0.700224	0.296373				RPL32P3	2.44446	0.321487	0.131517	1.24962	2.51769
AMACR	-2.79379	-0.304554	0.109011	0.809693	0.296373				COL3A1	2.44429	0.354714	0.14512	1.27873	2.51769
YAP1	-2.79364	-0.327052	0.11707	0.797164	0.296373				MARVELD2	2.44264	0.283788	0.116181	1.21739	2.51769
TTC31	-2.78996	-0.298538	0.107004	0.813076	0.296373				MEGF9	2.44229	0.268385	0.109891	1.20446	2.51769
CDC14A	-2.78988	-0.454405	0.162876	0.729811	0.296373				XKR6	2.44138	0.20609	0.0844154	1.15356	2.51769
ITGA9	-2.78201	-0.329986	0.118614	0.795544	0.296373				KCNN4	2.4396	0.320611	0.13142	1.24886	2.51769
PAFAH1B1	-2.78171	-0.372416	0.133881	0.772488	0.296373				NADK	2.43936	0.297877	0.122113	1.22933	2.51769
SIX4	-2.77909	-0.270557	0.0973547	0.828999	0.296373				MRPS5	2.4382	0.184083	0.0754997	1.13609	2.51769
ZMYM4	-2.77888	-0.310759	0.111829	0.806218	0.296373				MBOAT7	2.43713	0.38041	0.156089	1.30171	2.51769
LOC100505937	-2.77885	-0.427448	0.153822	0.743576	0.296373				SULT1A3 /// SULT1A4	2.43666	0.260382	0.10686	1.1978	2.51769
KIAA0430	-2.77839	-0.375486	0.135145	0.770846	0.296373				COMMD3	2.43601	0.193417	0.0793991	1.14347	2.51769
FAM174B	-2.77827	-0.394874	0.14213	0.760556	0.296373				NOVA1	2.43179	0.581069	0.238947	1.49596	2.51769
ZCCHC4	-2.77735	-0.321484	0.115752	0.800246	0.296373				SLC35F2	2.43146	0.297408	0.122317	1.22893	2.51769
TMEM65	-2.7746	-0.409234	0.147493	0.753023	0.296373				PFKFB3	2.43137	0.393592	0.161881	1.31366	2.51769
TMEM121	-2.77423	-0.43086	0.155308	0.741819	0.296373				CEP170	2.42966	0.373376	0.153675	1.29538	2.51769
SERPINB3	-2.77383	-0.645668	0.232771	0.639197	0.296373				CORO1C	2.42814	0.646935	0.266432	1.56584	2.51769
FLNB	-2.77366	-0.328661	0.118494	0.796275	0.296373				CEP290	2.42786	0.514331	0.211846	1.42833	2.51769
SPRY2	-2.77335	-0.499942	0.180266	0.707135	0.296373				FLJ40852	2.42546	0.458488	0.189032	1.3741	2.51769
CTDSP2	-2.77279	-0.204283	0.0736743	0.86797	0.296373				C12orf49	2.42302	0.227175	0.0937569	1.17054	2.51769
C9orf152	-2.77149	-0.361103	0.130292	0.778569	0.296373				IMPDH1	2.42241	0.256103	0.105722	1.19425	2.51769
MSH6	-2.76996	-0.242835	0.0876672	0.845083	0.296373				PID1	2.42241	0.401746	0.165846	1.32111	2.51769
OR7E47P	-2.76979	-0.3515	0.126905	0.783769	0.296373				LEPREL4	2.41534	0.260864	0.108003	1.1982	2.51769
TAF4	-2.76831	-0.304798	0.110103	0.809556	0.296373				CYP26A1	2.41366	0.766571	0.317597	1.70122	2.51769
TP53INP1	-2.76422	-0.286504	0.103648	0.819886	0.296373				WSB2	2.4113	0.351689	0.14585	1.27605	2.51769
MMP7	-2.76019	-0.87552	0.317195	0.545058	0.296373				DDC	2.41121	0.482367	0.200052	1.39703	2.51769
CTNND1	-2.75906	-0.402092	0.145735	0.75676	0.296373				NCRNA00265	2.40939	0.230896	0.0958317	1.17356	2.51769
DNAH10	-2.75704	-0.373287	0.135394	0.772022	0.296373				SLC16A4	2.4025	0.295274	0.122903	1.22712	2.51769
KDM2B	-2.7545	-0.290733	0.105548	0.817487	0.296373				ITGAE	2.40112	0.247728	0.103172	1.18734	2.51769
HNRNPF	-2.75441	-0.296399	0.107609	0.814282	0.296373				CAP1	2.39963	0.301274	0.12555	1.23223	2.51769
ZNF844	-2.74986	-0.217167	0.0789737	0.860253	0.296373				SETD7	2.39922	0.297149	0.123853	1.22871	2.51769
ANPEP	-2.74715	-0.572652	0.208453	0.67238	0.296373				SERF2	2.39892	0.19781	0.082458	1.14696	2.51769
AMACR /// C1QTNF3	-2.74628	-0.455522	0.165869	0.729246	0.296373				MSR1	2.39391	0.535834	0.223832	1.44978	2.51769
PPIL4 /// ZC3H12D	-2.74587	-0.427527	0.155698	0.743535	0.296373				C19orf24	2.39009	0.281346	0.117714	1.21533	2.51769
C7orf55	-2.74421	-0.336377	0.122577	0.792028	0.296373				LOC100509886	2.3883	0.338862	0.141884	1.26476	2.51769
CDCA4	-2.74313	-0.289753	0.105629	0.818042	0.296373				PHTF2	2.38588	0.281309	0.117906	1.2153	2.51769
ANO4	-2.74265	-0.423761	0.154508	0.745478	0.296373				BFSP1	2.3841	0.28749	0.120587	1.22051	2.51769
INPP5A	-2.74067	-0.321874	0.117444	0.80003	0.296373				SP140L	2.38299	0.277828	0.116588	1.21237	2.51769
PHF10	-2.73874	-0.293826	0.107285	0.815736	0.296373				PSMB7	2.37937	0.237041	0.0996237	1.17857	2.51769
KDM5A	-2.73822	-0.320591	0.11708	0.800742	0.296373				TAF1D	2.37358	0.380108	0.160141	1.30144	2.51769
GPRASP1	-2.73661	-0.454314	0.166014	0.729857	0.296373				ANXA7	2.37289	0.208332	0.0877967	1.15535	2.51769
TFAP2A	-2.7362	-0.298181	0.108976	0.813277	0.296373				DAB2	2.37065	0.810874	0.342047	1.75427	2.51769
HSP90AB1	-2.73268	-0.308028	0.11272	0.807745	0.296373				SLC37A3	2.37064	0.283472	0.119576	1.21712	2.51769
SIVA1	-2.73023	-0.284525	0.104213	0.821012	0.296373				GABARAPL3	2.37019	0.257952	0.108832	1.19578	2.51769
CYP2A7	-2.72974	-0.370821	0.135845	0.773342	0.296373				DISP1	2.36855	0.344831	0.145587	1.27	2.51769
ZC3H18	-2.72833	-0.43399	0.159068	0.740212	0.296373				TMED3	2.36814	0.367806	0.155315	1.29039	2.51769
LSM14A	-2.72826	-0.265772	0.0974147	0.831753	0.296373				TIMM13	2.36799	0.240488	0.101558	1.18139	2.51769
JAZF1	-2.72701	-0.33429	0.122585	0.793174	0.296373				CCR2	2.36668	0.460159	0.194432	1.37569	2.51769
GPHN	-2.72698	-0.268886	0.0986024	0.82996	0.296373				LOC100507025	2.36598	0.365399	0.154439	1.28824	2.51769
ZNF551	-2.72683	-0.316536	0.116082	0.802996	0.296373				MKNK1	2.36253	0.215237	0.0911047	1.16089	2.51769
GRAMD1A	-2.72511	-0.328216	0.120442	0.796521	0.296373				WARS	2.36235	0.534853	0.226407	1.44879	2.51769
PIAS1	-2.7239	-0.326205	0.119757	0.797632	0.296373				GMPPA	2.3608	0.285284	0.120842	1.21865	2.51769
CAMK2D	-2.72375	-0.385225	0.141432	0.765659	0.296373				FAM41C /// RPL23AP7 /// RPL23AP82	2.36	0.253098	0.107245	1.19176	2.51769
MT1P2	-2.72363	-0.433384	0.15912	0.740523	0.296373				LOC643792	2.35977	0.467287	0.198023	1.38251	2.51769
ZNF19	-2.7227	-0.339148	0.124563	0.790508	0.296373				FUCA2	2.35953	0.26959	0.114256	1.20547	2.51769
SMARCA1	-2.71905	-0.499087	0.183552	0.707554	0.296373				VPS45	2.35659	0.235956	0.100126	1.17769	2.51769
PANK4	-2.71001	-0.267877	0.0988473	0.830541	0.296373				NADSYN1	2.34945	0.249486	0.106189	1.18878	2.51769
BTG2	-2.70997	-0.653722	0.241229	0.635638	0.296373				VPS33B	2.34915	0.208603	0.0887991	1.15557	2.51769
MSRB3	-2.70807	-0.654474	0.241675	0.635307	0.296373				TTC1	2.34817	0.222715	0.0948464	1.16693	2.51769
SMAD2	-2.70772	-0.246019	0.0908581	0.84322	0.296373				LOC340184	2.34533	0.291066	0.124105	1.22354	2.51769
ACOX2	-2.70482	-0.363271	0.134305	0.7774	0.296373				DPP10	2.34515	0.440783	0.187955	1.35734	2.51769
RDBP	-2.70385	-0.277241	0.102536	0.825167	0.296373				PEX11G	2.33651	0.226052	0.0967476	1.16963	2.51769
NDRG2	-2.70192	-0.515277	0.190708	0.699658	0.296373				WDR90	2.3337	0.320056	0.137145	1.24838	2.51769
SPEN	-2.69955	-0.361194	0.133798	0.77852	0.296373				IGSF6	2.33261	0.776346	0.332823	1.71279	2.51769
UBE3C	-2.69505	-0.314492	0.116693	0.804134	0.296373				NR2F1	2.3305	0.558794	0.239774	1.47304	2.51769
GLIS2	-2.69247	-0.315738	0.117267	0.80344	0.296373				SYNJ2	2.33034	0.227327	0.0975508	1.17066	2.51769
MT1H	-2.6916	-0.445016	0.165335	0.734576	0.296373				NRD1	2.33025	0.231432	0.0993164	1.174	2.51769
WDR1	-2.69076	-0.356994	0.132674	0.780789	0.296373				PHKB	2.32996	0.290529	0.124693	1.22309	2.51769
ATP13A3	-2.69019	-0.48434	0.180039	0.714824	0.296373				HPX	2.32975	0.316609	0.135898	1.2454	2.51769
TGM2	-2.68689	-0.676018	0.251599	0.62589	0.296373				ANXA2	2.32934	0.154213	0.0662046	1.11281	2.51769
SRI	-2.68431	-0.314057	0.116997	0.804377	0.296373				RASGEF1A	2.3254	0.356595	0.153348	1.2804	2.51769
RNASEH2A	-2.68179	-0.362578	0.1352	0.777774	0.296373				SLC2A3	2.3147	0.807831	0.349	1.75058	2.51769
ZNF626	-2.68165	-0.330695	0.123318	0.795153	0.296373				TMEM47	2.31335	0.651483	0.281619	1.57078	2.51769
ZC3H12C	-2.6734	-0.509982	0.190761	0.702231	0.296373				TMEM184B	2.31311	0.270647	0.117006	1.20635	2.51769
NUP205	-2.67326	-0.261721	0.0979035	0.834092	0.296373				KIAA0319	2.31064	0.398263	0.17236	1.31792	2.51769
ADNP	-2.67223	-0.251707	0.0941938	0.839902	0.296373				IPO11	2.31018	0.31576	0.136682	1.24467	2.51769
ZMYND11	-2.67132	-0.343167	0.128463	0.788309	0.296373				XDH	2.30535	0.409402	0.177588	1.32814	2.51769
NR3C2	-2.66845	-0.462889	0.173467	0.725532	0.296373				CDKL3	2.30389	0.247329	0.107353	1.18701	2.51769
SPINLW1	-2.6677	-0.70344	0.263688	0.614106	0.296373				AGTPBP1	2.30279	0.358675	0.155756	1.28225	2.51769
LARP6	-2.66486	-0.41766	0.156729	0.748638	0.296373				NOP58	2.2962	0.349463	0.152192	1.27409	2.51769
MAPK14	-2.66464	-0.34442	0.129256	0.787625	0.296373				CDR2	2.29583	0.286049	0.124595	1.2193	2.51769
MET	-2.66112	-0.494055	0.185657	0.710027	0.296373				PSENEN	2.29525	0.312155	0.136	1.24156	2.51769
PARP2	-2.6571	-0.310148	0.116724	0.806559	0.296373				NTM	2.29462	0.296383	0.129164	1.22806	2.51769
UBE2H	-2.65648	-0.361159	0.135954	0.778539	0.296373				GLRX2	2.2917	0.280367	0.12234	1.2145	2.51769
LBH	-2.65593	-0.577785	0.217545	0.669992	0.296373				C11orf70	2.29064	0.309382	0.135063	1.23918	2.51769
HMGA1	-2.65587	-0.500569	0.188476	0.706828	0.296373				ZNF554	2.29056	0.231998	0.101284	1.17446	2.51769
PRR12	-2.65382	-0.493967	0.186135	0.71007	0.296373				DYM	2.28959	0.225816	0.0986277	1.16944	2.51769
RPL32	-2.65303	-0.200376	0.0755274	0.870324	0.296373				GSS	2.28729	0.252963	0.110595	1.19165	2.51769
ARHGEF11	-2.64903	-0.419832	0.158485	0.747512	0.296373				PIGP	2.28668	0.227093	0.0993112	1.17047	2.51769
RCAN1	-2.64579	-0.391546	0.147988	0.762312	0.296373				FAM172A	2.28635	0.235598	0.103045	1.17739	2.51769
GAS7	-2.64499	-0.328961	0.124372	0.796109	0.296373				C15orf63 /// SERF2	2.28564	0.265143	0.116003	1.20175	2.51769
ZNF416	-2.6417	-0.287496	0.10883	0.819323	0.296373				PSMD1	2.28398	0.184956	0.0809798	1.13678	2.51769
PHF8	-2.639	-0.284337	0.107744	0.821119	0.296373				SIRT7	2.2831	0.202274	0.0885961	1.15051	2.51769
SMARCC2	-2.63889	-0.269532	0.102138	0.829589	0.296373				C3orf14	2.28205	0.300027	0.131473	1.23117	2.51769
ZNF503	-2.63801	-0.46183	0.175068	0.726065	0.296373				ZDHHC16	2.28179	0.260715	0.114259	1.19807	2.51769
FAM110B	-2.63757	-0.378364	0.143452	0.76931	0.296373				SLC17A9	2.28137	0.24806	0.108733	1.18761	2.51769
ZNF572	-2.63751	-0.264481	0.100277	0.832498	0.296373				LOC100507328 /// LOC100508591	2.28095	0.406019	0.178004	1.32502	2.51769
MED12	-2.63584	-0.386733	0.146721	0.76486	0.296373				WDR41	2.2774	0.20157	0.088509	1.14995	2.51769
LOC100510735 /// RPL29	-2.63553	-0.264671	0.100424	0.832389	0.296373				CRLF1	2.27688	0.560114	0.246001	1.47439	2.51769
PECI	-2.63225	-0.4625	0.175705	0.725727	0.296373				DLGAP1 /// LOC284214	2.27676	0.156462	0.0687212	1.11455	2.51769
FGFR3	-2.63149	-0.393152	0.149403	0.761464	0.296373				TUBB6	2.27597	0.759716	0.333798	1.69316	2.51769
CHN2	-2.62981	-0.311331	0.118385	0.805898	0.296373				FAM166A	2.27442	0.410018	0.180274	1.3287	2.51769
BRI3	-2.62941	-0.418116	0.159015	0.748401	0.296373				TARS	2.27352	0.302957	0.133254	1.23367	2.51769
ATG14	-2.62817	-0.341191	0.12982	0.789389	0.296373				MGC12488	2.27336	0.353743	0.155604	1.27787	2.51769
CBX4	-2.6258	-0.414086	0.157699	0.750495	0.296373				ZMAT2	2.27301	0.202411	0.0890495	1.15062	2.51769
TRAF5	-2.62469	-0.478395	0.182267	0.717776	0.296373				PBXIP1	2.27232	0.209824	0.0923394	1.15655	2.51769
BOD1	-2.62415	-0.21346	0.0813446	0.862466	0.296373				ZNF793	2.27152	0.298176	0.131267	1.22959	2.51769
CPD	-2.62301	-0.366736	0.139815	0.775535	0.296373				CCDC109B	2.26972	0.432332	0.190478	1.34941	2.51769
HERC3	-2.62239	-0.24022	0.0916036	0.846616	0.296373				ENTPD3	2.26902	0.2872	0.126574	1.22027	2.51769
NDRG3	-2.622	-0.321727	0.122703	0.800111	0.296373				ANKZF1	2.2687	0.2903	0.127959	1.22289	2.51769
ZNF709	-2.6202	-0.164126	0.0626387	0.892469	0.296373				GALNT1	2.26798	0.301728	0.133038	1.23262	2.51769
LOC100506556	-2.61872	-0.46408	0.177216	0.724933	0.296373				DNAJC10	2.26767	0.408178	0.179999	1.32701	2.51769
NFKBIA	-2.61742	-0.561039	0.214348	0.677814	0.296373				CD53	2.26735	0.828585	0.365441	1.77594	2.51769
CFB	-2.61266	-0.676404	0.258895	0.625723	0.296373				IDH2	2.26691	0.303771	0.134002	1.23437	2.51769
FAM38A	-2.6116	-0.476292	0.182375	0.718823	0.296373				NLN	2.26643	0.197475	0.0871305	1.14669	2.51769
ZBTB44	-2.61105	-0.302171	0.115728	0.811031	0.296373				UPF1	2.2662	0.299773	0.13228	1.23095	2.51769
POLE4	-2.61099	-0.433022	0.165846	0.740709	0.296373				ASPHD2	2.2639	0.37757	0.166779	1.29915	2.51769
GDA	-2.60953	-0.427181	0.1637	0.743714	0.296373				LOC339803	2.26112	0.341412	0.150993	1.267	2.51769
SEPHS1	-2.60867	-0.244941	0.0938951	0.84385	0.296373				GPR183	2.26024	0.625463	0.276725	1.54271	2.51769
NCOR1	-2.60802	-0.274298	0.105174	0.826853	0.296373				COPG2IT1	2.25858	0.252633	0.111855	1.19138	2.51769
C11orf68	-2.60776	-0.313339	0.120157	0.804777	0.296373				ALOX5	2.25778	0.633132	0.280422	1.55093	2.51769
FAM108B1	-2.60514	-0.32624	0.12523	0.797612	0.296373				SCRIB	2.25732	0.217981	0.0965662	1.1631	2.51769
RPRD2	-2.60402	-0.279195	0.107217	0.824051	0.296373				VSIG2	2.25226	0.424341	0.188407	1.34196	2.51769
GADD45B	-2.60321	-0.446921	0.171681	0.733607	0.296373				PIH1D2	2.25083	0.345103	0.153323	1.27024	2.51769
MBTPS1	-2.6023	-0.28104	0.107997	0.822997	0.296373				BIRC2	2.25072	0.252213	0.112059	1.19103	2.51769
SESN1	-2.60038	-0.411316	0.158175	0.751937	0.296373				LOC728175	2.24994	0.338297	0.150358	1.26426	2.51769
ZIK1	-2.59785	-0.267441	0.102947	0.830792	0.296373				LAP3	2.24915	0.387018	0.172072	1.30769	2.51769
TRIM23	-2.59651	-0.421683	0.162404	0.746553	0.296373				ARAP1	2.24787	0.263569	0.117253	1.20045	2.51769
PGLYRP4	-2.59361	-0.396989	0.153064	0.759442	0.296373				C1orf125	2.24725	0.287288	0.12784	1.22034	2.51769
HYI	-2.59185	-0.342448	0.132125	0.788702	0.296373				GDAP1	2.24677	0.334796	0.149012	1.2612	2.51769
PPARA	-2.59145	-0.196367	0.0757748	0.872746	0.296373				PGAM1	2.24629	0.244807	0.108983	1.18493	2.51769
SEMA5A	-2.59038	-0.638674	0.246556	0.642303	0.296373				ACTR6	2.24379	0.406188	0.181028	1.32518	2.51769
CCDC117	-2.58927	-0.412411	0.159277	0.751367	0.296373				ZBED6	2.24343	0.435216	0.193996	1.35211	2.51769
ZFX /// ZFY	-2.58906	-0.535158	0.2067	0.690083	0.296373				PUS1	2.2433	0.262325	0.116937	1.19941	2.51769
MYCL1	-2.58548	-0.36139	0.139777	0.778414	0.296373				CES1	2.24314	0.362889	0.161777	1.286	2.51769
C6orf97	-2.58437	-0.346508	0.134078	0.786486	0.296373				KIAA1257	2.24295	0.284549	0.126864	1.21803	2.51769
PPP2CA	-2.58437	-0.292492	0.113178	0.81649	0.296373				PRPF19	2.24218	0.204032	0.0909973	1.15191	2.51769
FDPS	-2.58182	-0.308118	0.119341	0.807695	0.296373				CRYGS	2.24138	0.184843	0.0824683	1.13669	2.51769
DDIT4	-2.58124	-0.363841	0.140956	0.777093	0.296373				SLC2A14 /// SLC2A3	2.24049	0.693191	0.309392	1.61686	2.51769
GABBR1 /// UBD	-2.5812	-1.08965	0.422148	0.469876	0.296373				TRAPPC8	2.24017	0.248885	0.111101	1.18829	2.51769
RNF14	-2.57912	-0.294103	0.114032	0.815579	0.296373				FN1	2.2381	0.99842	0.446101	1.99781	2.51769
BHLHE40	-2.57899	-0.684005	0.265222	0.622435	0.296373				WBSCR22	2.23354	0.217728	0.0974811	1.1629	2.51769
LOC643072	-2.57869	-0.306836	0.118989	0.808413	0.296373				DEFB124	2.23183	0.421591	0.188899	1.3394	2.51769
GRHL1	-2.5709	-0.383128	0.149025	0.766773	0.296373				NEB	2.23117	0.200402	0.0898195	1.14902	2.51769
MLL2	-2.56808	-0.390903	0.152216	0.762652	0.296373				C5orf30	2.23092	0.379599	0.170154	1.30098	2.51769
FBXL12	-2.56795	-0.221835	0.0863861	0.857474	0.296373				CCDC28A	2.23039	0.262371	0.117635	1.19945	2.51769
AZIN1	-2.56794	-0.285166	0.111048	0.820647	0.296373				TTC9	2.23008	0.281381	0.126175	1.21536	2.51769
PLCXD1	-2.56734	-0.290345	0.113092	0.817707	0.296373				SPRN	2.2293	0.20814	0.0933656	1.1552	2.51769
ZNF318	-2.56396	-0.318359	0.124167	0.801982	0.296373				TNPO3	2.22921	0.181869	0.0815841	1.13435	2.51769
RPL4	-2.5637	-0.215151	0.0839218	0.861456	0.296373				SLC30A7	2.2291	0.277075	0.124299	1.21174	2.51769
ZNF260	-2.56333	-0.438558	0.171089	0.737872	0.296373				WIPF3	2.22766	0.442038	0.198431	1.35852	2.51769
C18orf45	-2.56314	-0.314396	0.122661	0.804187	0.296373				TMC4	2.22689	0.264535	0.118791	1.20125	2.51769
C2orf49	-2.56187	-0.302857	0.118217	0.810646	0.296373				LOC100507507	2.22559	0.291863	0.13114	1.22422	2.51769
LOC440983	-2.56185	-0.440046	0.171769	0.737111	0.296373				RND3	2.22483	0.297803	0.133854	1.22927	2.51769
DNAJA4	-2.55839	-0.323734	0.126538	0.798999	0.296373				TPBG	2.22272	0.248054	0.111599	1.1876	2.51769
BCKDHB	-2.55639	-0.370372	0.144881	0.773583	0.296373				C18orf8	2.22267	0.23599	0.106174	1.17771	2.51769
LOC100129250	-2.55509	-0.244773	0.0957983	0.843948	0.296373				C5orf32	2.22262	0.172151	0.0774541	1.12674	2.51769
C20orf117	-2.55406	-0.29892	0.117037	0.81286	0.296373				TTLL7	2.22237	0.398402	0.179269	1.31805	2.51769
HELZ	-2.54956	-0.245001	0.0960956	0.843815	0.296373				MITF	2.22144	0.221264	0.0996039	1.16575	2.51769
CHST3	-2.54945	-0.363576	0.142609	0.777236	0.296373				C14orf79	2.2206	0.247624	0.111512	1.18725	2.51769
SAP30L	-2.54882	-0.194732	0.0764008	0.873735	0.296373				IARS	2.22023	0.170362	0.0767317	1.12534	2.51769
ZFP36L1	-2.54752	-0.598203	0.234818	0.660576	0.917455				ACAD10	2.22002	0.266567	0.120074	1.20294	2.51769
PKD2	-2.5474	-0.465982	0.182924	0.723978	0.917455				LPPR2	2.21931	0.294996	0.132922	1.22688	2.51769
HIPK3	-2.54666	-0.623315	0.244757	0.649177	0.917455				SND1	2.21899	0.254668	0.114768	1.19306	2.51769
TMEM146	-2.54544	-0.369791	0.145276	0.773895	0.917455				PGM3	2.21824	0.312349	0.14081	1.24173	2.51769
NECAP1	-2.54542	-0.324391	0.127441	0.798635	0.917455				NCRNA00183	2.21542	0.309526	0.139714	1.2393	2.51769
KLF9	-2.54534	-0.362412	0.142382	0.777863	0.917455				CHST6	2.21494	0.287154	0.129644	1.22023	2.51769
ZNF763	-2.54468	-0.254216	0.099901	0.838443	0.917455				C11orf75	2.21488	0.460066	0.207716	1.3756	2.51769
ATRN	-2.54159	-0.268637	0.105697	0.830103	0.917455				NAT9	2.21373	0.239337	0.108115	1.18045	2.51769
HCP5	-2.53991	-0.674239	0.265458	0.626663	0.917455				RDH5	2.21252	0.34475	0.155818	1.26993	2.51769
RPL27	-2.53833	-0.177975	0.0701148	0.883943	0.917455				LRCH4	2.21202	0.241371	0.109118	1.18212	2.51769
CNNM2	-2.53679	-0.26545	0.10464	0.831939	0.917455				MST1R	2.21171	0.280177	0.126679	1.21434	2.51769
NEURL3	-2.53559	-0.45639	0.179993	0.728808	0.917455				NOP14	2.21131	0.243227	0.109992	1.18364	2.51769
GSPT1	-2.53075	-0.225356	0.0890472	0.855384	0.917455				FAM186A	2.21097	0.156487	0.0707776	1.11457	2.51769
MEF2C	-2.53074	-0.441039	0.174273	0.736604	0.917455				PTGS1	2.20923	0.362147	0.163925	1.28534	2.51769
LOC100506268	-2.52932	-0.354883	0.140307	0.781933	0.917455				ETV7	2.20792	0.300277	0.136	1.23138	2.51769
VGLL3	-2.52854	-0.717455	0.283743	0.608169	0.917455				CYP2C9	2.20717	0.264063	0.119639	1.20086	2.51769
KIF2A	-2.52702	-0.394496	0.156111	0.760755	0.917455				GPRC5C	2.20657	0.227648	0.103168	1.17092	2.51769
SIK2	-2.526	-0.204475	0.080948	0.867855	0.917455				GNRH1	2.20509	0.258999	0.117455	1.19665	2.51769
NRXN1	-2.52491	-0.342053	0.135471	0.788918	0.917455				EXOC3	2.20096	0.25205	0.114518	1.1909	2.51769
ZNF627	-2.52452	-0.261419	0.103552	0.834267	0.917455				MFSD1	2.19718	0.238104	0.108368	1.17944	2.51769
ZNF185	-2.52321	-0.343651	0.136196	0.788045	0.917455				C11orf83	2.19683	0.264917	0.12059	1.20157	2.51769
H2AFV	-2.52294	-0.245155	0.0971703	0.843725	0.917455				CCDC84	2.19592	0.354246	0.16132	1.27832	2.51769
MYCBPAP	-2.52281	-0.351794	0.139445	0.783609	0.917455				GGNBP2	2.19576	0.247347	0.112648	1.18702	2.51769
TGFBR2	-2.52253	-0.399031	0.158187	0.758367	0.917455				FER1L5	2.19534	0.351027	0.159896	1.27547	2.51769
SPAG6	-2.52223	-0.28844	0.114359	0.818787	0.917455				PET117	2.19463	0.372782	0.169861	1.29485	2.51769
PIGO	-2.52205	-0.323257	0.128172	0.799263	0.917455				FAT3	2.19441	0.17736	0.0808234	1.13081	2.51769
RPS5	-2.52142	-0.253622	0.100587	0.838788	0.917455				CEL /// LOC100508206	2.19378	0.910227	0.414913	1.87934	2.51769
MAGI3	-2.52131	-0.345012	0.136838	0.787301	0.917455				C19orf18	2.19332	0.387767	0.176794	1.30837	2.51769
CYBRD1	-2.52009	-0.602533	0.239092	0.658596	0.917455				LOC283485	2.19281	0.385523	0.175812	1.30633	2.51769
C13orf30	-2.51972	-0.410144	0.162774	0.752548	0.917455				INTS8	2.1906	0.262254	0.119718	1.19935	2.51769
HNRNPUL1	-2.5177	-0.363874	0.144527	0.777075	0.917455				FAM27A /// FAM27B /// FAM27C	2.18962	0.405963	0.185403	1.32497	2.51769
RBM42	-2.51621	-0.420951	0.167296	0.746932	0.917455				FPR3	2.18929	0.681882	0.311463	1.60423	2.51769
CYP2A6	-2.516	-0.340474	0.135324	0.789782	0.917455				SLC36A4	2.18919	0.366006	0.167188	1.28878	2.51769
C1orf21	-2.51464	-0.29957	0.11913	0.812494	0.917455				C20orf94	2.18886	0.557408	0.254657	1.47162	2.51769
FAM63B	-2.51455	-0.351959	0.139969	0.78352	0.917455				KIAA1598	2.18885	0.320545	0.146445	1.2488	2.51769
XRN2	-2.5106	-0.302677	0.120559	0.810747	0.917455				LRRC8A	2.18861	0.268715	0.122779	1.20473	2.51769
THSD4	-2.50826	-0.436443	0.174002	0.738954	0.917455				SMPDL3A	2.18786	0.428054	0.19565	1.34542	2.51769
GLYR1	-2.50626	-0.421124	0.168029	0.746842	0.917455				FURIN	2.18727	0.246741	0.112808	1.18652	2.51769
CXXC4	-2.50194	-0.308895	0.123462	0.80726	0.917455				CEPT1	2.18387	0.303029	0.138758	1.23373	2.51769
CRTC3	-2.50099	-0.223705	0.0894466	0.856364	0.917455				CD86	2.18258	0.569163	0.260776	1.48366	2.51769
BTBD19	-2.49854	-0.244426	0.0978278	0.844151	0.917455				CATSPER2 /// CATSPER2P1	2.17972	0.311023	0.142689	1.24059	2.51769
ZNF187	-2.49797	-0.387115	0.154972	0.764657	0.917455				VPS13B	2.17777	0.309075	0.141923	1.23891	2.51769
KIAA1191	-2.4969	-0.214731	0.085999	0.861707	0.917455				MAGOHB	2.17704	0.232267	0.106689	1.17468	2.51769
FAIM3	-2.49688	-0.3588	0.143699	0.779813	0.917455				DNTTIP2	2.17678	0.291859	0.134079	1.22422	2.51769
IGFBP4	-2.49651	-0.590407	0.236493	0.664156	0.917455				PSMC1	2.17672	0.177931	0.0817429	1.13126	2.51769
UBE2D4	-2.49605	-0.187318	0.0750458	0.878237	0.917455				ANXA2P3	2.1752	0.230788	0.1061	1.17348	2.51769
SCARB2	-2.49424	-0.324067	0.129926	0.798815	0.917455				MRRF	2.17442	0.222803	0.102465	1.167	2.51769
LRP12	-2.4939	-0.405387	0.162551	0.755034	0.917455				COLEC12	2.17327	0.636621	0.292933	1.55468	2.51769
CHP2	-2.49256	-1.5601	0.625903	0.339127	0.917455				MPPED2	2.17237	0.223268	0.102776	1.16738	2.51769
EPC2	-2.49226	-0.311438	0.124962	0.805838	0.917455				CENPJ	2.17136	0.234452	0.107975	1.17646	2.51769
NEDD4L	-2.49046	-0.253584	0.101822	0.83881	0.917455				UGP2	2.17038	0.230978	0.106423	1.17363	2.51769
C14orf104	-2.48922	-0.425501	0.170938	0.74458	0.917455				LOC339988	2.16964	0.25338	0.116784	1.192	2.51769
ZNF548	-2.48888	-0.289276	0.116227	0.818313	0.917455				LASP1	2.16931	0.223986	0.103252	1.16796	2.51769
FAM46B	-2.48768	-0.428026	0.172058	0.743278	0.917455				RNF145	2.16913	0.27025	0.124589	1.20602	2.51769
EIF4B	-2.48757	-0.296732	0.119286	0.814094	0.917455				C16orf70	2.16893	0.208183	0.0959845	1.15523	2.51769
WBP2	-2.48704	-0.487172	0.195885	0.713422	0.917455				ANKRD11	2.16858	0.299658	0.138182	1.23085	2.51769
STXBP1	-2.48545	-0.316163	0.127205	0.803203	0.917455				ODZ2	2.16772	0.178477	0.082334	1.13169	2.51769
EIF4H	-2.48489	-0.214611	0.0863664	0.861779	0.917455				MSH3	2.16669	0.27327	0.126123	1.20854	2.51769
SSSCA1	-2.48327	-0.356674	0.143631	0.780963	0.917455				WRN	2.16572	0.290941	0.134339	1.22344	2.51769
SMC1A	-2.48318	-0.266641	0.107379	0.831253	0.917455				LOC100506360	2.16552	0.458555	0.211752	1.37416	2.51769
PAFAH1B3	-2.48263	-0.398441	0.160492	0.758677	0.917455
PRDM11	-2.48078	-0.291501	0.117504	0.817052	0.917455
STEAP2	-2.48059	-0.559739	0.225647	0.678425	0.917455
MTCP1NB	-2.47995	-0.256186	0.103303	0.837299	0.917455
KLF12	-2.479	-0.311936	0.125831	0.80556	0.917455
EMB	-2.47562	-0.587769	0.237423	0.665371	0.917455
ING5	-2.47518	-0.204124	0.0824683	0.868066	0.917455
LOC647979	-2.47506	-0.413809	0.167192	0.750639	0.917455
RUNDC2C	-2.47421	-0.701413	0.28349	0.61497	0.917455
IL33	-2.4715	-0.816953	0.33055	0.567639	0.917455
ACOT11	-2.47127	-0.384724	0.155679	0.765925	0.917455
SERPINB3 /// SERPINB4	-2.47041	-0.672125	0.272071	0.627581	0.917455
USP30	-2.46996	-0.263042	0.106497	0.833329	0.917455
ADD1	-2.46888	-0.264201	0.107013	0.832659	0.917455
SKI	-2.46695	-0.521928	0.211568	0.696441	0.917455
IL20RA	-2.46563	-0.325653	0.132077	0.797937	0.917455
ZNF829	-2.4646	-0.280043	0.113626	0.823567	0.917455
C5orf42	-2.46333	-0.372139	0.151072	0.772636	0.917455
KLF10	-2.46287	-0.318832	0.129455	0.801719	0.917455
AXIN2	-2.46003	-0.369136	0.150054	0.774246	0.917455
SENP7	-2.4588	-0.37477	0.15242	0.771228	0.917455
LOC100507186	-2.45763	-0.330882	0.134635	0.79505	0.917455
PAIP2B	-2.45743	-0.365392	0.148689	0.776258	0.917455
POLH	-2.4567	-0.180449	0.0734515	0.882429	0.917455
HIRIP3	-2.45642	-0.228478	0.0930129	0.853535	0.917455
RBM16	-2.45257	-0.260722	0.106306	0.83467	0.917455
LOC100505749 /// MAP3K13	-2.45169	-0.272378	0.111098	0.827954	0.917455
RNF38	-2.44943	-0.320769	0.130956	0.800643	0.917455
OCRL	-2.44893	-0.216772	0.0885171	0.860489	0.917455
GALNT4 /// POC1B	-2.44869	-0.536958	0.219283	0.689223	0.917455
NDFIP1	-2.44842	-0.350988	0.143353	0.784047	0.917455
LEPROT	-2.44801	-0.27642	0.112916	0.825637	0.917455
PRKCE	-2.44793	-0.276678	0.113025	0.82549	0.917455
RPL36A	-2.44704	-0.303585	0.124062	0.810237	0.917455
MARK4	-2.44704	-0.364041	0.148768	0.776985	0.917455
RBM47	-2.4448	-0.273082	0.111699	0.827549	0.917455
ZNF658	-2.44433	-0.467845	0.1914	0.723044	0.917455
SMAD7	-2.44367	-0.391845	0.160351	0.762154	0.917455
GTPBP1	-2.44267	-0.408499	0.167235	0.753407	0.917455
FBXO21	-2.4425	-0.242948	0.0994668	0.845017	0.917455
FOXK1	-2.44152	-0.287501	0.117755	0.81932	0.917455
ZNF496	-2.43999	-0.238061	0.0975667	0.847884	0.917455
PRUNE	-2.43882	-0.281483	0.115418	0.822745	0.917455
HSD17B11	-2.43828	-0.315652	0.129457	0.803488	0.917455
EVC	-2.4366	-0.30174	0.123837	0.811274	0.917455
PHF13	-2.4347	-0.237727	0.0976411	0.84808	0.917455
SEPW1	-2.43459	-0.230606	0.0947209	0.852277	0.917455
LOC100130987 /// RAD9A	-2.43457	-0.363221	0.149193	0.777427	0.917455
PPDPF	-2.43368	-0.583289	0.239673	0.667441	0.917455
LOC400027	-2.43219	-0.41795	0.171841	0.748487	0.917455
WNT4	-2.43171	-0.519922	0.213809	0.69741	0.917455
CRKL	-2.43067	-0.327724	0.134829	0.796793	0.917455
LOC100506727	-2.43029	-0.288188	0.118582	0.81893	0.917455
SSBP3	-2.42927	-0.626507	0.2579	0.647743	0.917455
LOC100508939 /// SLC13A4	-2.4291	-0.177031	0.0728793	0.884521	0.917455
KCTD3	-2.42859	-0.422465	0.173955	0.746149	0.917455
COPS6	-2.42784	-0.249452	0.102746	0.841216	0.917455
LATS2	-2.42655	-0.362815	0.149519	0.777646	0.917455
SNX30	-2.42571	-0.441036	0.181817	0.736606	0.917455
RNF220	-2.42422	-0.322781	0.133148	0.799527	0.917455
ATXN7L3B	-2.42372	-0.359351	0.148264	0.779515	0.917455
CNTN5	-2.42252	-0.464865	0.191893	0.724539	0.917455
ZNRF3	-2.41929	-0.398936	0.164898	0.758417	0.917455
GYG2	-2.41876	-0.299168	0.123686	0.812721	0.917455
FZD4	-2.41708	-0.235177	0.0972979	0.849581	0.917455
OR7E14P	-2.41374	-0.449633	0.18628	0.732229	0.917455
ANAPC5	-2.41284	-0.184482	0.0764584	0.879965	0.917455
TRIB1	-2.41208	-0.434585	0.18017	0.739906	0.917455
TM9SF4	-2.41122	-0.360781	0.149626	0.778743	0.917455
ABCD3	-2.41101	-0.504611	0.209295	0.70485	0.917455
CORO2A	-2.41065	-0.293261	0.121652	0.816056	0.917455
SPATA2	-2.41053	-0.291207	0.120806	0.817218	0.917455
KIAA1522	-2.41029	-0.333227	0.138252	0.793759	0.917455
RUNX2	-2.40998	-0.470727	0.195324	0.721601	0.917455
RPS7	-2.40981	-0.183367	0.076092	0.880645	0.917455
LOC100505584 /// MT1E	-2.40953	-0.349306	0.144969	0.784962	0.917455
SAA4	-2.40658	-0.948133	0.393975	0.518303	0.917455
YTHDF3	-2.40484	-0.426736	0.177449	0.743943	0.917455
MEIS1	-2.40481	-0.332333	0.138195	0.794251	0.917455
TNS1	-2.40459	-0.307251	0.127777	0.80818	0.917455
NOTCH2	-2.40431	-0.291818	0.121373	0.816872	0.917455
C1orf168	-2.40406	-0.388632	0.161656	0.763854	0.917455
SPATA6	-2.40384	-0.385922	0.160544	0.76529	0.917455
PRPF8	-2.40298	-0.261641	0.108882	0.834139	0.917455
GAS2L2	-2.40268	-0.462318	0.192418	0.725819	0.917455
ERLIN2	-2.40256	-0.28781	0.119793	0.819145	0.917455
LASS2	-2.4025	-0.311826	0.129793	0.805621	0.917455
PCBD1	-2.4	-0.282775	0.117823	0.822009	0.917455
PRDM16	-2.39776	-0.451681	0.188376	0.73119	0.917455
RPS29	-2.39604	-0.15076	0.0629206	0.900776	0.917455
MPI	-2.39593	-0.287095	0.119826	0.819551	0.917455
IL1R1	-2.3952	-0.425861	0.177798	0.744394	0.917455
RPS18	-2.39518	-0.208411	0.087013	0.86549	0.917455
GYS1	-2.39494	-0.339916	0.141931	0.790088	0.917455
ZNF830	-2.39002	-0.191308	0.0800444	0.875811	0.917455
PARVA	-2.38949	-0.294194	0.12312	0.815528	0.917455
HBB	-2.38769	-0.979447	0.410206	0.507174	0.917455
ACBD6	-2.3874	-0.258008	0.108071	0.836242	0.917455
ZNF93	-2.38693	-0.228711	0.0958177	0.853397	0.917455
RCAN2	-2.3859	-0.390367	0.163614	0.762935	0.917455
CAB39	-2.3837	-0.30854	0.129437	0.807458	0.917455
MT2A	-2.3828	-0.394624	0.165613	0.760688	0.917455
LOC441179	-2.38278	-0.247779	0.103987	0.842192	0.917455
ZNF566	-2.38172	-0.28953	0.121563	0.818169	0.917455
PDE4DIP	-2.38167	-0.275678	0.11575	0.826062	0.917455
RPL3	-2.37933	-0.188555	0.0792471	0.877484	0.917455
TRERF1	-2.37928	-0.299332	0.125807	0.812629	0.917455
IGF1R	-2.37876	-0.381979	0.160579	0.767384	0.917455
BBS1 /// DPP3	-2.37814	-0.41826	0.175877	0.748326	0.917455
LOC100216479	-2.37767	-0.49529	0.208309	0.709419	0.917455
DNAH5	-2.37677	-0.367968	0.154818	0.774873	0.917455
HBA1 /// HBA2	-2.37165	-0.969896	0.408953	0.510543	0.917455
CCDC97	-2.37019	-0.307802	0.129863	0.807872	0.917455
IRF6	-2.37013	-0.392647	0.165665	0.761731	0.917455
MYL6B	-2.36909	-0.368914	0.15572	0.774365	0.917455
PLP2	-2.36861	-0.260826	0.110118	0.83461	0.917455
LMAN1	-2.36719	-0.393928	0.166411	0.761055	0.917455
FRS2	-2.36623	-0.28858	0.121958	0.818707	0.917455
KCNJ2	-2.36599	-0.335716	0.141892	0.792391	0.917455
CXXC5	-2.36253	-0.280895	0.118896	0.82308	0.917455
CHPT1	-2.36166	-0.369823	0.156594	0.773877	0.917455
ST7OT1	-2.36109	-0.257558	0.109085	0.836503	0.917455
ZNF542	-2.36007	-0.301346	0.127685	0.811495	0.917455
SMPD2	-2.36007	-0.364252	0.154339	0.776872	0.917455
LOC100506130	-2.35922	-0.279687	0.118551	0.823769	0.917455
UXT	-2.35888	-0.284984	0.120813	0.820751	0.917455
COMMD2	-2.3582	-0.35016	0.148486	0.784497	0.917455
DCTN4	-2.35763	-0.271891	0.115324	0.828233	0.917455
VEGFB	-2.35677	-0.43719	0.185504	0.738572	0.917455
PEX11B	-2.35662	-0.312936	0.13279	0.805002	0.917455
GTF2IRD2 /// GTF2IRD2B	-2.35622	-0.317384	0.134701	0.802524	0.917455
CTBP1	-2.35621	-0.301031	0.127761	0.811672	0.917455
ZNF608	-2.35604	-0.305844	0.129813	0.808969	0.917455
LDOC1	-2.3559	-0.406678	0.172621	0.754358	0.917455
FRMPD2 /// FRMPD2P1 /// FRMPDP2	-2.35508	-0.422059	0.179212	0.746359	0.917455
PDZK1IP1	-2.35338	-0.71924	0.305621	0.607417	0.917455
CNST	-2.35321	-0.250304	0.106367	0.84072	0.917455
ZSCAN4	-2.35153	-0.324911	0.13817	0.798347	0.917455
CHRM3	-2.35067	-0.229933	0.0978162	0.852674	0.917455
OTUD3	-2.35018	-0.392593	0.167048	0.761759	0.917455
DUSP10	-2.35016	-0.349005	0.148503	0.785125	0.917455
SPRED2	-2.35007	-0.260458	0.11083	0.834823	0.917455
CROCCP3	-2.34696	-0.450557	0.191974	0.73176	0.917455
RAD23A	-2.34636	-0.323877	0.138034	0.79892	0.917455
EP300	-2.34627	-0.323781	0.137999	0.798973	0.917455
ARPC1A	-2.34281	-0.271061	0.115699	0.82871	0.917455
ZDHHC4	-2.34275	-0.292622	0.124905	0.816417	0.917455
RNF144B	-2.34266	-0.258975	0.110547	0.835681	0.917455
EID3	-2.34186	-0.380902	0.162649	0.767958	0.917455
ARHGAP39	-2.34151	-0.394831	0.168622	0.760579	0.917455
PAK4	-2.3412	-0.313929	0.134089	0.804448	0.917455
DUSP2	-2.33967	-0.893298	0.381805	0.538382	0.917455
OR7E35P /// OR7E37P	-2.33881	-0.331669	0.141811	0.794616	0.917455
ZFP30	-2.33878	-0.269388	0.115183	0.829672	0.917455
GNA11	-2.33815	-0.273956	0.117168	0.827048	0.917455
RIPK1	-2.33767	-0.203624	0.0871057	0.868366	0.917455
KREMEN1	-2.33612	-0.314063	0.134438	0.804373	0.917455
RPS17	-2.33556	-0.232876	0.0997088	0.850937	0.917455
PPPDE1	-2.33554	-0.207407	0.0888048	0.866092	0.917455
TUSC1	-2.33525	-0.26032	0.111474	0.834903	0.917455
ATF1	-2.33293	-0.376475	0.161374	0.770317	0.917455
ANKRD54	-2.3298	-0.318336	0.136637	0.801994	0.917455
PATZ1	-2.32873	-0.306552	0.13164	0.808572	0.917455
MAX	-2.32859	-0.282613	0.121367	0.8221	0.917455
FAM193A	-2.32857	-0.269829	0.115877	0.829418	0.917455
ZNF22	-2.32816	-0.342562	0.147139	0.78864	0.917455
MECP2	-2.3252	-0.33575	0.144396	0.792372	0.917455
HES2	-2.32426	-0.265699	0.114315	0.831796	0.917455
BTG1	-2.32387	-0.272897	0.117432	0.827656	0.917455
CPNE2	-2.32322	-0.36864	0.158676	0.774512	0.917455
EIF4EBP2	-2.32232	-0.225202	0.0969731	0.855475	0.917455
C7orf28B /// CCZ1	-2.31993	-0.236267	0.101842	0.848939	0.917455
PI3	-2.31931	-0.769469	0.331766	0.586633	0.917455
DVL3	-2.31893	-0.354215	0.152749	0.782295	0.917455
RRM1	-2.31711	-0.251146	0.108388	0.840228	0.917455
MMACHC	-2.31702	-0.290591	0.125416	0.817567	0.917455
GLIS3	-2.31503	-0.237614	0.10264	0.848147	0.917455
BTD	-2.3148	-0.295201	0.127527	0.814959	0.917455
H2AFJ	-2.31338	-0.216148	0.0934336	0.860861	0.917455
GALNTL4	-2.31329	-0.276686	0.119607	0.825485	0.917455
LONRF2	-2.31288	-0.412587	0.178387	0.751275	0.917455
DOCK1	-2.31255	-0.197103	0.0852322	0.8723	0.917455
EIF3C /// EIF3CL	-2.31215	-0.305435	0.1321	0.809198	0.917455
SLIT1	-2.31152	-0.328764	0.142228	0.796218	0.917455
ELAVL1	-2.31125	-0.216523	0.0936823	0.860637	0.917455
RPL13AP17	-2.30989	-0.40905	0.177086	0.753119	0.917455
UBAC1	-2.30881	-0.276206	0.119631	0.82576	0.917455
UBE3B	-2.30872	-0.183053	0.0792874	0.880837	0.917455
KCTD6	-2.30843	-0.307075	0.133023	0.808279	0.917455
TNIP1	-2.30806	-0.309323	0.134019	0.807021	0.917455
CDH1	-2.30705	-0.418278	0.181304	0.748317	0.917455
H1F0	-2.30682	-0.313655	0.135968	0.804601	0.917455
CNBP	-2.30677	-0.239165	0.103679	0.847236	0.917455
AMOTL2	-2.3065	-0.398657	0.172841	0.758564	0.917455
PHF12	-2.30638	-0.39324	0.170501	0.761418	0.917455
POLA2	-2.30633	-0.200859	0.0870906	0.870032	0.917455
GRTP1	-2.30629	-0.372669	0.161588	0.772352	0.917455
LOC100505880	-2.30611	-0.314135	0.136218	0.804333	0.917455
EMILIN3	-2.30608	-0.190577	0.082641	0.876255	0.917455
POLR3C	-2.30495	-0.247651	0.107443	0.842267	0.917455
SPRED1	-2.30338	-0.311951	0.135432	0.805552	0.917455
NCRNA00263	-2.30254	-0.459683	0.199641	0.727146	0.917455
C16orf42	-2.30159	-0.302974	0.131637	0.81058	0.917455
CAPN7	-2.30146	-0.323349	0.140497	0.799213	0.917455
USP33	-2.30109	-0.293484	0.127541	0.815929	0.917455
KDM1B	-2.30045	-0.612686	0.266333	0.653978	0.917455
LOC644246	-2.29992	-0.453572	0.197212	0.730233	0.917455
ZNF135	-2.2998	-0.267987	0.116526	0.830477	0.917455
FOS	-2.29928	-1.36759	0.594791	0.387537	0.917455
CHTF8	-2.29924	-0.286783	0.124729	0.819728	0.917455
ALDH7A1	-2.29797	-0.27851	0.121198	0.824442	0.917455
FIBP	-2.29682	-0.311932	0.13581	0.805562	0.917455
RPL10A	-2.29546	-0.174016	0.0758087	0.886372	0.917455
PFDN5	-2.29496	-0.199202	0.0867996	0.871032	0.917455
FTSJ1	-2.29426	-0.212699	0.0927091	0.862921	0.917455
FJX1	-2.2936	-0.38793	0.169136	0.764225	0.917455
KANK1	-2.29291	-0.263181	0.11478	0.833249	0.917455
RPLP0 /// RPLP0P6	-2.29059	-0.250203	0.109231	0.840778	0.917455
DMBT1	-2.28998	-0.461069	0.201342	0.726448	0.917455
NCOA5	-2.28808	-0.323707	0.141475	0.799014	0.917455
HPRT1	-2.28775	-0.296984	0.129815	0.813952	0.917455
ARX	-2.2854	-0.358772	0.156985	0.779828	0.917455
TMEM19	-2.28421	-0.213915	0.0936492	0.862195	0.917455
ACTN1	-2.28393	-0.244557	0.107077	0.844075	0.917455
FCGBP	-2.28386	-0.694871	0.304253	0.617764	0.917455
NFKB1	-2.28283	-0.269996	0.118272	0.829322	0.917455
PPP1R9A	-2.2826	-0.266386	0.116703	0.8314	0.917455
NFU1	-2.28149	-0.267046	0.117049	0.83102	0.917455
RAD21	-2.27956	-0.304031	0.133373	0.809986	0.917455
RPL29	-2.27946	-0.222225	0.0974903	0.857242	0.917455
UNC119B	-2.27943	-0.243104	0.106651	0.844926	0.917455
INSR	-2.27836	-0.262515	0.115221	0.833633	0.917455
C1orf158	-2.27806	-0.346457	0.152084	0.786513	0.917455
PUM1	-2.27784	-0.154758	0.0679407	0.898283	0.917455
FAM21C /// FAM21D	-2.27704	-0.246087	0.108073	0.84318	0.917455
FMO3	-2.27523	-0.64541	0.283668	0.639311	0.917455
NFS1	-2.27471	-0.266385	0.117107	0.8314	0.917455
WWP2	-2.2747	-0.257833	0.113348	0.836343	0.917455
SRPK2	-2.27337	-0.248071	0.10912	0.842022	0.917455
NR1H3	-2.27157	-0.397203	0.174858	0.759329	0.917455
ZNF304	-2.26879	-0.370379	0.163249	0.773579	0.917455
PBLD	-2.26806	-0.285591	0.125919	0.820405	0.917455
LOC645638	-2.26801	-0.355236	0.156629	0.781741	0.917455
MBD6	-2.26686	-0.314194	0.138603	0.8043	0.917455
SERPING1	-2.26647	-0.806069	0.355649	0.571938	0.917455
MBIP	-2.26562	-0.343614	0.151664	0.788065	0.917455
ZNF516	-2.26521	-0.261578	0.115476	0.834175	0.917455
ADAMTSL3	-2.26269	-0.363316	0.160568	0.777376	0.917455
CGN	-2.26192	-0.275583	0.121836	0.826116	0.917455
TBC1D22B	-2.26152	-0.274253	0.12127	0.826878	0.917455
RPLP2	-2.26125	-0.223748	0.0989486	0.856338	0.917455
LRP8	-2.26055	-0.339496	0.150183	0.790318	0.917455
CTCFL /// HMGB1	-2.25941	-0.243086	0.107588	0.844936	0.917455
TLE2	-2.25911	-0.318502	0.140985	0.801902	0.917455
SUV39H1	-2.25889	-0.275303	0.121875	0.826277	0.917455
VNN3	-2.25747	-0.498058	0.220627	0.708059	0.917455
CCDC115	-2.25666	-0.291254	0.129064	0.817192	0.917455
SF3A3	-2.25509	-0.269298	0.119418	0.829723	0.917455
SENP2	-2.25435	-0.234239	0.103905	0.850134	0.917455
SPOPL	-2.25367	-0.373628	0.165787	0.771839	0.917455
ZNF747	-2.25217	-0.266299	0.118241	0.83145	0.917455
RAPH1	-2.25109	-0.243459	0.108152	0.844718	0.917455
ZNF750	-2.251	-0.531465	0.236102	0.691852	0.917455
C2orf79	-2.24948	-0.290984	0.129356	0.817344	0.917455
RPL36	-2.24933	-0.38899	0.172935	0.763664	0.917455
FMO4	-2.24641	-0.263657	0.117368	0.832974	0.917455
ASL	-2.24594	-0.275274	0.122565	0.826293	0.917455
ATG9B	-2.2447	-0.539391	0.240296	0.688061	0.917455
ACSS1	-2.24457	-0.231801	0.103272	0.851571	0.917455
RSAD1	-2.24366	-0.255638	0.113938	0.837617	0.917455
CYB5A	-2.24365	-0.258821	0.115357	0.835771	0.917455
CARHSP1	-2.2395	-0.241004	0.107615	0.846156	0.917455
LANCL2	-2.23742	-0.18557	0.0829395	0.879302	0.917455
CCDC136	-2.23718	-0.422169	0.188706	0.746302	0.917455
NCOA7	-2.23593	-0.413188	0.184794	0.750962	0.917455
RCAN3	-2.23583	-0.278486	0.124556	0.824456	0.917455
TRAK1	-2.2329	-0.31811	0.142465	0.80212	0.917455
TNKS	-2.23265	-0.269642	0.120772	0.829525	0.917455
DALRD3	-2.2314	-0.331071	0.148369	0.794946	0.917455
EXOSC4	-2.22998	-0.297756	0.133524	0.813517	0.917455
MAML3	-2.22947	-0.31229	0.140074	0.805362	0.917455
ATXN10	-2.22932	-0.183401	0.0822678	0.880625	0.917455
TUBGCP3	-2.22892	-0.252129	0.113117	0.839656	0.917455
PQLC3	-2.22874	-0.272972	0.122479	0.827613	0.917455
RAB5B	-2.22821	-0.347813	0.156095	0.785774	0.917455
AGAP10 /// AGAP4 /// AGAP9 /// BMS1P1 /// BMS1P5 /// LOC399753	-2.22771	-0.349704	0.156979	0.784745	0.917455
ACSF2	-2.22683	-0.257756	0.11575	0.836388	0.917455
NSMCE1	-2.22644	-0.225775	0.101406	0.855135	0.917455
KRT4	-2.22548	-0.619283	0.278269	0.650995	0.917455
SLCO2A1	-2.22466	-0.447983	0.201372	0.733067	0.917455
YOD1	-2.22446	-0.331035	0.148816	0.794966	0.917455
PIM3	-2.22402	-0.295936	0.133064	0.814544	0.917455
NCRNA00113	-2.22355	-0.29143	0.131065	0.817092	0.917455
ELF4	-2.22346	-0.258764	0.116379	0.835804	0.917455
AMT	-2.22267	-0.343592	0.154585	0.788077	0.917455
PRPF18	-2.2221	-0.354756	0.159648	0.782002	0.917455
IKZF5	-2.22167	-0.351211	0.158085	0.783926	0.917455
ALDH1L1	-2.22117	-0.42996	0.193574	0.742282	0.917455
BTF3	-2.22058	-0.16287	0.0733456	0.893247	0.917455
MAP3K1	-2.21925	-0.281733	0.12695	0.822602	0.917455
CCNK	-2.21895	-0.181151	0.0816383	0.881999	0.917455
FOSL2	-2.2181	-0.349298	0.157477	0.784966	0.917455
NDUFB10	-2.21731	-0.229449	0.103481	0.852961	0.917455
DCAF5	-2.21622	-0.169528	0.0764942	0.889134	0.917455
RPLP0	-2.215	-0.162128	0.0731953	0.893706	0.917455
GNB5	-2.21487	-0.291496	0.131608	0.817054	0.917455
CCDC6	-2.21458	-0.274794	0.124084	0.826568	0.917455
SLC20A2	-2.21103	-0.343301	0.155267	0.788236	0.917455
F8A1 /// F8A2 /// F8A3	-2.21063	-0.339356	0.153511	0.790394	0.917455
CIAO1	-2.2094	-0.156786	0.070963	0.897021	0.917455
TRRAP	-2.20923	-0.328888	0.14887	0.79615	0.917455
SUSD2	-2.20811	-0.496184	0.22471	0.70898	0.917455
ZRANB1	-2.20736	-0.23372	0.105882	0.850439	0.917455
UQCRC1	-2.20697	-0.345938	0.156748	0.786796	0.917455
TDRKH	-2.2064	-0.289217	0.131081	0.818346	0.917455
ESRRG	-2.20605	-0.315307	0.142928	0.80368	0.917455
PXMP4	-2.20381	-0.219454	0.0995794	0.858891	0.917455
COBLL1	-2.20319	-0.301379	0.136792	0.811477	0.917455
KCNK5	-2.20277	-0.323766	0.146982	0.798981	0.917455
TERF2	-2.20275	-0.194982	0.0885175	0.873584	0.917455
LRP2	-2.20224	-0.369817	0.167928	0.773881	0.917455
HLA-DQB2	-2.20142	-0.317281	0.144125	0.802581	0.917455
ABI2	-2.20124	-0.189361	0.0860249	0.876994	0.917455
ZNF791	-2.20119	-0.261635	0.11886	0.834142	0.917455
ECHDC3	-2.20034	-0.534548	0.242939	0.690375	0.917455
SPATA24	-2.19937	-0.204668	0.0930576	0.867738	0.917455
CPSF6	-2.19834	-0.266906	0.121413	0.8311	0.917455
SLC27A2	-2.19791	-0.274067	0.124695	0.826985	0.917455
MARK1	-2.19781	-0.216053	0.098304	0.860917	0.917455
BAZ1B	-2.19701	-0.310557	0.141354	0.80633	0.917455
EGFR	-2.1926	-0.268755	0.122573	0.830036	0.917455
ZC3HAV1L	-2.1913	-0.35914	0.163894	0.779629	0.917455
LOC100506476	-2.19097	-0.373242	0.170355	0.772045	0.917455
NHLRC4	-2.19084	-0.380873	0.173848	0.767973	0.917455
NUP133	-2.19078	-0.272918	0.124576	0.827644	0.917455
DENND5B	-2.18939	-0.228705	0.104461	0.853401	0.917455
ZNF32	-2.18924	-0.248286	0.113412	0.841896	0.917455
ATAD2	-2.18924	-0.249072	0.113771	0.841438	0.917455
D2HGDH	-2.18911	-0.292843	0.133773	0.816292	0.917455
CASK	-2.18892	-0.250979	0.114659	0.840326	0.917455
EPB41L5	-2.18805	-0.359519	0.16431	0.779425	0.917455
RFTN1	-2.18767	-0.413489	0.189009	0.750805	0.917455
RIMS1	-2.18762	-0.341067	0.155908	0.789457	0.917455
APOBEC4	-2.1874	-0.463215	0.211765	0.725368	0.917455
RBM15B	-2.18674	-0.2533	0.115835	0.838975	0.917455
LOC100129122	-2.18629	-0.279494	0.127839	0.82388	0.917455
KHNYN	-2.18506	-0.184952	0.0846439	0.879678	2.51769
PSAPL1	-2.18493	-0.299562	0.137104	0.812499	2.51769
PRMT8	-2.18459	-0.349912	0.160173	0.784632	2.51769
DIDO1	-2.18403	-0.217408	0.0995444	0.860109	2.51769
TLCD1	-2.18338	-0.287109	0.131497	0.819543	2.51769
LOC100506948	-2.18333	-0.49144	0.225087	0.711315	2.51769
TMEM9	-2.18313	-0.242884	0.111255	0.845054	2.51769
SNX19	-2.1826	-0.269225	0.123351	0.829765	2.51769
RPS4X /// RPS4XP6	-2.18138	-0.235133	0.107791	0.849607	2.51769
TMCC2	-2.17947	-0.24636	0.113037	0.843021	2.51769
NCOR2	-2.17928	-0.317867	0.145859	0.802255	2.51769
PSME3	-2.17859	-0.277679	0.127458	0.824917	2.51769
TBL1X	-2.17676	-0.35535	0.163247	0.78168	2.51769
LRRC4C	-2.17578	-0.321824	0.147912	0.800058	2.51769
FBXW10	-2.17472	-0.451899	0.207796	0.73108	2.51769
NXT2	-2.17446	-0.369422	0.169891	0.774093	2.51769
RFC1	-2.17444	-0.270555	0.124425	0.829	2.51769
ZNF511	-2.17396	-0.255158	0.11737	0.837895	2.51769
TRPT1	-2.17378	-0.268569	0.12355	0.830143	2.51769
GPS2	-2.17346	-0.275252	0.126642	0.826306	2.51769
CALCOCO2	-2.17283	-0.172956	0.0795992	0.887024	2.51769
ANKFY1	-2.17265	-0.203	0.0934345	0.868742	2.51769
ILDR1	-2.17259	-0.265689	0.122291	0.831801	2.51769
PAX9	-2.17208	-0.345533	0.159079	0.787017	2.51769
MICAL2	-2.17189	-0.361995	0.166673	0.778088	2.51769
CALM3	-2.17152	-0.30132	0.13876	0.81151	2.51769
LLGL2	-2.17055	-0.291112	0.134119	0.817272	2.51769
KIAA1267	-2.16987	-0.229319	0.105683	0.853038	2.51769
ZKSCAN2	-2.16976	-0.213801	0.0985369	0.862262	2.51769
ZBTB26	-2.16927	-0.267872	0.123485	0.830543	2.51769
MOCS3	-2.16867	-0.419129	0.193265	0.747876	2.51769
PXN	-2.16853	-0.453097	0.208942	0.730473	2.51769
ST6GAL1	-2.16828	-0.429741	0.198195	0.742395	2.51769
TRAF3IP1	-2.16791	-0.183437	0.0846146	0.880603	2.51769
TOR1AIP1	-2.16646	-0.299273	0.138139	0.812662	2.51769
JUP	-2.16591	-0.35226	0.162638	0.783356	2.51769
TRIB2	-2.16492	-0.398053	0.183865	0.758882	2.51769
UBE4B	-2.16454	-0.288711	0.133382	0.818633	2.51769
ANKRD35	-2.1643	-0.319748	0.147737	0.80121	2.51769
LOC100294362	-2.1617	-0.401132	0.185564	0.757264	2.51769
SDK1	-2.16082	-0.32584	0.150794	0.797834	2.51769
GLUD2	-2.1603	-0.435182	0.201445	0.7396	2.51769
RAB23	-2.16002	-0.362976	0.168043	0.777559	2.51769
KCNC4	-2.15914	-0.218359	0.101132	0.859543	2.51769
AIF1L	-2.15848	-0.233825	0.108328	0.850377	2.51769
TBCC	-2.15828	-0.244844	0.113444	0.843907	2.51769
PAPSS2	-2.15785	-0.392223	0.181766	0.761955	2.51769
ARF4	-2.15755	-0.229785	0.106503	0.852762	2.51769
SIN3A	-2.15558	-0.317977	0.147513	0.802194	2.51769
PIK3IP1	-2.15473	-0.251826	0.116871	0.839833	2.51769
NUP160	-2.15413	-0.25283	0.11737	0.839249	2.51769
PABPC1	-2.15402	-0.173673	0.0806274	0.886583	2.51769
EEF2	-2.15027	-0.180385	0.0838893	0.882467	2.51769
ASB3 /// GPR75 /// LOC100302652	-2.14917	-0.216672	0.100817	0.860548	2.51769
ALKBH7	-2.14816	-0.367565	0.171107	0.77509	2.51769
MIER3	-2.14771	-0.301912	0.140574	0.811177	2.51769
LOC283861	-2.14743	-0.429599	0.200053	0.742468	2.51769
MKRN2	-2.14708	-0.225272	0.10492	0.855433	2.51769
TPT1	-2.14702	-0.128197	0.059709	0.914975	2.51769
MUC15	-2.14663	-0.381755	0.177839	0.767503	2.51769
SUMO2	-2.14659	-0.171112	0.0797133	0.888158	2.51769
CC2D2A	-2.14537	-0.3161	0.147341	0.803238	2.51769
ALKBH2	-2.14523	-0.218051	0.101645	0.859726	2.51769
CLPX	-2.14512	-0.274684	0.128051	0.826631	2.51769
MICAL3	-2.1434	-0.196982	0.0919016	0.872374	2.51769
TFDP1	-2.14275	-0.214565	0.100136	0.861806	2.51769
TNRC18	-2.14181	-0.175013	0.0817123	0.88576	2.51769
SNX7	-2.14148	-0.247108	0.115391	0.842584	2.51769
STAM2	-2.14132	-0.259693	0.121277	0.835265	2.51769
ABCD2	-2.14072	-0.357016	0.166774	0.780778	2.51769
ANO3	-2.13983	-0.335844	0.156949	0.79232	2.51769
GNG5	-2.13924	-0.199085	0.0930633	0.871103	2.51769
TSPAN6	-2.13804	-0.235283	0.110046	0.849518	2.51769
ZNF594	-2.13794	-0.330693	0.154678	0.795154	2.51769
WDFY3	-2.13576	-0.228089	0.106795	0.853765	2.51769
TTC39C	-2.13479	-0.250386	0.117289	0.840671	2.51769
SLC39A6	-2.13417	-0.335947	0.157414	0.792264	2.51769
LONRF1	-2.13387	-0.285246	0.133676	0.820601	2.51769
HTRA2	-2.13353	-0.247299	0.115911	0.842472	2.51769
CADPS2	-2.13332	-0.305878	0.143382	0.80895	2.51769
MARCKS	-2.1331	-0.266195	0.124793	0.83151	2.51769
CHRAC1	-2.133	-0.25984	0.121819	0.835181	2.51769
SORBS3	-2.13299	-0.493743	0.231479	0.71018	2.51769
CTDSPL2	-2.1329	-0.325644	0.152677	0.797942	2.51769
SRRD	-2.13172	-0.291616	0.136799	0.816986	2.51769
C1orf86	-2.13164	-0.295168	0.13847	0.814978	2.51769
LY75	-2.13086	-0.3142	0.147452	0.804297	2.51769
FNDC3A	-2.13077	-0.364465	0.171049	0.776757	2.51769
UPRT	-2.13029	-0.2807	0.131766	0.823191	2.51769
ARHGAP5	-2.13016	-0.402758	0.189074	0.756411	2.51769
SLC6A1	-2.1287	-0.292021	0.137182	0.816757	2.51769
PCSK9	-2.12864	-0.26284	0.123478	0.833445	2.51769
DCDC2B	-2.12793	-0.263502	0.12383	0.833063	2.51769
WDYHV1	-2.12775	-0.345154	0.162216	0.787224	2.51769
CCDC33	-2.126	-0.253308	0.119148	0.838971	2.51769
CD55	-2.12528	-0.31102	0.146343	0.806072	2.51769
ZNF41	-2.12516	-0.17542	0.082544	0.88551	2.51769
ZNF498	-2.12426	-0.230862	0.108679	0.852126	2.51769
ERGIC3	-2.12424	-0.270052	0.127129	0.82929	2.51769
ZNF407	-2.12416	-0.251571	0.118433	0.839981	2.51769
LOC100505881	-2.1236	-0.460311	0.21676	0.726829	2.51769
LOC646903	-2.12353	-0.432843	0.203832	0.740801	2.51769
ZNF286A /// ZNF286B	-2.12272	-0.298185	0.140473	0.813275	2.51769
LOC100130468	-2.12211	-0.159045	0.0749465	0.895618	2.51769
MAP4K3	-2.12152	-0.400779	0.188911	0.757449	2.51769
DPH5	-2.12136	-0.201511	0.0949914	0.86964	2.51769
TCEA2	-2.12102	-0.3168	0.149362	0.802849	2.51769
LPAR3	-2.12102	-0.326814	0.154083	0.797295	2.51769
RPL13A	-2.12096	-0.153206	0.0722344	0.89925	2.51769
GATAD2B	-2.12008	-0.218522	0.103073	0.859445	2.51769
GSTM4	-2.11975	-0.416551	0.196509	0.749214	2.51769
EML1	-2.11959	-0.355271	0.167613	0.781723	2.51769
SULT1C4	-2.11874	-0.157228	0.0742082	0.896746	2.51769
BCL2L1	-2.11873	-0.421097	0.19875	0.746856	2.51769
MBD1	-2.11644	-0.151316	0.0714955	0.900429	2.51769
PSMD8	-2.11582	-0.216295	0.102228	0.860773	2.51769
NHLRC2	-2.11479	-0.276313	0.130657	0.825698	2.51769
RAD51L1	-2.11422	-0.407393	0.192692	0.753985	2.51769
NDUFB8 /// SEC31B	-2.11229	-0.228516	0.108184	0.853512	2.51769
FAM120B	-2.11192	-0.176568	0.0836055	0.884805	2.51769
CASC3	-2.11165	-0.214819	0.101731	0.861654	2.51769
RPS4X	-2.11142	-0.151382	0.071697	0.900387	2.51769
RPS23	-2.11123	-0.372089	0.176243	0.772663	2.51769
NTHL1	-2.11116	-0.265714	0.125862	0.831787	2.51769
DCTN3	-2.11104	-0.197629	0.0936165	0.871983	2.51769
MAN1A2	-2.1106	-0.310233	0.146988	0.806511	2.51769
EIF1	-2.10974	-0.158318	0.0750413	0.896069	2.51769
GNA14	-2.10879	-0.23093	0.109508	0.852085	2.51769
AHNAK	-2.10821	-0.274653	0.130278	0.826649	2.51769
SLC2A10	-2.10813	-0.275968	0.130907	0.825896	2.51769
GBAS	-2.10593	-0.315674	0.149897	0.803476	2.51769
ITGB4	-2.1053	-0.384472	0.182621	0.766059	2.51769
MICALCL	-2.10482	-0.310049	0.147304	0.806614	2.51769
LTBP2	-2.10261	-0.252058	0.119878	0.839698	2.51769
EPHB6	-2.10167	-0.339423	0.161501	0.790357	2.51769
NDNL2	-2.10103	-0.240273	0.114359	0.846585	2.51769
AMIGO1	-2.1002	-0.291026	0.138571	0.817321	2.51769
TSPAN12	-2.09963	-0.291588	0.138876	0.817002	2.51769
GNAQ	-2.09951	-0.253816	0.120893	0.838675	2.51769
ZNF708	-2.09909	-0.253149	0.120599	0.839063	2.51769
NUP98	-2.09869	-0.203848	0.097131	0.868232	2.51769
ZNF398	-2.09818	-0.203066	0.096782	0.868702	2.51769
LOC154822	-2.09799	-0.220668	0.10518	0.858168	2.51769
CEP120	-2.09689	-0.409369	0.195227	0.752953	2.51769
GABARAP	-2.0965	-0.202989	0.0968228	0.868749	2.51769
SP4	-2.09646	-0.282787	0.134888	0.822001	2.51769
ZFX	-2.09419	-0.220508	0.105295	0.858263	2.51769
LTBP3	-2.09418	-0.458292	0.21884	0.727848	2.51769
LEPR	-2.09371	-0.36215	0.17297	0.778004	2.51769
HDHD1	-2.09344	-0.20663	0.0987036	0.866559	2.51769
PELI2	-2.09318	-0.3105	0.148339	0.806362	2.51769
PHB2	-2.09262	-0.219832	0.105051	0.858666	2.51769
HEYL	-2.09259	-0.188855	0.0902493	0.877302	2.51769
PSEN1	-2.0915	-0.243345	0.116349	0.844784	2.51769
SIDT1	-2.08888	-0.345567	0.165431	0.786999	2.51769
GIGYF2	-2.08856	-0.153452	0.0734723	0.899097	2.51769
CNOT8	-2.08741	-0.254667	0.122001	0.83818	2.51769
MGC23270	-2.08685	-0.203014	0.0972823	0.868734	2.51769
C7orf68	-2.08658	-0.271146	0.129948	0.828661	2.51769
PPL	-2.08534	-0.222697	0.106792	0.856962	2.51769
POLR2D	-2.08375	-0.188408	0.0904178	0.877574	2.51769
SFRS11	-2.0834	-0.494054	0.237139	0.710027	2.51769
MPST	-2.08117	-0.256452	0.123225	0.837144	2.51769
WAPAL	-2.08036	-0.248594	0.119496	0.841716	2.51769
AXIN1	-2.07994	-0.221329	0.106411	0.857775	2.51769
C1orf129	-2.07985	-0.464763	0.22346	0.72459	2.51769
DISC1 /// TSNAX-DISC1	-2.07923	-0.318823	0.153337	0.801724	2.51769
PARD6B	-2.0785	-0.394113	0.189614	0.760957	2.51769
RNF130	-2.07825	-0.194582	0.0936277	0.873826	2.51769
IL5RA	-2.07694	-0.323579	0.155796	0.799085	2.51769
CEP68	-2.07677	-0.268298	0.12919	0.830299	2.51769
HADH	-2.07665	-0.2156	0.103821	0.861188	2.51769
MIR1244-1 /// MIR1244-2 /// MIR1244-3 /// PTMA /// PTMAP5	-2.07657	-0.163057	0.0785225	0.89313	2.51769
HNRNPK	-2.07612	-0.181545	0.0874441	0.881758	2.51769
OVOL1	-2.07503	-0.28911	0.139328	0.818407	2.51769
PPP4R4	-2.07389	-0.346739	0.167193	0.78636	2.51769
C12orf76	-2.07365	-0.220052	0.106119	0.858534	2.51769
SLPI	-2.07268	-0.186379	0.0899217	0.878809	2.51769
ZDHHC2	-2.07237	-0.346098	0.167005	0.786709	2.51769
RPS20	-2.07197	-0.160163	0.0772998	0.894924	2.51769
DBP	-2.07175	-0.375492	0.181244	0.770843	2.51769
RPS6	-2.07157	-0.178907	0.0863628	0.883372	2.51769
ALKBH8	-2.06974	-0.208045	0.100517	0.86571	2.51769
SMAD3	-2.06959	-0.264359	0.127735	0.832569	2.51769
C22orf9	-2.06948	-0.232013	0.112112	0.851446	2.51769
EPHA2	-2.06946	-0.373937	0.180693	0.771674	2.51769
USP32	-2.06847	-0.201289	0.0973126	0.869773	2.51769
HS6ST1	-2.06837	-0.238241	0.115183	0.847778	2.51769
EPB41L1	-2.06713	-0.416282	0.201381	0.749353	2.51769
PRKCB	-2.06625	-0.629425	0.304623	0.646434	2.51769
ZNF610	-2.0662	-0.301941	0.146134	0.81116	2.51769
CTNNB1	-2.06331	-0.345883	0.167635	0.786826	2.51769
CDKN2AIP	-2.05805	-0.276497	0.134349	0.825593	2.51769
MEX3C	-2.05631	-0.347774	0.169126	0.785795	2.51769
LOC100506897	-2.05602	-0.311963	0.151732	0.805545	2.51769
SMC2	-2.05553	-0.364137	0.17715	0.776933	2.51769
KDM4D	-2.05468	-0.229986	0.111933	0.852643	2.51769
PLLP	-2.05294	-0.32941	0.160458	0.795862	2.51769
KIF13A	-2.05254	-0.232283	0.113169	0.851287	2.51769
CMTM7	-2.05176	-0.233359	0.113736	0.850652	2.51769
MORF4 /// MORF4L1	-2.05154	-0.290931	0.141811	0.817375	2.51769
HEY1	-2.05122	-0.361842	0.176403	0.778171	2.51769
RPS8	-2.04973	-0.18762	0.091534	0.878053	2.51769
PHACTR2	-2.04972	-0.322549	0.157362	0.799656	2.51769
ARSD	-2.04811	-0.277934	0.135703	0.824771	2.51769
INO80D	-2.04762	-0.23575	0.115133	0.849244	2.51769
RASD1	-2.04745	-0.600704	0.293391	0.659432	2.51769
ATP8B2	-2.04693	-0.186306	0.0910173	0.878853	2.51769
LOC728705	-2.04664	-0.20074	0.0980828	0.870104	2.51769
LMNB1	-2.04659	-0.37143	0.181487	0.773016	2.51769
ABHD14B	-2.04643	-0.469293	0.229323	0.722318	2.51769
RMI1	-2.04625	-0.322495	0.157603	0.799686	2.51769
PDLIM1	-2.04584	-0.166432	0.0813515	0.891044	2.51769
LAS1L	-2.04456	-0.169601	0.0829522	0.889089	2.51769
RPH3AL	-2.04443	-0.296742	0.145146	0.814089	2.51769
RTF1	-2.04357	-0.20108	0.0983964	0.869899	2.51769
RPS3A	-2.04353	-0.152623	0.0746858	0.899614	2.51769
LOC100287017	-2.04309	-0.193118	0.0945225	0.874713	2.51769
FAU	-2.043	-0.209969	0.102775	0.864556	2.51769
PPAP2A	-2.04299	-0.259618	0.127077	0.835309	2.51769
IRF2	-2.04252	-0.425868	0.208501	0.744391	2.51769
CD81	-2.04231	-0.315182	0.154326	0.80375	2.51769
C6orf142	-2.04059	-0.269254	0.131949	0.829749	2.51769
WWC3	-2.04054	-0.245527	0.120324	0.843508	2.51769
ERCC6 /// PGBD3	-2.03985	-0.152029	0.0745294	0.899984	2.51769
DCI	-2.03919	-0.234308	0.114902	0.850093	2.51769
PPP6C	-2.03844	-0.222613	0.109207	0.857012	2.51769
VAMP2	-2.03788	-0.368277	0.180716	0.774707	2.51769
MOSC2	-2.03756	-0.268238	0.131647	0.830333	2.51769
CDKAL1	-2.03709	-0.356549	0.175029	0.78103	2.51769
H1FX	-2.03661	-0.427683	0.209998	0.743455	2.51769
ELP2	-2.03624	-0.154604	0.0759262	0.898379	2.51769
TBCEL	-2.03604	-0.333164	0.163634	0.793794	2.51769
SIRT1	-2.0357	-0.339785	0.166913	0.790159	2.51769
YRDC	-2.03568	-0.233448	0.114678	0.8506	2.51769
BMP15	-2.03387	-0.195886	0.0963121	0.873037	2.51769
ZNF675	-2.03345	-0.19975	0.0982323	0.870701	2.51769
HLA-B	-2.0332	-0.34195	0.168183	0.788974	2.51769
PDE8A	-2.03187	-0.244565	0.120364	0.84407	2.51769
MAMLD1	-2.03014	-0.210693	0.103782	0.864122	2.51769
TBX1	-2.02997	-0.392526	0.193365	0.761795	2.51769
CHKA	-2.02943	-0.221871	0.109327	0.857453	2.51769
CCDC109A	-2.02931	-0.225573	0.111157	0.855255	2.51769
GLE1	-2.02867	-0.257186	0.126776	0.836719	2.51769
ZNRD1	-2.02803	-0.232782	0.114782	0.850993	2.51769
C11orf71	-2.0273	-0.283868	0.140023	0.821386	2.51769
C13orf26	-2.02682	-0.421463	0.207943	0.746667	2.51769
TNKS2	-2.02658	-0.364224	0.179723	0.776886	2.51769
CBFB	-2.02658	-0.308439	0.152197	0.807515	2.51769
UGT8	-2.02643	-0.561447	0.277062	0.677622	2.51769
ANXA1	-2.02544	-0.531423	0.262375	0.691872	2.51769
TFPI	-2.02458	-0.503667	0.248776	0.705312	2.51769
RBM22	-2.02448	-0.186841	0.0922908	0.878528	2.51769
RABL2A /// RABL2B	-2.02263	-0.275286	0.136103	0.826286	2.51769
MRPL38	-2.02228	-0.348544	0.172352	0.785376	2.51769
C17orf80	-2.02211	-0.215655	0.106649	0.861155	2.51769
IL6ST	-2.02033	-0.403657	0.199798	0.75594	2.51769
SAV1	-2.01875	-0.271307	0.134394	0.828568	2.51769
TSC2	-2.01777	-0.37158	0.184153	0.772936	2.51769
LOC100509550	-2.01773	-0.339517	0.168267	0.790306	2.51769
C8orf40	-2.01764	-0.200162	0.0992058	0.870453	2.51769
HIST1H1C	-2.01751	-0.359699	0.178289	0.779327	2.51769
ELF2	-2.0174	-0.218945	0.108529	0.859193	2.51769
ZNF615	-2.01688	-0.321211	0.159261	0.800398	2.51769
FXYD6	-2.0166	-0.423751	0.210132	0.745484	2.51769
KIF27	-2.01626	-0.343422	0.170326	0.78817	2.51769
FAM86B1	-2.01613	-0.437488	0.216994	0.738419	2.51769
SLC29A2	-2.01598	-0.297219	0.147431	0.81382	2.51769
ZNF419	-2.01574	-0.164647	0.0816808	0.892147	2.51769
PTPN14	-2.0155	-0.203892	0.101162	0.868205	2.51769
RCOR1	-2.01549	-0.290419	0.144093	0.817664	2.51769
TMED2	-2.01342	-0.402574	0.199945	0.756508	2.51769
HINT2	-2.0121	-0.233837	0.116215	0.85037	2.51769
CBLL1	-2.01177	-0.246664	0.12261	0.842843	2.51769
PIP4K2B	-2.01156	-0.172812	0.0859097	0.887112	2.51769
CTCF	-2.01139	-0.163435	0.081255	0.892896	2.51769
EGLN1	-2.01138	-0.257018	0.127782	0.836816	2.51769
ZNF850	-2.01078	-0.200162	0.0995445	0.870453	2.51769
NDUFA13	-2.01031	-0.224883	0.111865	0.855664	2.51769
PPP2R5C	-2.00845	-0.203304	0.101224	0.868559	2.51769
C12orf10	-2.00669	-0.319806	0.15937	0.801178	2.51769
MEIS3P1	-2.00595	-0.247726	0.123495	0.842223	2.51769
LANCL1	-2.00587	-0.273882	0.13654	0.827091	2.51769
MED26	-2.00566	-0.226904	0.113132	0.854467	2.51769
SCUBE3	-2.00463	-0.178962	0.0892745	0.883338	2.51769
LOC100506856	-2.00453	-0.25023	0.124832	0.840762	2.51769
ZFR	-2.00327	-0.262774	0.131172	0.833484	2.51769
C20orf194	-2.00182	-0.18743	0.09363	0.878169	2.51769
RTKN	-2.0015	-0.297917	0.148847	0.813426	2.51769
RNF182	-2.00113	-0.231253	0.115561	0.851895	2.51769
CRADD	-2.00065	-0.287344	0.143626	0.819409	2.51769
ANO1	-2.00048	-0.249059	0.1245	0.841445	2.51769
NF1	-2.00033	-0.178363	0.0891664	0.883705	2.51769
LOC100288198	-1.99993	-0.214246	0.107127	0.861996	2.51769
HES6	-1.99972	-0.305943	0.152993	0.808914	2.51769
CCNY	-1.9992	-0.20865	0.104367	0.865347	2.51769
DYRK2	-1.99912	-0.244809	0.122458	0.843928	2.51769
MAZ	-1.99907	-0.501151	0.250692	0.706543	2.51769
SET	-1.99857	-0.186739	0.0934364	0.878589	2.51769
FLJ31306	-1.9983	-0.352986	0.176643	0.782962	2.51769
ST13	-1.99824	-0.238049	0.11913	0.847891	2.51769
ZNF663	-1.99634	-0.273409	0.136955	0.827362	2.51769
C7orf60	-1.9962	-0.295656	0.148109	0.814702	2.51769
CCDC92	-1.995	-0.334589	0.167714	0.79301	2.51769
SNIP1	-1.99475	-0.25437	0.12752	0.838353	2.51769
FLJ37453	-1.99417	-0.247207	0.123965	0.842526	2.51769
EIF4E3	-1.99215	-0.264502	0.132772	0.832486	2.51769
TRANK1	-1.99203	-0.204615	0.102717	0.86777	2.51769
PER1	-1.99025	-0.370209	0.186012	0.77367	2.51769
ZNF275	-1.9901	-0.235006	0.118088	0.849681	2.51769
ATP5B	-1.98966	-0.24369	0.122479	0.844582	2.51769
NPTX2	-1.98829	-0.353519	0.1778	0.782673	2.51769
RPL21	-1.98819	-0.161197	0.0810773	0.894283	2.51769
LOC283357	-1.98794	-0.379258	0.190779	0.768833	2.51769
ZNF473	-1.98688	-0.181723	0.0914616	0.881649	2.51769
SLC46A1	-1.98624	-0.172763	0.0869799	0.887142	2.51769
MBNL2	-1.98493	-0.357831	0.180274	0.780337	2.51769
ZFY	-1.98487	-0.244306	0.123084	0.844222	2.51769
LOC282997	-1.9843	-0.246456	0.124203	0.842964	2.51769
NCRNA00086 /// NCRNA00087	-1.98381	-0.244345	0.123169	0.844199	2.51769
2006-03-01	-1.98361	-0.339573	0.171189	0.790275	2.51769
HIST1H2AE	-1.98234	-0.367877	0.185577	0.774922	2.51769
MKL2	-1.98225	-0.253283	0.127775	0.838985	2.51769
THAP4	-1.98214	-0.223816	0.112917	0.856297	2.51769
RCL1	-1.98128	-0.210081	0.106033	0.864488	2.51769
ZNF512B	-1.98103	-0.30124	0.152062	0.811555	2.51769
PCGF6	-1.98055	-0.276314	0.139514	0.825698	2.51769
TUBGCP4	-1.9801	-0.240738	0.121579	0.846312	2.51769
ARMCX1	-1.97955	-0.405774	0.204983	0.754831	2.51769
CCDC88C	-1.97733	-0.180898	0.0914861	0.882154	2.51769
C8orf79	-1.97708	-0.478102	0.241822	0.717922	2.51769
NR4A2	-1.9768	-0.551932	0.279204	0.682106	2.51769
SLAIN1	-1.97677	-0.236497	0.119638	0.848804	2.51769
LOC645212	-1.97668	-0.250661	0.126809	0.840511	2.51769
COL5A2	-1.97523	-0.267359	0.135356	0.830839	2.51769
SLC44A4	-1.97515	-0.322685	0.163372	0.799581	2.51769
MAOA	-1.97404	-0.23504	0.119065	0.849662	2.51769
C14orf156	-1.97344	-0.271366	0.137509	0.828535	2.51769
CYB5D1	-1.97339	-0.220582	0.111778	0.858219	2.51769
GPR135	-1.97271	-0.245153	0.124272	0.843726	2.51769
R3HDM2	-1.97203	-0.19992	0.101378	0.870599	2.51769
EYA1	-1.97098	-0.191238	0.0970272	0.875854	2.51769
CNGA3	-1.97074	-0.433853	0.220148	0.740282	2.51769
MTMR3	-1.97023	-0.204523	0.103807	0.867826	2.51769
WWC1	-1.97021	-0.193255	0.0980889	0.87463	2.51769
CLK4	-1.97007	-0.329923	0.167468	0.795579	2.51769
DTD1	-1.96968	-0.215917	0.109621	0.860999	2.51769
RAI1	-1.96963	-0.172687	0.0876748	0.887189	2.51769
LOC100505794 /// LOC100509111	-1.96953	-0.310793	0.1578	0.806199	2.51769
SFTPB	-1.96942	-1.09205	0.554502	0.469095	2.51769
SS18	-1.96896	-0.335318	0.170302	0.792609	2.51769
RRAD	-1.96881	-0.284569	0.144538	0.820987	2.51769
GMCL1 /// GMCL1L	-1.9688	-0.322981	0.16405	0.799416	2.51769
NOB1	-1.96644	-0.184582	0.0938659	0.879904	2.51769
RASSF8	-1.96614	-0.240745	0.122446	0.846308	2.51769
EPC1	-1.96518	-0.179228	0.091202	0.883175	2.51769
GATSL3 /// TBC1D10A	-1.96504	-0.305924	0.155683	0.808924	2.51769
LOC100507455	-1.96398	-0.371493	0.189153	0.772982	2.51769
PPP1R3D	-1.96321	-0.22104	0.112591	0.857946	2.51769
VAV3	-1.96305	-0.344012	0.175244	0.787847	2.51769
MPL	-1.96279	-0.336474	0.171426	0.791975	2.51769
PTPN9	-1.9602	-0.166213	0.0847939	0.891179	2.51769
ZNF607	-1.95959	-0.200042	0.102084	0.870525	2.51769
TNFSF12-TNFSF13 /// TNFSF13	-1.95918	-0.327487	0.167155	0.796924	2.51769
FAM86C	-1.95847	-0.294409	0.150326	0.815406	2.51769
C3orf39	-1.95843	-0.266683	0.136171	0.831229	2.51769
SLC28A3	-1.95806	-0.300618	0.153529	0.811905	2.51769
C4orf43	-1.95805	-0.273931	0.1399	0.827063	2.51769
TM9SF2	-1.95756	-0.209882	0.107216	0.864608	2.51769
SPTLC1	-1.9573	-0.242188	0.123736	0.845462	2.51769
PEX19	-1.95728	-0.20718	0.105851	0.866229	2.51769
SRP68	-1.95683	-0.139685	0.0713837	0.907717	2.51769
SAMD13	-1.95523	-0.319414	0.163364	0.801395	2.51769
ITPRIPL1	-1.95329	-0.22269	0.114008	0.856966	2.51769
IL7	-1.95327	-0.457553	0.234249	0.728221	2.51769
C19orf29	-1.95288	-0.216821	0.111026	0.860459	2.51769
KLHL26	-1.95213	-0.280103	0.143486	0.823532	2.51769
SPATA5	-1.95129	-0.218481	0.111967	0.85947	2.51769
BCL11A	-1.95072	-0.303098	0.155378	0.81051	2.51769
DPP4	-1.94959	-0.501882	0.25743	0.706185	2.51769
PPP1R14C	-1.94892	-0.223617	0.114739	0.856416	2.51769
PNPLA4	-1.94631	-0.216401	0.111185	0.86071	2.51769
TMEM54	-1.94465	-0.331032	0.170227	0.794968	2.51769
C21orf49	-1.94389	-0.219447	0.112891	0.858895	2.51769
IPW	-1.94347	-0.2403	0.123645	0.846569	2.51769
FEM1A	-1.94335	-0.22799	0.117318	0.853824	2.51769
VLDLR	-1.94313	-0.425493	0.218973	0.744584	2.51769
FAM89B	-1.94268	-0.273296	0.14068	0.827427	2.51769
ZNF441	-1.94235	-0.159312	0.0820201	0.895452	2.51769
PIGS	-1.94208	-0.200644	0.103314	0.870162	2.51769
DEM1	-1.94072	-0.220434	0.113583	0.858307	2.51769
ZNF177	-1.93788	-0.346637	0.178874	0.786415	2.51769
RBM8A	-1.93783	-0.210727	0.108744	0.864101	2.51769
BRD1	-1.93708	-0.230618	0.119055	0.85227	2.51769
TUB	-1.93631	-0.290059	0.1498	0.817868	2.51769
ABCB10	-1.93501	-0.350184	0.180972	0.784484	2.51769
FOXJ2	-1.93491	-0.204704	0.105795	0.867717	2.51769
TTC27	-1.93217	-0.19057	0.0986303	0.876259	2.51769
PARD3B	-1.93168	-0.224226	0.116078	0.856054	2.51769
IGF2BP2	-1.93088	-0.310121	0.160611	0.806574	2.51769
SMARCA2	-1.93039	-0.200011	0.103612	0.870544	2.51769
WDR89	-1.92949	-0.166781	0.086438	0.890828	2.51769
PSMC3	-1.92828	-0.270593	0.140329	0.828979	2.51769
ABHD15	-1.92797	-0.238046	0.12347	0.847893	2.51769
CYB5R1	-1.92765	-0.227208	0.117868	0.854287	2.51769
ABLIM3	-1.92712	-0.33534	0.174011	0.792597	2.51769
FBXW11	-1.92702	-0.245013	0.127146	0.843808	2.51769
HEATR2	-1.92626	-0.286355	0.148659	0.819971	2.51769
EARS2	-1.92615	-0.167425	0.086922	0.890431	2.51769
HIST1H2BF	-1.926	-0.24939	0.129486	0.841252	2.51769
C22orf32	-1.92511	-0.161586	0.083936	0.894042	2.51769
UTP14A /// UTP14C	-1.92448	-0.216916	0.112714	0.860403	2.51769
C21orf33	-1.92429	-0.253379	0.131674	0.838929	2.51769
GTDC1	-1.92362	-0.157858	0.0820629	0.896355	2.51769
AVPR1A	-1.92197	-0.392753	0.204349	0.761675	2.51769
LOC100129268	-1.92176	-0.293093	0.152513	0.816151	2.51769
DMRT3	-1.92155	-0.287661	0.149703	0.819229	2.51769
KIAA0513	-1.92149	-0.220924	0.114976	0.858015	2.51769
LRRC8E	-1.92034	-0.268337	0.139734	0.830276	2.51769
SGCB	-1.91914	-0.250768	0.130667	0.840449	2.51769
PLAGL1	-1.91755	-0.270077	0.140845	0.829275	2.51769
CAP2	-1.91753	-0.237129	0.123664	0.848432	2.51769
KAT5	-1.91723	-0.256977	0.134036	0.83684	2.51769
IGFBP7	-1.9163	-0.19278	0.1006	0.874918	2.51769
ABCC4	-1.91623	-0.33623	0.175465	0.792109	2.51769
ALKBH5	-1.91589	-0.264386	0.137997	0.832553	2.51769
CYC1	-1.91572	-0.250326	0.130669	0.840706	2.51769
C1orf123	-1.91561	-0.170682	0.0891007	0.888422	2.51769
SIPA1L1	-1.9149	-0.210176	0.109758	0.864432	2.51769
LOC153684	-1.91474	-0.345793	0.180595	0.786875	2.51769
SLC25A6	-1.91466	-0.241912	0.126348	0.845624	2.51769
ANKRD36BP2	-1.91425	-0.252844	0.132086	0.83924	2.51769
CASP7	-1.91355	-0.232529	0.121517	0.851141	2.51769
LOC100505975	-1.91313	-0.257671	0.134685	0.836437	2.51769
DHCR24	-1.91252	-0.264006	0.138041	0.832772	2.51769
DCAF10	-1.91111	-0.237885	0.124475	0.847988	2.51769
KSR1	-1.91102	-0.256689	0.134321	0.837007	2.51769
ZBTB34	-1.91091	-0.31243	0.163498	0.805284	2.51769
FBXO42	-1.91	-0.136321	0.0713719	0.909837	2.51769
ZNF689	-1.9097	-0.245211	0.128403	0.843692	2.51769
PRPF6	-1.90947	-0.278925	0.146075	0.824205	2.51769
ARFGEF1	-1.90902	-0.271556	0.142248	0.828426	2.51769
PTP4A1	-1.90879	-0.310198	0.16251	0.806531	2.51769
OSBP	-1.90716	-0.148404	0.0778145	0.902248	2.51769
ASXL2	-1.90711	-0.198212	0.103933	0.87163	2.51769
ARMC4	-1.90505	-0.26722	0.140269	0.830919	2.51769
KIAA0182	-1.90482	-0.21447	0.112594	0.861862	2.51769
C4orf37	-1.90434	-0.200689	0.105385	0.870135	2.51769
TRIM8	-1.90416	-0.26984	0.141711	0.829412	2.51769
CDH11	-1.90259	-0.45569	0.23951	0.729162	2.51769
APOBEC3F /// APOBEC3G	-1.90258	-0.382486	0.201035	0.767114	2.51769
RGN	-1.90246	-0.304654	0.160137	0.809636	2.51769
KLF6	-1.9016	-0.213495	0.112271	0.862445	2.51769
VMA21	-1.90136	-0.177684	0.0934512	0.884121	2.51769
LOC100506090	-1.89897	-0.461677	0.243119	0.726141	2.51769
FCF1 /// LOC100507758	-1.8986	-0.45941	0.241973	0.727284	2.51769
BMS1P1 /// BMS1P5	-1.89763	-0.379452	0.199961	0.768729	2.51769
ZNF497	-1.89762	-0.298153	0.15712	0.813293	2.51769
C1orf53	-1.89681	-0.385488	0.20323	0.76552	2.51769
LOC100510649	-1.89677	-0.510103	0.268933	0.702173	2.51769
IMPDH2	-1.8966	-0.212165	0.111866	0.863241	2.51769
KDM5C	-1.89619	-0.228775	0.12065	0.853359	2.51769
BBS5	-1.89488	-0.372272	0.196462	0.772565	2.51769
MTCH1	-1.89486	-0.144707	0.0763681	0.904563	2.51769
KANK2	-1.89444	-0.295849	0.156167	0.814593	2.51769
POLR3F	-1.89402	-0.190264	0.100455	0.876445	2.51769
CLN6	-1.89354	-0.300444	0.158668	0.812002	2.51769
PLS1	-1.89136	-0.261225	0.138115	0.834379	2.51769
C4A /// C4B /// LOC100509001	-1.89103	-0.831625	0.439773	0.561896	2.51769
C7orf27	-1.88985	-0.288075	0.152433	0.818994	2.51769
ZNF474	-1.88921	-0.259279	0.137242	0.835505	2.51769
C3orf18	-1.8891	-0.171645	0.0908605	0.88783	2.51769
FBL	-1.888	-0.226221	0.11982	0.854871	2.51769
MAU2	-1.88707	-0.157265	0.0833384	0.896723	2.51769
TMCO6	-1.88622	-0.248382	0.131682	0.84184	2.51769
MDC1	-1.88593	-0.212439	0.112644	0.863077	2.51769
PPM1D	-1.88506	-0.25014	0.132696	0.840815	2.51769
ITGB1	-1.88452	-0.199376	0.105796	0.870927	2.51769
LOC100507273	-1.8839	-0.436113	0.231494	0.739123	2.51769
RFWD2	-1.88339	-0.184436	0.0979279	0.879993	2.51769
ZNF45	-1.88212	-0.227824	0.121046	0.853922	2.51769
HNRNPA3 /// HNRNPA3P1	-1.88159	-0.166154	0.0883054	0.891215	2.51769
INTS10	-1.88113	-0.217687	0.115721	0.859943	2.51769
TBC1D14	-1.88083	-0.182857	0.097221	0.880957	2.51769
FAM84B	-1.88045	-0.252691	0.134378	0.839329	2.51769
CHRNA9	-1.87983	-0.372144	0.197967	0.772633	2.51769
LOC642236	-1.87908	-0.271195	0.144323	0.828633	2.51769
HCFC1	-1.87844	-0.202549	0.107828	0.869014	2.51769
ZSWIM6	-1.87772	-0.21613	0.115102	0.860872	2.51769
HOMER2	-1.87677	-0.39594	0.210969	0.759994	2.51769
FAM60A	-1.87673	-0.242819	0.129384	0.845092	2.51769
SCGB3A2	-1.87548	-1.56118	0.832415	0.338874	2.51769
RFX2	-1.87539	-0.269151	0.143517	0.829808	2.51769
LOC728819	-1.87485	-0.309015	0.164821	0.807193	2.51769
ATP6V0E2	-1.87457	-0.296237	0.158029	0.814374	2.51769
LRRC8B	-1.87418	-0.282858	0.150924	0.821961	2.51769
MEPCE	-1.87274	-0.203653	0.108746	0.868349	2.51769
ZFP106	-1.87212	-0.26006	0.138912	0.835053	2.51769
C15orf39	-1.8717	-0.204637	0.109332	0.867757	2.51769
ZNF317	-1.87144	-0.269994	0.14427	0.829323	2.51769
UTY	-1.87115	-0.176809	0.0944922	0.884658	2.51769
MCM2	-1.87105	-0.211373	0.11297	0.863715	2.51769
ETS2	-1.87097	-0.284189	0.151894	0.821203	2.51769
ZNF788	-1.8709	-0.214783	0.114802	0.861676	2.51769
KIF21A	-1.87001	-0.340536	0.182104	0.789748	2.51769
PINK1	-1.86989	-0.181835	0.0972438	0.881581	2.51769
MAPKAPK5	-1.86924	-0.232819	0.124553	0.85097	2.51769
FLJ31813	-1.86881	-0.218687	0.117019	0.859347	2.51769
RELA	-1.86836	-0.294821	0.157796	0.815174	2.51769
SYCP2	-1.86817	-0.238427	0.127626	0.847669	2.51769
SCAPER	-1.86801	-0.220939	0.118275	0.858007	2.51769
KHSRP	-1.86795	-0.239733	0.12834	0.846902	2.51769
ZBTB6	-1.86794	-0.266608	0.142728	0.831272	2.51769
SENP3	-1.8676	-0.200808	0.107522	0.870063	2.51769
DYRK1A	-1.86759	-0.16701	0.0894251	0.890687	2.51769
LOC284385	-1.86602	-0.220838	0.118347	0.858067	2.51769
PAK6	-1.86596	-0.293316	0.157193	0.816024	2.51769
OBSL1	-1.86592	-0.315627	0.169154	0.803502	2.51769
KPNA4	-1.86558	-0.225036	0.120625	0.855574	2.51769
ZBTB25	-1.86341	-0.237	0.127186	0.848508	2.51769
CP	-1.86306	-0.347949	0.186762	0.7857	2.51769
CCDC67	-1.86267	-0.282882	0.151869	0.821947	2.51769
SFXN3	-1.86221	-0.207205	0.111268	0.866214	2.51769
CILP	-1.86126	-0.265523	0.142658	0.831897	2.51769
TSPAN2	-1.86085	-0.31024	0.166719	0.806508	2.51769
CRK	-1.86053	-0.229322	0.123257	0.853035	2.51769
FCHSD2	-1.8581	-0.26846	0.144481	0.830205	2.51769
EEF1G	-1.85763	-0.146629	0.0789332	0.903359	2.51769
GTF3C2	-1.85445	-0.167863	0.0905189	0.89016	2.51769
H3F3A /// LOC440926	-1.85421	-0.12221	0.0659098	0.918779	2.51769
SLC25A3	-1.85398	-0.158151	0.0853034	0.896173	2.51769
ADAMTS3	-1.85392	-0.272815	0.147156	0.827703	2.51769
FANCC	-1.85237	-0.201456	0.108756	0.869672	2.51769
SUMF2	-1.85178	-0.292315	0.157856	0.816591	2.51769
SPINT1	-1.85099	-0.336616	0.181857	0.791897	2.51769
DPY19L2P2	-1.8509	-0.439489	0.237447	0.737396	2.51769
DENND1A	-1.85056	-0.230244	0.124418	0.852491	2.51769
OR7E37P	-1.85037	-0.275328	0.148796	0.826263	2.51769
CTSO	-1.84977	-0.308755	0.166915	0.807338	2.51769
PPP1R15B	-1.84783	-0.230692	0.124845	0.852226	2.51769
RAB33B	-1.84759	-0.285803	0.15469	0.820285	2.51769
GP5	-1.84748	-0.264002	0.142899	0.832774	2.51769
LOC100505818 /// MLLT4	-1.84695	-0.225069	0.12186	0.855554	2.51769
SPATA20	-1.84688	-0.371306	0.201044	0.773083	2.51769
MBP	-1.8468	-0.233094	0.126215	0.850809	2.51769
IER5	-1.84547	-0.250249	0.135602	0.840752	2.51769
COPG2	-1.84486	-0.36245	0.196465	0.777842	2.51769
SHMT1	-1.84475	-0.157442	0.0853461	0.896613	2.51769
LOC100507197	-1.84462	-0.167419	0.0907608	0.890434	2.51769
ATN1	-1.84422	-0.418894	0.227139	0.747998	2.51769
C10orf26	-1.84373	-0.183156	0.0993404	0.880774	2.51769
GLS2	-1.84306	-0.217914	0.118234	0.859808	2.51769
DCAF7	-1.84208	-0.167452	0.0909037	0.890414	2.51769
NDUFB9	-1.84108	-0.160983	0.0874395	0.894415	2.51769
PATL2	-1.83852	-0.28891	0.157143	0.81852	2.51769
KCMF1	-1.83678	-0.214181	0.116607	0.862035	2.51769
LOC100506761	-1.83636	-0.340975	0.18568	0.789508	2.51769
GINS1	-1.83626	-0.220349	0.119999	0.858358	2.51769
TAF8	-1.83587	-0.159072	0.0866464	0.895601	2.51769
TDP1	-1.83429	-0.191167	0.104219	0.875897	2.51769
TESK2	-1.83407	-0.252369	0.1376	0.839517	2.51769
C17orf39	-1.83406	-0.151179	0.0824285	0.900515	2.51769
DNAJB1	-1.83392	-0.190329	0.103783	0.876406	2.51769
LOC100129716	-1.83356	-0.20747	0.113151	0.866055	2.51769
TOPORS	-1.83268	-0.318177	0.173613	0.802083	2.51769
DET1	-1.83237	-0.215442	0.117576	0.861282	2.51769
STARD10	-1.83234	-0.347164	0.189465	0.786128	2.51769
TST	-1.83153	-0.272124	0.148577	0.828099	2.51769
POLD2	-1.82908	-0.200207	0.109458	0.870426	2.51769
EPN2	-1.82844	-0.175784	0.0961384	0.885286	2.51769
DIRAS2	-1.82812	-0.282807	0.154699	0.82199	2.51769
PRIM2	-1.82808	-0.237088	0.129692	0.848456	2.51769
DAP	-1.82792	-0.229801	0.125718	0.852752	2.51769
ZNF330	-1.82661	-0.187415	0.102603	0.878178	2.51769

## Sheet: COPD_lung_DAVID_KEGG_terms
KEGG TERM	Count	Percentage	Pvalue	Genes	FDR				KEGG TERM	Count	Percentage	Pvalue	Genes	FDR
hsa00980:Metabolism of xenobiotics by cytochrome P450	12	1.4652	7.75876e-05	GSTA4, CYP1B1, CYP1A1, CYP2C9, ADH7, UGT1A1, ALDH3A1, AKR1C3, UGT1A7, UGT1A10, UGT1A6, AKR1C2, UGT1A9, AKR1C4, UGT1A8, UGT1A3, ALDH1A3, UGT1A5, UGT1A4, AKR1C1	0.0946144				hsa03010:Ribosome	30	1.7341	5.09022e-10	RPL36A, RPL19, RPLP0P6, RPLP2, RPL36, RPL39, RPS4XP6, RPL13AP5, RPL30, RPS29, RPL32, RPS3A, RPLP0, RPLP1, RPL3, FAU, RPL11, RPL4, RPL10A, RPS20, RPS23, RPL27, RPS6, RPS4X, RPS5, RPS8, RPL29, RPS7, RPS18, RPS17, RPL13A, RPL21, RPS13	6.25227e-07
hsa00512:O-Glycan biosynthesis	8	0.976801	0.000345191	GALNT1, GCNT3, GALNT10, GALNT6, GALNT5, B3GNT6, GALNT12, ST6GALNAC1	0.420314				hsa04310:Wnt signaling pathway	31	1.79191	5.88281e-05	WNT5B, PPP2R5C, MMP7, CXXC4, TCF7L1, CTNNB1, CSNK2A2, WNT4, PPP2CA, CAMK2D, FRAT2, NFATC2, AXIN2, FBXW11, AXIN1, PRKCA, FZD8, DVL3, CTBP1, CREBBP, FZD1, CHP2, SMAD3, SMAD2, FZD4, PRKCB, SENP2, EP300, PSEN1, GSK3B, TBL1X	0.072234
hsa00480:Glutathione metabolism	10	1.221	0.00040485	LAP3, GSS, GPX2, GSR, GSTA4, G6PD, GCLC, PGD, IDH2, GCLM	0.492792				hsa04916:Melanogenesis	19	1.09827	0.00484035	PRKCA, FZD8, DVL3, ADCY2, WNT5B, GNAI1, CREBBP, FZD1, FZD4, TCF7L1, PRKCB, CTNNB1, MAPK1, WNT4, EP300, GNAQ, GSK3B, CAMK2D, CALM3	5.78567
hsa00350:Tyrosine metabolism	8	0.976801	0.00373328	DDC, NAA20, ALDH1A3, HGD, WBSCR22, ADH7, ALDH3A1, FAH	4.46052				hsa05217:Basal cell carcinoma	12	0.693642	0.012615	FZD8, DVL3, WNT4, WNT5B, GSK3B, FZD1, AXIN2, FZD4, GLI3, TCF7L1, CTNNB1, AXIN1	14.4385
hsa00590:Arachidonic acid metabolism	9	1.0989	0.00393389	AKR1C3, GPX2, CBR1, PLA2G4A, CYP2C9, PTGS1, CYP4F3, ALOX5, CBR3	4.69496				hsa00600:Sphingolipid metabolism	9	0.520231	0.0272009	SPTLC1, SGMS2, SPTLC2, GALC, UGT8, PPAP2A, PPAP2B, DEGS2, SMPD2	28.7328
hsa00830:Retinol metabolism	8	0.976801	0.0116529	CYP1A1, CYP2C9, CYP26A1, ADH7, UGT1A1, RDH5, UGT1A7, RDH11, UGT1A10, UGT1A6, DHRS3, UGT1A9, UGT1A8, UGT1A3, UGT1A5, UGT1A4	13.3244				hsa03030:DNA replication	8	0.462428	0.0488886	RFC3, POLE4, RFC1, POLD2, PRIM2, POLA2, MCM2, RNASEH2A	45.9721
hsa00140:Steroid hormone biosynthesis	7	0.854701	0.0185146	CYP1B1, CYP1A1, UGT1A1, AKR1C3, UGT1A7, UGT1A10, UGT1A6, AKR1C2, UGT1A9, AKR1C4, UGT1A8, UGT1A3, UGT1A5, UGT1A4, AKR1C1	20.3869				hsa00230:Purine metabolism	20	1.15607	0.132614	POLR3F, GDA, ADCY2, ZNRD1, POLA2, POLR3C, POLR2D, HPRT1, POLE4, PRUNE, PDE7A, PDE4A, POLD2, PRIM2, RRM1, PDE8A, PAPSS1, PAPSS2, NT5E, IMPDH2	82.5793
hsa05215:Prostate cancer	10	1.221	0.021422	PDPK1, E2F3, ATF4, HSP90B1, KRAS, PIK3CD, NKX3-1, IGF1, CREB3L4, EGF	23.2168				hsa00340:Histidine metabolism	6	0.346821	0.134062	ALDH7A1, HNMT, MAOA, MAOB, ALDH2, ALDH3B1	82.9331
hsa00030:Pentose phosphate pathway	5	0.610501	0.0265351	ALDOA, TALDO1, G6PD, PGD, TKT	27.9706				hsa00380:Tryptophan metabolism	7	0.404624	0.173243	AADAT, ALDH7A1, MAOA, MAOB, ALDH2, HADH, ACAT2	90.336
hsa04960:Aldosterone-regulated sodium reabsorption	6	0.732601	0.0396055	PDPK1, KRAS, ATP1B3, PIK3CD, IGF1, SFN	38.9214				hsa00071:Fatty acid metabolism	7	0.404624	0.173243	ALDH7A1, ACADM, ALDH2, HADH, ACAT2, PECI, DCI	90.336
hsa00340:Histidine metabolism	5	0.610501	0.0431616	DDC, HDC, ALDH1A3, WBSCR22, ALDH3A1	41.624				hsa05412:Arrhythmogenic right ventricular cardiomyopathy (ARVC)	11	0.635838	0.179385	JUP, ITGA9, ATP2A2, PKP2, ITGB4, ITGA2, ACTN1, ITGB1, TCF7L1, SGCB, CTNNB1	91.1818
hsa03050:Proteasome	6	0.732601	0.0649761	PSMA1, PSMB7, PSMD14, PSMC1, PSMD1, PSMD7	55.9403				hsa00640:Propanoate metabolism	6	0.346821	0.181246	ACSS1, ALDH7A1, ACADM, ALDH2, ACAT2, ACSS3	91.4243
hsa00360:Phenylalanine metabolism	4	0.4884	0.0793477	DDC, NAA20, ALDH1A3, ALDH3A1	63.5269				hsa04720:Long-term potentiation	10	0.578035	0.191321	PRKCA, GRM5, MAPK1, EP300, GNAQ, CREBBP, CAMK2D, CHP2, CALM3, PRKCB	92.6341
hsa05223:Non-small cell lung cancer	6	0.732601	0.103744	PDPK1, E2F3, CDKN2A, KRAS, PIK3CD, EGF	73.7167				hsa04540:Gap junction	12	0.693642	0.219221	PRKCA, EGFR, GRM5, MAPK1, DRD1, TJP1, ADCY2, GNAQ, GNAI1, GNA11, PDGFC, PRKCB	95.2144
hsa00920:Sulfur metabolism	3	0.3663	0.104245	SULT1A1, SULT1A3, SULT1A2, SULT1A4	73.8953				hsa04120:Ubiquitin mediated proteolysis	17	0.982659	0.223435	ANAPC5, UBE3B, UBE4B, HERC3, UBE2H, UBE3C, RFWD2, UBE2D4, UBE2E3, WWP2, MAP3K1, DET1, NEDD4L, PIAS1, SMURF1, FBXW11, UBE2E2	95.5222
hsa05218:Melanoma	7	0.854701	0.110169	E2F3, CDKN2A, KRAS, MITF, PIK3CD, IGF1, EGF	75.9252				hsa00982:Drug metabolism	9	0.520231	0.230388	FMO4, GSTM4, MAOA, FMO2, FMO3, MAOB, CYP2A6, CYP2A7, ALDH3B1	95.9905
hsa05110:Vibrio cholerae infection	6	0.732601	0.116542	ATP6V0E1, ATP6V1E1, ATP6V1G3, ATP6V0A4, ATP6V0B, PRKX	77.9464				hsa00330:Arginine and proline metabolism	8	0.462428	0.233009	GLS2, ALDH7A1, GLUD2, MAOA, MAOB, ALDH2, ASL, CKB	96.155
hsa05219:Bladder cancer	5	0.610501	0.128569	E2F3, CDKN2A, KRAS, EGF, THBS1	81.3426				hsa00280:Valine, leucine and isoleucine degradation	7	0.404624	0.234392	ALDH7A1, ACADM, BCKDHB, ALDH2, HADH, ACAT2, HIBADH	96.2393
hsa05214:Glioma	6	0.732601	0.166698	E2F3, CDKN2A, KRAS, PIK3CD, IGF1, EGF	89.1905				hsa00240:Pyrimidine metabolism	12	0.693642	0.287195	POLR3F, POLE4, UPRT, POLD2, PRIM2, RRM1, ZNRD1, POLA2, DPYD, POLR2D, POLR3C, NT5E	98.4366
hsa00860:Porphyrin and chlorophyll metabolism	4	0.4884	0.195768	UGT1A7, UGT1A6, UGT1A10, ALAS1, UGT1A9, UGT1A8, UGT1A3, HMBS, UGT1A5, UGT1A4, UGT1A1, FTH1	92.9908				hsa04020:Calcium signaling pathway	20	1.15607	0.308114	PRKCA, EGFR, GNA14, DRD1, ADCY2, ERBB3, SLC25A6, GNA11, CHP2, PTGFR, PRKCB, GRM5, ATP2B4, GNAQ, ATP2A2, CHRM3, CAMK2D, AVPR1A, CALM3, MYLK	98.9157
hsa04115:p53 signaling pathway	6	0.732601	0.206903	CDKN2A, RPRM, IGF1, SFN, PMAIP1, THBS1	94.0871				hsa04660:T cell receptor signaling pathway	13	0.751445	0.324746	VAV3, RELA, CHP2, NFKBIA, NFKB1, PAK6, FOS, MAPK1, PAK4, GSK3B, MAPK14, PAK1, NFATC2	99.1958
hsa05414:Dilated cardiomyopathy	7	0.854701	0.254192	LAMA2, ITGAV, IGF1, TNNI3, CACNA1D, EMD, PRKX	97.207				hsa04730:Long-term depression	9	0.520231	0.329006	PRKCA, GRM5, IGF1R, MAPK1, GNAQ, GNAI1, GNA11, PPP2CA, PRKCB	99.2559
hsa00071:Fatty acid metabolism	4	0.4884	0.283343	ACADVL, ADH7, ACOX3, HADHB	98.2828				hsa04610:Complement and coagulation cascades	9	0.520231	0.329006	CD55, C4A, C3, CFB, C4B, TFPI, F8, SERPING1, PROS1	99.2559
hsa00970:Aminoacyl-tRNA biosynthesis	4	0.4884	0.296203	IARS, WARS, TARS, YARS	98.6232				hsa00410:beta-Alanine metabolism	4	0.231214	0.347368	ALDH7A1, ACADM, ALDH2, DPYD	99.4708
hsa00760:Nicotinate and nicotinamide metabolism	3	0.3663	0.307042	NADSYN1, NADK, PNP	98.8607				hsa03430:Mismatch repair	4	0.231214	0.374275	MSH6, RFC3, RFC1, POLD2	99.6845
hsa02010:ABC transporters	4	0.4884	0.33493	ABCC3, ABCC10, ABCC1, ABCB6	99.3097				hsa03420:Nucleotide excision repair	6	0.346821	0.406081	RFC3, POLE4, ERCC6, RFC1, RAD23A, POLD2	99.8338
hsa05222:Small cell lung cancer	6	0.732601	0.350582	LAMA2, E2F3, ITGAV, PIK3CD, BIRC2, FN1	99.4838				hsa00310:Lysine degradation	6	0.346821	0.406081	AADAT, ALDH7A1, ALDH2, SUV39H1, HADH, ACAT2	99.8338
hsa05410:Hypertrophic cardiomyopathy (HCM)	6	0.732601	0.359935	LAMA2, ITGAV, IGF1, TNNI3, CACNA1D, EMD	99.5675				hsa03040:Spliceosome	14	0.809249	0.416897	RBM22, WBP11, PRPF18, SF3A1, HNRNPU, SF3A3, PRPF6, HNRNPA3, HNRNPK, HSPA2, RBM8A, PCBP1, PRPF8, PRPF38A	99.8674
hsa05120:Epithelial cell signaling in Helicobacter pylori infection	5	0.610501	0.388624	ATP6V0E1, ATP6V1E1, ATP6V1G3, ATP6V0A4, ATP6V0B	99.7528				hsa00770:Pantothenate and CoA biosynthesis	3	0.17341	0.423005	PANK4, PANK1, DPYD	99.8835
hsa05212:Pancreatic cancer	5	0.610501	0.431074	E2F3, CDKN2A, KRAS, PIK3CD, EGF	99.8973				hsa04623:Cytosolic DNA-sensing pathway	7	0.404624	0.423305	POLR3F, RELA, RIPK1, NFKBIA, NFKB1, IL33, POLR3C	99.8842
hsa05213:Endometrial cancer	4	0.4884	0.436832	PDPK1, KRAS, PIK3CD, EGF	99.9093				hsa04912:GnRH signaling pathway	11	0.635838	0.452738	PRKCA, EGFR, MAPK1, ADCY2, GNAQ, MAP3K1, GNA11, MAPK14, CAMK2D, CALM3, PRKCB	99.9391
hsa00240:Pyrimidine metabolism	6	0.732601	0.45307	UPP1, TXNRD1, ENTPD3, ENTPD4, ENTPD1, PNP	99.9365				hsa05322:Systemic lupus erythematosus	11	0.635838	0.465908	HIST2H2AA3, HIST2H2AA4, C4A, C3, C4B, HIST1H2BF, HIST1H2AE, ACTN1, H2AFJ, LOC440926, H2AFV, HIST2H2BE, H3F3A, H3F3B	99.9549
hsa04510:Focal adhesion	11	1.3431	0.458935	LAMA2, PDPK1, ITGAV, PIK3CD, COL3A1, IGF1, EGF, THBS1, BIRC2, SPP1, FN1	99.9443				hsa00100:Steroid biosynthesis	3	0.17341	0.488828	CYP51A1, LSS, DHCR24	99.9737
hsa05412:Arrhythmogenic right ventricular cardiomyopathy (ARVC)	5	0.610501	0.472717	LAMA2, ITGAV, CDH2, CACNA1D, EMD	99.9594				hsa03020:RNA polymerase	4	0.231214	0.503537	POLR3F, ZNRD1, POLR2D, POLR3C	99.9816
hsa04912:GnRH signaling pathway	6	0.732601	0.480433	PLA2G4A, ATF4, KRAS, GNRH1, CACNA1D, PRKX	99.966				hsa04630:Jak-STAT signaling pathway	16	0.924855	0.507138	IL7, IL6ST, STAM2, LEPR, CREBBP, BCL2L1, SPRY2, EP300, IL20RA, IL4R, SPRED2, IL12A, PIAS1, IL5RA, SPRED1, MPL	99.9832
hsa04620:Toll-like receptor signaling pathway	6	0.732601	0.507329	IFNAR2, CD86, PIK3CD, IL1B, TLR8, SPP1	99.9822				hsa04621:NOD-like receptor signaling pathway	7	0.404624	0.542361	HSP90AB1, MAPK1, RELA, MAPK14, NFKBIA, NFKB1, TAB2	99.9932
hsa05200:Pathways in cancer	16	1.9536	0.564004	E2F3, MSH3, PIK3CD, MITF, IGF1, BIRC2, FZD7, LAMA2, HSP90B1, CDKN2A, KRAS, ITGAV, SLC2A1, NKX3-1, EGF, FN1	99.996				hsa05214:Glioma	7	0.404624	0.558541	PRKCA, EGFR, IGF1R, MAPK1, CAMK2D, CALM3, PRKCB	99.9957
hsa00190:Oxidative phosphorylation	7	0.854701	0.565702	SDHA, ATP6V0E1, NDUFA8, ATP6V1E1, ATP6V1G3, ATP6V0A4, ATP6V0B	99.9962				hsa04620:Toll-like receptor signaling pathway	10	0.578035	0.628702	MAPK1, FOS, RELA, MAPK14, RIPK1, IL12A, NFKBIA, NFKB1, TLR5, TAB2	99.9995
hsa05220:Chronic myeloid leukemia	4	0.4884	0.684176	E2F3, CDKN2A, KRAS, PIK3CD	99.9999				hsa00360:Phenylalanine metabolism	3	0.17341	0.631178	MAOA, MAOB, ALDH3B1	99.9995
hsa04012:ErbB signaling pathway	4	0.4884	0.776802	KRAS, PIK3CD, EGF, ABL2	100				hsa00650:Butanoate metabolism	4	0.231214	0.638277	ALDH7A1, ALDH2, HADH, ACAT2	99.9996
hsa04720:Long-term potentiation	3	0.3663	0.831699	ATF4, KRAS, PRKX	100				hsa04622:RIG-I-like receptor signaling pathway	7	0.404624	0.677025	MAP3K1, RELA, MAPK14, RIPK1, IL12A, NFKBIA, NFKB1	99.9999
hsa00230:Purine metabolism	6	0.732601	0.846461	XDH, ENTPD3, ENTPD4, ENTPD1, IMPDH1, PNP	100				hsa00150:Androgen and estrogen metabolism	4	0.231214	0.695287	HSD17B2, SULT2B1, SRD5A1, HSD17B8	100
hsa04010:MAPK signaling pathway	9	1.0989	0.93601	PLA2G4A, ATF4, KRAS, MKNK1, IL1B, MAPK8IP1, EGF, CACNA1D, PRKX	100				hsa04512:ECM-receptor interaction	8	0.462428	0.696082	ITGA9, GP5, LAMB3, ITGB4, ITGA2, COL5A2, ITGB1, THBS3	100
hsa04360:Axon guidance	4	0.4884	0.943811	EPHA7, NRP1, KRAS, EPHB1	100				hsa00563:Glycosylphosphatidylinositol(GPI)-anchor biosynthesis	3	0.17341	0.700668	PIGS, PIGO, PIGA	100
									hsa04370:VEGF signaling pathway	7	0.404624	0.727934	PRKCA, MAPK1, MAPK14, CHP2, NFATC2, PXN, PRKCB	100
									hsa00620:Pyruvate metabolism	4	0.231214	0.745243	ACSS1, ALDH7A1, ALDH2, ACAT2	100
									hsa05223:Non-small cell lung cancer	5	0.289017	0.766744	PRKCA, EGFR, MAPK1, FOXO3, FOXO3B, PRKCB	100
									hsa04920:Adipocytokine signaling pathway	6	0.346821	0.77476	PPARA, IRS2, RELA, LEPR, NFKBIA, NFKB1	100
									hsa00500:Starch and sucrose metabolism	4	0.231214	0.774771	GYS1, AMY2B, AMY1C, AMY2A, AMY1B, AMY1A	100
									hsa05414:Dilated cardiomyopathy	8	0.462428	0.782466	ITGA9, ADCY2, ATP2A2, ITGB4, ITGA2, TPM2, ITGB1, SGCB	100
									hsa00250:Alanine, aspartate and glutamate metabolism	3	0.17341	0.80714	GLS2, GLUD2, ASL	100
									hsa00140:Steroid hormone biosynthesis	4	0.231214	0.825405	HSD17B2, SULT2B1, SRD5A1, HSD17B8	100
									hsa05410:Hypertrophic cardiomyopathy (HCM)	7	0.404624	0.829683	ITGA9, ATP2A2, ITGB4, ITGA2, TPM2, ITGB1, SGCB	100
									hsa04664:Fc epsilon RI signaling pathway	6	0.346821	0.874584	PRKCA, MAPK1, VAV3, MAPK14, PRKCE, PRKCB	100
									hsa00190:Oxidative phosphorylation	10	0.578035	0.880541	ATP6V0E2, UQCRC1, NDUFB10, COX10, NDUFB8, ATP5B, NDUFB9, CYC1, ATP6V1B1, ATP12A	100
									hsa05012:Parkinson's disease	9	0.520231	0.928856	UQCRC1, NDUFB10, HTRA2, NDUFB8, SLC25A6, ATP5B, NDUFB9, CYC1, PINK1	100
									hsa00350:Tyrosine metabolism	3	0.17341	0.93072	MAOA, MAOB, ALDH3B1	100
									hsa00010:Glycolysis / Gluconeogenesis	4	0.231214	0.933295	ACSS1, ALDH7A1, ALDH2, ALDH3B1	100
									hsa03050:Proteasome	3	0.17341	0.945852	PSMC3, PSME3, PSMD8	100
									hsa04060:Cytokine-cytokine receptor interaction	19	1.09827	0.949123	EGFR, TNFRSF21, IL1R1, IL7, IL6ST, LEPR, MET, TGFBR2, TNFSF13, CXCL6, CX3CL1, INHBB, VEGFB, IL20RA, IL4R, IL12A, PDGFC, TNFSF12-TNFSF13, IL5RA, MPL	100
									hsa04650:Natural killer cell mediated cytotoxicity	8	0.462428	0.974652	PRKCA, MAPK1, VAV3, CHP2, HLA-B, PAK1, NFATC2, PRKCB	100

## Sheet: mmu_SAM_analysis (GSE18033)
Down-regulated genes (FDR<30%) in muscle of mice exposed to CS for 24wks									Up-regulated genes (FDR<30%) in muscle of mice exposed to CS for 24wks
Gene Name	Score(d)	Numerator(r)	Denominator(s+s0)	Fold Change	q-value(%)				Gene Name	Score(d)	Numerator(r)	Denominator(s+s0)	Fold Change	q-value(%)
Stc2	-5.5504	-1.03829	0.187066	0.486905	0				Gm6860	4.61559	0.770494	0.166933	1.70585	14.6085
Nr1d1	-5.1188	-1.04202	0.203568	0.485645	0				Rho	3.99771	0.641277	0.160411	1.55971	14.6085
Retnla	-4.22231	-0.924292	0.218907	0.526939	0				Pdzd3	3.82901	0.62065	0.162091	1.53757	14.6085
Usp12	-3.99573	-0.83651	0.209351	0.559997	20.0867				D7Bwg0826e	3.65661	1.11418	0.304702	2.16472	14.6085
Opn1sw	-3.69247	-0.513149	0.138972	0.700691	20.0867				LOC100502992 /// Scp2	3.64927	0.937144	0.256803	1.91473	14.6085
Lrrn4cl	-3.61983	-1.01459	0.280287	0.494969	20.0867				Adamts8	3.58683	0.820223	0.228676	1.76568	14.6085
Car14	-3.57608	-0.426726	0.119328	0.743948	20.0867				Ccdc38	3.53822	0.695915	0.196685	1.61991	14.6085
Smox	-3.5276	-0.822531	0.23317	0.565449	20.0867				Lonrf3	3.33291	0.623679	0.187127	1.5408	14.6085
Arhgap25	-3.36665	-0.472709	0.14041	0.72061	20.0867				Cd5	3.31643	0.634413	0.191294	1.55231	14.6085
Glt28d2	-3.32667	-0.690133	0.207454	0.619797	20.0867				Banp	3.31253	0.557463	0.168289	1.47168	14.6085
Rtp4	-3.31201	-0.52014	0.157047	0.697304	20.0867				Fam71b	3.30189	0.402029	0.121757	1.32136	14.6085
B930096F20Rik	-3.30174	-0.766031	0.232008	0.588033	20.0867				C730048C13Rik /// D630002G06Rik	3.27568	0.797905	0.243585	1.73857	14.6085
5830432F11Rik	-3.29157	-0.634488	0.192761	0.644169	20.0867				Adpgk	3.23571	0.339892	0.105044	1.26566	14.6085
B630019K06Rik	-3.16188	-0.711431	0.225002	0.610714	20.0867				Nufip2	3.20075	0.475632	0.1486	1.39053	14.6085
Nipal2	-3.10138	-0.529801	0.170827	0.69265	20.0867				Defa-rs1	3.14253	0.380485	0.121076	1.30178	14.6085
Gm129	-3.07699	-0.816093	0.265224	0.567978	20.0867				Galnt6	3.10562	0.433623	0.139625	1.35062	14.6085
B4galt1	-3.06672	-0.360659	0.117604	0.778809	20.0867				Prpf31	3.07173	0.559803	0.182244	1.47407	14.6085
9430064K01Rik	-3.06586	-0.690405	0.225191	0.61968	20.0867				Prmt2	3.04411	0.446338	0.146624	1.36258	14.6085
D3Bwg0562e	-3.0542	-0.652734	0.213717	0.636074	20.0867				2210409E12Rik	2.98958	0.355709	0.118983	1.27961	14.6085
Akt1	-3.02652	-0.350913	0.115946	0.784088	20.0867				Gm7788	2.95726	0.741348	0.250688	1.67174	14.6085
1110046J04Rik	-2.99333	-0.880769	0.294244	0.543078	20.0867				Ell2	2.94584	0.420478	0.142736	1.33837	14.6085
D630024D03Rik	-2.98502	-0.8458	0.283349	0.556402	20.0867				Krt8	2.92548	1.85498	0.634076	3.61747	18.2229
Ptpn4	-2.97273	-0.354736	0.11933	0.782013	20.0867				Tcam1	2.8963	0.533426	0.184175	1.44736	18.2229
C77805	-2.95881	-0.571766	0.193242	0.672793	20.0867				Zic4	2.89186	0.598399	0.206925	1.51404	18.2229
Slc16a13	-2.91802	-0.739709	0.253497	0.59886	20.0867				Cited4	2.8745	0.451228	0.156976	1.3672	18.2229
Lmo4	-2.89976	-0.485043	0.16727	0.714476	20.0867				4931423N10Rik	2.84171	0.625383	0.220073	1.54262	18.2229
Apobec3	-2.88877	-0.389065	0.134682	0.763624	20.0867				LOC100502624	2.84059	0.62652	0.22056	1.54384	18.2229
5330427O13Rik	-2.88224	-0.6656	0.230932	0.630426	20.0867				Nell1	2.82529	0.436578	0.154525	1.35339	18.2229
Pm20d1	-2.87709	-0.988376	0.343533	0.504045	20.0867				Gas5 /// Snord47	2.81689	0.421722	0.149712	1.33953	18.2229
4833420L08Rik	-2.84465	-0.658097	0.231346	0.633713	20.0867				Tuba-rs1	2.7766	0.496239	0.178722	1.41053	18.2229
D130062J10Rik	-2.81957	-0.508105	0.180206	0.703146	20.0867				Gapdh /// Gm2451 /// Gm2606 /// LOC100046480	2.77361	0.938908	0.338514	1.91708	19.7776
Suz12	-2.8167	-0.472556	0.167769	0.720687	20.0867				Grik4	2.76005	0.360107	0.130471	1.28352	19.7776
Mxd1	-2.80965	-0.450361	0.160291	0.731859	20.0867				Gm12689	2.73536	0.631895	0.23101	1.5496	19.7776
Dusp10	-2.79585	-0.591244	0.211472	0.66377	20.0867				Srsf7	2.7163	0.384443	0.141532	1.30536	19.7776
Clec12b	-2.79527	-0.479406	0.171506	0.717273	20.0867				Mapk8ip2	2.6998	0.613837	0.227364	1.53032	19.7776
Slc18a1	-2.77005	-1.16635	0.421058	0.445547	20.0867				Col11a2	2.68597	0.573606	0.213557	1.48824	21.2171
Ifi30	-2.76878	-0.91082	0.328961	0.531883	20.0867				4930445K14Rik	2.67686	0.332471	0.124202	1.25917	21.2171
Usf1	-2.7538	-0.272742	0.0990422	0.827745	20.0867				Tuba3a	2.65774	0.457063	0.171974	1.37274	21.2171
Lnx1	-2.72938	-0.375516	0.137583	0.770829	20.0867				4921515E04Rik	2.60873	0.447905	0.171694	1.36406	23.5901
Clec1a	-2.72351	-0.36352	0.133475	0.777266	20.0867				Zfp708	2.59836	0.438013	0.168573	1.35474	23.5901
Tmem91	-2.71903	-0.670276	0.246513	0.628387	20.0867				Ggt1	2.59798	0.471136	0.181347	1.3862	23.5901
D3Ertd258e	-2.71439	-0.429793	0.158339	0.742368	20.0867				Cdh20	2.58558	0.628658	0.24314	1.54613	23.5901
Thop1	-2.70632	-0.402319	0.148659	0.756641	20.0867				Hps5	2.57413	0.570585	0.221661	1.48513	23.5901
Shank3	-2.70004	-0.529314	0.196039	0.692884	20.0867				Dtymk	2.56253	0.371583	0.145006	1.29377	23.5901
Ptplad2	-2.68761	-0.658716	0.245093	0.633442	20.0867				9130004C02Rik	2.55614	0.378337	0.148011	1.29984	23.5901
AA408954	-2.67797	-0.694018	0.259158	0.61813	20.0867				Agmat	2.54595	0.361206	0.141875	1.2845	23.5901
Axin1	-2.66145	-0.430366	0.161704	0.742073	20.0867				Dlg2	2.5395	0.390882	0.153921	1.31119	23.5901
Slc22a23	-2.66065	-0.568521	0.213677	0.674308	20.0867				Pnmt	2.51829	0.776282	0.308258	1.71271	23.5901
LOC553096	-2.65987	-0.493785	0.185643	0.710159	20.0867				4933437F05Rik	2.50296	0.45466	0.181649	1.37046	23.5901
Ldb1	-2.64425	-0.322131	0.121823	0.799888	20.0867				Hist2h2be	2.48407	0.371294	0.14947	1.29351	23.5901
1700112M01Rik	-2.62163	-0.480079	0.183123	0.716938	20.0867				Higd1a	2.48353	0.413842	0.166635	1.33223	23.5901
Rab27a	-2.62037	-1.08508	0.414093	0.471367	20.0867				Cdc14b	2.47811	0.370615	0.149555	1.2929	23.5901
AU042950	-2.61661	-0.621782	0.237629	0.649868	20.0867				Pde6h	2.47137	0.450561	0.182312	1.36657	23.5901
Oasl1	-2.61635	-0.578169	0.220983	0.669813	20.0867				Tmprss6	2.46869	0.366061	0.148282	1.28883	23.5901
Rassf10	-2.61088	-0.614855	0.235497	0.652996	20.0867				Mrgpre	2.46588	0.367578	0.149066	1.29019	23.5901
8430436N08Rik	-2.59821	-0.506209	0.19483	0.70407	20.0867				Sycn	2.46495	0.406846	0.165052	1.32578	23.5901
S100a1	-2.59091	-0.289682	0.111807	0.818082	20.0867				Atxn10	2.45715	0.386296	0.157213	1.30703	23.5901
Mtap7d2	-2.59007	-0.470449	0.181636	0.72174	20.0867				Atxn7l2	2.45673	0.343851	0.139963	1.26914	23.5901
Gdap10	-2.58779	-0.365119	0.141093	0.776405	20.0867				Actc1	2.44628	0.719212	0.294003	1.64628	23.5901
Ss18l1	-2.56864	-0.378889	0.147506	0.76903	20.0867				Asxl2	2.4456	0.423572	0.173197	1.34124	23.5901
Cdh5	-2.56139	-0.420022	0.163982	0.747413	20.0867				Klk1	2.4253	0.707605	0.29176	1.63309	23.5901
Clip4	-2.55379	-0.649035	0.254146	0.637707	20.0867				Zbtb11	2.41724	0.338598	0.140076	1.26453	23.5901
Ripk2	-2.54963	-0.328591	0.128878	0.796314	20.0867				Dntt	2.40355	0.78885	0.328202	1.7277	23.5901
Slfn8	-2.52999	-0.388692	0.153634	0.763822	20.0867				Cpt1a	2.40349	0.73289	0.304928	1.66197	23.5901
S1pr1	-2.52452	-0.355177	0.140691	0.781774	20.0867				2810408B13Rik	2.39916	0.618408	0.257761	1.53518	23.5901
Rsad1	-2.51366	-0.437991	0.174244	0.738162	20.0867				4930455M05Rik	2.38443	0.423982	0.177813	1.34163	23.5901
Ammecr1	-2.51208	-0.638818	0.254298	0.642239	20.0867				Ddx11	2.37925	0.490917	0.206333	1.40534	23.5901
3110045A19Rik	-2.5028	-0.488564	0.195207	0.712734	20.0867				Ccdc74a	2.37077	0.336907	0.142109	1.26305	23.5901
Nrm	-2.4696	-0.273418	0.110714	0.827357	20.0867				9430014F16Rik	2.36347	0.444608	0.188116	1.36094	23.5901
Sphk2	-2.46552	-0.397565	0.16125	0.759138	20.0867				Cldn19	2.36248	0.674786	0.285627	1.59636	23.5901
Rap1gap2	-2.46153	-0.417001	0.169408	0.74898	20.0867				Fcer2a	2.35863	0.417618	0.17706	1.33572	23.5901
D14Ertd574e	-2.45617	-0.393562	0.160234	0.761248	20.0867				Grin2d	2.35618	0.46316	0.196573	1.37856	23.5901
Stat2	-2.44079	-0.399331	0.163607	0.75821	20.0867				Cd8a	2.35442	0.332061	0.141037	1.25881	23.5901
Srebf1	-2.43651	-0.561636	0.230508	0.677533	20.0867				Rell2	2.35348	0.453442	0.192669	1.3693	23.5901
Dbp	-2.43358	-0.396864	0.163078	0.759507	20.0867				5730577I03Rik	2.34972	0.474355	0.201877	1.3893	23.5901
Arl8a	-2.43135	-0.30079	0.123713	0.811808	20.0867				3100003M19Rik	2.34919	0.421264	0.179323	1.3391	23.5901
Kcnn4	-2.42408	-0.335808	0.13853	0.79234	20.0867				Pcdhb20	2.33908	0.500347	0.213907	1.41455	23.5901
C920025E04Rik /// H2-T23 /// LOC100505163	-2.41081	-0.444458	0.184361	0.73486	20.0867				F2rl3	2.33316	0.485329	0.208014	1.3999	23.5901
Fkbp1b	-2.40958	-0.385779	0.160102	0.765366	20.0867				Spock3	2.30467	0.589553	0.255808	1.50478	23.5901
Rbfox2	-2.40738	-0.527267	0.219021	0.693868	20.0867				Obsl1	2.29748	0.364415	0.158615	1.28736	23.5901
9630019E01Rik	-2.40669	-0.876411	0.364156	0.544721	20.0867				Mmp7	2.29674	0.356228	0.155102	1.28007	23.5901
4833428M15Rik	-2.40465	-0.510813	0.212427	0.701827	20.0867				Uox	2.29602	0.405963	0.176811	1.32497	23.5901
4933425E08Rik	-2.40302	-0.754386	0.313933	0.592798	20.0867				Tmem90a	2.29341	0.309211	0.134826	1.23903	23.5901
Frat1	-2.39525	-0.335369	0.140014	0.792582	20.0867				1600002K03Rik	2.2927	0.405649	0.17693	1.32468	23.5901
Cyp26b1	-2.39164	-1.59744	0.667927	0.330462	20.0867				Scaper	2.28579	0.26319	0.115142	1.20013	23.5901
2900006B11Rik	-2.38734	-0.355464	0.148895	0.781618	20.0867				Stxbp4	2.27841	0.532393	0.233668	1.44633	23.5901
Mtmr10	-2.38502	-0.334108	0.140086	0.793274	20.0867				Dmxl1	2.27257	0.605736	0.266542	1.52175	23.5901
Ncf1	-2.3846	-0.586721	0.246046	0.665854	20.0867				Krt79	2.27252	0.270483	0.119023	1.20621	23.5901
Mylip	-2.37904	-0.349147	0.14676	0.785048	20.0867				Obfc2a	2.26702	0.485238	0.214043	1.39982	23.5901
Car4	-2.37777	-0.786719	0.330863	0.579661	20.0867				Fam19a3	2.26583	0.553081	0.244097	1.46722	23.5901
D17Ertd165e	-2.36737	-0.40667	0.171782	0.754362	20.0867				Asb2	2.26306	0.219408	0.0969521	1.16426	23.5901
D630038D15Rik	-2.36067	-0.446545	0.18916	0.733798	20.0867				Slc25a27	2.25767	0.388515	0.172087	1.30905	23.5901
Pcdh1	-2.35918	-0.444197	0.188284	0.734993	20.0867				4930445B03Rik	2.25538	0.293188	0.129995	1.22534	23.5901
Trim24	-2.35673	-0.318475	0.135134	0.801917	20.0867				Pnck	2.25365	0.399171	0.177122	1.31875	23.5901
Ear2	-2.34169	-1.12921	0.482218	0.457167	20.0867				En2	2.24557	0.558695	0.248799	1.47294	25.1612
Hdhd3	-2.33384	-0.440617	0.188795	0.736819	20.0867				E130112N10Rik /// Vamp1	2.23747	0.317973	0.142113	1.24658	25.1612
1500003O03Rik	-2.33375	-0.448527	0.192191	0.732791	20.0867				Nmnat3	2.2327	0.498009	0.223053	1.41226	25.1612
Csnk1e	-2.31486	-0.355871	0.153734	0.781398	20.0867				1810012K16Rik	2.23253	0.355033	0.159028	1.27901	25.1612
Pim2	-2.30962	-0.346859	0.15018	0.786294	20.0867				Kcnh3	2.23232	0.342073	0.153236	1.26758	25.1612
Trim25	-2.3074	-0.33304	0.144335	0.793862	20.0867				Lrrk1	2.22796	0.336425	0.151001	1.26262	25.1612
Irx3	-2.30679	-0.748037	0.324276	0.595413	20.0867				Epc2	2.22571	0.312555	0.140429	1.24191	25.1612
Tifa	-2.30305	-0.470064	0.204105	0.721933	20.0867				Rab3b	2.21617	0.356314	0.160779	1.28015	25.1612
2310008H09Rik	-2.30175	-0.401991	0.174646	0.756813	20.0867				Zfpm1	2.21462	0.292106	0.131899	1.22443	25.1612
1110059G02Rik	-2.30133	-0.337341	0.146585	0.791499	20.0867				Mett5d1	2.20896	0.446373	0.202074	1.36261	25.1612
Gls	-2.30047	-0.328782	0.14292	0.796208	20.0867				Fam46c	2.20726	0.444428	0.201348	1.36077	25.1612
Pbx1	-2.29847	-0.335017	0.145756	0.792775	20.0867				Hsd11b2	2.20691	0.457407	0.207261	1.37307	25.1612
Pten	-2.29554	-0.278957	0.121522	0.824187	20.0867				2410137F16Rik	2.20271	0.68909	0.312838	1.61227	25.1612
Plekhf2	-2.28963	-0.227942	0.0995542	0.853852	20.0867				Mirg	2.20229	0.388147	0.176247	1.30871	25.1612
C80993	-2.28134	-0.386134	0.169258	0.765177	20.0867				Zik1	2.19858	0.341045	0.155121	1.26667	25.1612
4632415K11Rik	-2.27732	-0.369332	0.162178	0.774141	20.0867				2610306M01Rik	2.18787	0.24465	0.111821	1.18481	25.1612
Atp2a3	-2.27652	-0.36179	0.158922	0.778199	20.0867				Slc5a10	2.17794	0.297187	0.136454	1.22875	25.1612
Pde2a	-2.27169	-0.513315	0.225962	0.700611	20.0867				Clec1b	2.17347	0.695396	0.319947	1.61933	25.1612
Oasl2	-2.26702	-0.592517	0.261363	0.663185	20.0867				5730414N17Rik	2.1731	0.568665	0.261684	1.48315	25.1612
Rnf125	-2.26351	-0.419253	0.185222	0.747812	20.0867				Ccdc34	2.17216	0.302249	0.139147	1.23307	25.1612
Napepld	-2.25856	-0.282926	0.125268	0.821923	20.0867				Caprin1	2.1717	0.347373	0.159954	1.27224	25.1612
Tmco6	-2.2524	-0.341934	0.151809	0.788983	20.0867				Dgkg	2.16736	0.403704	0.186265	1.3229	25.1612
BC017612	-2.25197	-0.270864	0.120279	0.828823	20.0867				Pomc	2.16496	0.502322	0.232023	1.41649	25.1612
Zmiz1	-2.24331	-0.579689	0.258407	0.669108	20.0867				Pde5a	2.16395	0.50128	0.231651	1.41547	25.1612
Slc25a28	-2.24199	-0.241348	0.107649	0.845954	20.0867				Tmem8b	2.16334	0.23385	0.108096	1.17597	25.1612
B930068K11Rik	-2.24018	-0.33246	0.148408	0.794181	20.0867				Zfp229	2.16232	0.588894	0.272344	1.50409	25.1612
1110059M19Rik	-2.23788	-0.699709	0.312667	0.615696	20.0867				Dlx6	2.16215	0.431718	0.199671	1.34884	25.1612
Gm9853	-2.2344	-0.320087	0.143254	0.801022	20.0867				Col11a1	2.15077	0.694169	0.322753	1.61795	25.1612
Il7r	-2.23239	-0.617389	0.276559	0.65185	20.0867				Pigh	2.15069	0.368764	0.171463	1.29125	25.1612
LOC100502726	-2.22881	-0.347448	0.15589	0.785973	20.0867				Gm15622	2.15013	0.288556	0.134204	1.22142	25.1612
Pam	-2.22175	-0.592775	0.266805	0.663066	20.0867				4930448K20Rik	2.14725	0.438211	0.20408	1.35492	25.1612
Ifitm6	-2.21916	-0.543051	0.24471	0.686318	20.0867				Yod1	2.14644	0.351975	0.163981	1.27631	25.1612
Lyl1	-2.21586	-0.450492	0.203303	0.731793	20.0867				AW552889	2.14561	0.422923	0.197111	1.34064	25.1612
Eif2c1	-2.21528	-0.285008	0.128655	0.820737	20.0867				3000002C10Rik	2.14549	0.693712	0.323335	1.61744	25.1612
Ulbp1	-2.20777	-0.323746	0.146639	0.798993	20.0867				C1ql3	2.14227	0.33375	0.155792	1.26028	25.1612
Hr	-2.19974	-0.528709	0.24035	0.693175	20.0867				Elf3	2.14132	0.360765	0.168477	1.28411	25.1612
Med14	-2.19439	-0.236837	0.107928	0.848604	21.2171				Traf1	2.1401	0.398129	0.186033	1.3178	25.1612
Odz2	-2.1901	-0.562043	0.256629	0.677342	21.2171				Slc32a1	2.13974	0.515753	0.241035	1.42974	25.1612
Syn2	-2.18943	-0.553428	0.252773	0.681399	21.2171				Gm5113	2.13974	0.404211	0.188907	1.32337	25.1612
Ube2s	-2.18773	-0.34953	0.159769	0.78484	21.2171				Cep290	2.1391	0.38938	0.18203	1.30983	25.1612
9130208D14Rik	-2.18693	-0.539645	0.24676	0.68794	21.2171				Cd55 /// Daf2	2.13598	0.435742	0.204	1.35261	25.1612
9530019H20Rik	-2.18649	-0.474787	0.217146	0.719573	21.2171				A830082N09Rik	2.13427	0.593964	0.278299	1.50939	25.1612
Lipa	-2.18616	-0.39649	0.181363	0.759704	21.2171				Srsf12	2.12841	0.201663	0.0947482	1.15002	25.1612
Plekha8	-2.18452	-0.314727	0.144072	0.804003	21.2171				Col19a1	2.12636	0.390896	0.183833	1.31121	25.1612
Ifit1	-2.18239	-0.812331	0.37222	0.569461	21.2171				B3galt6	2.12361	0.224132	0.105543	1.16807	25.1612
Csf2ra /// LOC100045292	-2.18021	-0.306558	0.140609	0.808569	21.2171				1700097N02Rik	2.12154	0.410604	0.19354	1.32924	25.1612
Ptpn18	-2.17929	-0.380894	0.174779	0.767962	21.2171				Cd55	2.12058	0.418871	0.197527	1.33688	25.1612
5730507C01Rik	-2.17407	-0.365757	0.168237	0.776061	21.2171				2510016G02Rik	2.11611	0.410342	0.193913	1.329	25.1612
Mllt4	-2.16372	-0.391978	0.181159	0.762084	21.2171				Hcn2	2.1144	0.336243	0.159025	1.26246	25.1612
Btc	-2.16084	-0.706082	0.326763	0.612983	21.2171				Svs5	2.11165	0.283745	0.134371	1.21735	25.1612
Cecr2	-2.16029	-0.419497	0.194185	0.747685	21.2171				Nf1	2.11022	0.330286	0.156517	1.25726	25.1612
Ano6	-2.15824	-0.267392	0.123894	0.83082	21.2171				Itm2a	2.10638	0.358857	0.170367	1.28241	25.1612
5730409N24Rik	-2.15796	-0.697284	0.323122	0.616732	21.2171				Dnase2b	2.10584	0.488608	0.232025	1.40309	25.1612
9430091E24Rik	-2.15543	-0.449985	0.208767	0.732051	21.2171				Apom	2.10433	0.512157	0.243382	1.42618	25.1612
Spats2	-2.1497	-0.269135	0.125197	0.829817	21.2171				Ube2l6	2.09825	0.414182	0.197394	1.33254	25.1612
5830407E08Rik	-2.1483	-0.595678	0.277279	0.661733	21.2171				Gtf2e1	2.09357	0.285269	0.136259	1.21864	25.1612
9130009M17Rik	-2.14334	-0.766004	0.357389	0.588044	21.2171				Cep97	2.088	0.259527	0.124295	1.19709	25.1612
Msi2	-2.14326	-0.32958	0.153775	0.795768	21.2171				Gja8	2.08099	0.365902	0.175831	1.28869	25.1612
C230081A13Rik	-2.14268	-0.220887	0.103089	0.858038	21.2171				4930556J24Rik	2.08003	0.344031	0.165397	1.2693	25.1612
Zcchc14	-2.14129	-0.369033	0.172341	0.774301	21.2171				Ankhd1	2.07932	0.261395	0.125712	1.19864	25.1612
Iqcj-schip1 /// Schip1	-2.14033	-0.625771	0.292371	0.648073	21.2171				C430048L16Rik	2.07749	0.454192	0.218626	1.37002	25.1612
2610039C10Rik	-2.1321	-0.380834	0.178619	0.767994	21.2171				Snrpn	2.07474	0.408406	0.196847	1.32722	25.1612
Ifit2	-2.13035	-0.375451	0.176239	0.770865	21.2171				Slc38a2	2.07173	0.306243	0.14782	1.23648	25.1612
LOC552901	-2.12884	-0.440264	0.206809	0.737	21.2171				Akap6	2.06999	0.298304	0.144109	1.2297	25.1612
Entpd1	-2.12181	-0.468737	0.220914	0.722597	21.2171				Zranb3	2.06988	0.328334	0.158625	1.25556	25.1612
Kbtbd12	-2.12177	-0.481662	0.22701	0.716152	21.2171				Hells	2.06539	0.433765	0.210016	1.35075	25.1612
Fam108c	-2.12158	-0.414935	0.195578	0.750053	21.2171				Raet1a /// Raet1b /// Raet1c /// Raet1d /// Raet1e	2.06076	0.319316	0.154951	1.24774	25.1612
Zc3h7a	-2.12033	-0.243977	0.115066	0.844414	21.2171				Dctn4	2.05902	0.24454	0.118765	1.18471	25.1612
AI314180	-2.11827	-0.257075	0.121361	0.836783	21.2171				9330159F19Rik	2.05651	0.311421	0.151432	1.24093	25.1612
4930588G05Rik	-2.11731	-0.481443	0.227385	0.716261	21.2171				Tspan11	2.05644	0.501951	0.244087	1.41613	25.1612
Scarb1	-2.11682	-0.598228	0.282607	0.660565	21.2171				Zfp281	2.05641	0.303253	0.147467	1.23392	25.1612
Ly6e	-2.10891	-0.250348	0.11871	0.840694	21.2171				Rrp1b	2.05501	0.225175	0.109574	1.16892	25.1612
Nfatc2	-2.10852	-0.435443	0.206516	0.739467	21.2171				Fuca2	2.0549	0.446617	0.217342	1.36284	25.1612
4833420D23Rik	-2.1077	-0.292086	0.13858	0.81672	21.2171				Bzw1	2.05308	0.453718	0.220994	1.36956	25.1612
Klf15	-2.10563	-0.48815	0.231831	0.712939	21.2171				Wbscr25	2.05206	0.26887	0.131025	1.20486	25.1612
Bag4	-2.10341	-0.47421	0.225448	0.719861	21.2171				Sytl1	2.05142	0.372686	0.181673	1.29476	25.1612
Slc18a2	-2.10151	-0.355833	0.169322	0.781418	21.2171				4933411G06Rik	2.04571	0.453624	0.221745	1.36948	25.1612
Gbp2	-2.09984	-0.466749	0.222278	0.723593	21.2171				BC089491	2.04281	0.403432	0.197489	1.32265	25.1612
Poc1b	-2.09846	-0.292052	0.139175	0.81674	21.2171				1600029O15Rik	2.04249	0.443366	0.217071	1.35977	25.1612
LOC75771	-2.09789	-0.43072	0.205311	0.741892	21.2171				Lonrf1	2.04057	0.417771	0.204732	1.33586	25.1612
Lrp6	-2.09658	-0.358964	0.171214	0.779724	21.2171				1700096K18Rik	2.04049	0.365507	0.179127	1.28833	25.1612
Fam188b	-2.09478	-0.313531	0.149672	0.80467	21.2171				D4Ertd58e	2.03776	0.291407	0.143004	1.22383	25.1612
Bat2l2	-2.09209	-0.522175	0.249595	0.696322	21.2171				Rbm16	2.03359	0.245662	0.120802	1.18564	25.1612
Agpat3	-2.08906	-0.366224	0.175306	0.77581	21.2171				D130017N08Rik	2.03341	0.312531	0.153698	1.24188	25.1612
Lsm12	-2.08544	-0.505207	0.242255	0.704559	21.2171				Zfp280d	2.03143	0.35961	0.177023	1.28308	25.1612
Epb4.1l4a	-2.08415	-0.384343	0.184413	0.766128	21.2171				LOC100044751 /// Zfp207	2.02963	0.235042	0.115805	1.17694	25.1612
Irf7	-2.08374	-0.459573	0.220552	0.727202	21.2171				Mga	2.02596	0.306037	0.151057	1.23631	25.1612
Ddx58	-2.08121	-0.322858	0.15513	0.799484	21.2171				Zfp51	2.02516	0.439906	0.21722	1.35652	25.1612
Kit	-2.07803	-0.676898	0.32574	0.625509	21.2171				Epb4.1l4b	2.02319	0.33842	0.167271	1.26437	25.1612
Ifih1	-2.07563	-0.44573	0.214744	0.734213	21.2171				AA407881	2.02213	0.547522	0.270765	1.46157	25.1612
Mum1	-2.07499	-0.285638	0.137657	0.820379	21.2171				Mcm4	2.0203	0.560435	0.277403	1.47471	25.1612
Klf11	-2.07272	-0.450856	0.217519	0.731609	21.2171				Tssk2	2.01794	0.327303	0.162196	1.25467	25.1612
Fkbp5	-2.07246	-0.561542	0.270954	0.677578	21.2171				Mup5	2.01386	0.550363	0.273287	1.46445	25.1612
4833444G19Rik	-2.07226	-0.351133	0.169444	0.783968	21.2171				Apitd1	2.01199	0.311559	0.154851	1.24105	25.1612
Flt1	-2.07153	-0.444921	0.214779	0.734625	21.2171				Cbx1	2.00678	0.394288	0.196477	1.31429	25.1612
Mamdc2	-2.07112	-0.300479	0.145081	0.811983	21.2171				Serpind1	2.0042	0.293533	0.146459	1.22564	25.1612
Ttll11	-2.07067	-0.388195	0.187473	0.764085	21.2171				Ret	2.00393	0.495892	0.24746	1.41019	25.1612
Ctnnbl1	-2.06645	-0.283325	0.137107	0.821695	21.2171				Aqp6	1.99937	0.347758	0.173934	1.27258	25.1612
Ralbp1	-2.06144	-0.268798	0.130393	0.830011	21.2171				Icam4	1.99909	0.345612	0.172884	1.27069	25.1612
1110020A21Rik	-2.05272	-0.376951	0.183635	0.770063	21.2171				Gt(ROSA)26Sor	1.9954	0.401804	0.201365	1.32116	25.1612
Bzw2	-2.05126	-0.346247	0.168797	0.786628	21.2171				Ptn	1.99454	0.643113	0.322436	1.56169	25.1612
Zfp608	-2.0507	-0.317949	0.155044	0.802209	21.2171				8430406P12Rik	1.98917	0.277254	0.139382	1.21189	25.1612
8430418B16Rik	-2.04998	-0.694233	0.338653	0.618038	21.2171				Nxt2	1.98674	0.36818	0.185318	1.29072	25.1612
Ece1	-2.0432	-0.330568	0.161789	0.795223	21.2171				LOC100047604 /// Psmg2	1.98647	0.450153	0.226609	1.36618	25.1612
Grip2	-2.04134	-0.402394	0.197123	0.756602	21.2171				Mbtps2 /// Yy2	1.98551	0.443001	0.223117	1.35943	25.1612
Yap1	-2.04128	-0.240908	0.118018	0.846212	21.2171				Acbd5	1.98354	0.338053	0.170429	1.26405	25.1612
Rasl11b	-2.04042	-0.415506	0.203638	0.749757	21.2171				Rad51	1.97811	0.476936	0.241106	1.39178	25.1612
Ephx1	-2.03907	-0.305601	0.149872	0.809105	21.2171				4833432E10Rik	1.97793	0.433075	0.218954	1.35011	25.1612
Zfp709	-2.03675	-0.353742	0.173679	0.782552	21.2171				Mbd4	1.97789	0.233088	0.117847	1.17535	25.1612
Mia3	-2.03525	-0.483273	0.237451	0.715353	21.2171				Dync2h1	1.97711	0.267022	0.135056	1.20332	25.1612
Tfdp2	-2.03427	-0.226178	0.111184	0.854897	21.2171				Fam162b	1.97647	0.372425	0.188429	1.29453	25.1612
4833412E19Rik	-2.03064	-0.471521	0.232203	0.721204	21.2171				Atg10	1.97572	0.350795	0.177553	1.27526	25.1612
Zfp647	-2.02915	-0.30207	0.148865	0.811088	21.2171				Egf	1.97535	0.321767	0.162891	1.24986	25.1612
2810001G20Rik	-2.02692	-0.385152	0.190019	0.765698	21.2171				Clcnka	1.97373	0.4276	0.216646	1.34499	25.1612
A230071A22Rik	-2.02523	-0.542594	0.267917	0.686535	21.2171				H60a	1.9728	0.591789	0.299974	1.50711	25.1612
Slfn5	-2.02334	-0.525816	0.259875	0.694566	21.2171				Krt4	1.97256	0.48494	0.245843	1.39953	25.1612
Fam63b	-2.02223	-0.290966	0.143884	0.817354	21.2171				Pcmtd2	1.97205	0.394887	0.200242	1.31484	25.1612
Rnasel	-2.01974	-0.366288	0.181354	0.775776	21.2171				Foxs1	1.97161	0.410072	0.207988	1.32875	25.1612
Wnt5a	-2.0174	-0.297643	0.147538	0.81358	21.2171				2900035I09Rik	1.96946	0.383784	0.194868	1.30476	25.1612
Pxk	-2.01478	-0.240092	0.119165	0.846692	21.2171				Araf	1.96662	0.534696	0.271886	1.44864	25.1612
Decr1	-2.00992	-0.283367	0.140984	0.821671	21.2171				Etv3	1.96624	0.291025	0.148011	1.22351	25.1612
Pgls	-2.00964	-0.302232	0.150391	0.810997	21.2171				AU015680	1.96622	0.572416	0.291126	1.48701	25.1612
Psmb10	-2.00823	-0.296645	0.147715	0.814144	21.2171				Hsd17b6	1.96591	0.241261	0.122722	1.18203	25.1612
Mucl1	-2.0078	-0.724602	0.360893	0.605164	21.2171				2700099C18Rik	1.96577	0.495057	0.251839	1.40938	25.1612
Trim30a /// Trim30d	-2.00417	-0.612821	0.305773	0.653917	21.2171				AU021001	1.9649	0.41887	0.213176	1.33688	25.1612
C76628	-2.00411	-0.433829	0.21647	0.740295	21.2171				Spry4	1.96387	0.496685	0.252911	1.41097	25.1612
Osmr	-2.00407	-0.306343	0.15286	0.808689	21.2171				4933402E15Rik	1.95807	0.230201	0.117565	1.173	25.1612
Hsf2	-1.99727	-0.838084	0.419614	0.559386	21.2171				Wsb1	1.95723	0.560166	0.286204	1.47444	25.1612
Schip1	-1.99544	-0.530664	0.265938	0.692236	21.2171				Atad5	1.95636	0.458715	0.234474	1.37432	25.1612
9330156P08Rik	-1.99334	-0.518612	0.260173	0.698043	21.2171				9430020K01Rik	1.95615	0.384753	0.196689	1.30564	25.1612
5830436I19Rik	-1.99211	-0.792485	0.397812	0.577349	21.2171				3010026O09Rik	1.94946	0.356035	0.182633	1.2799	25.1612
Exoc8	-1.98829	-0.333594	0.167779	0.793557	21.2171				Glcci1 /// Gm16039	1.94928	0.366274	0.187903	1.28902	25.1612
Per1	-1.98804	-0.472896	0.23787	0.720517	21.2171				Zfp503	1.94925	0.59015	0.302758	1.5054	25.1612
Tbx6	-1.98743	-0.380459	0.191433	0.768193	21.2171				Fam122b	1.94713	0.449534	0.230871	1.3656	25.1612
Gstt3	-1.98574	-0.315328	0.158796	0.803668	21.2171				Scoc	1.94625	0.41494	0.213199	1.33324	25.1612
Cables1	-1.98523	-0.581476	0.292902	0.66828	21.2171				Ing3	1.94617	0.322017	0.165462	1.25008	25.1612
Pfkfb1	-1.98189	-0.323587	0.163272	0.799081	21.2171				Zbtb16	1.94581	0.295911	0.152076	1.22766	25.1612
BC049349	-1.98157	-0.445061	0.2246	0.734553	21.2171				Adrbk2	1.9451	0.23897	0.122857	1.18015	25.1612
Gpr68	-1.98155	-0.489343	0.24695	0.71235	21.2171				Tra2b	1.94496	0.233497	0.120052	1.17568	25.1612
Bst2	-1.98088	-0.32252	0.162817	0.799672	21.2171				Mettl9	1.94466	0.294937	0.151665	1.22683	25.1612
Sidt2	-1.97687	-0.322263	0.163017	0.799814	21.2171				Fam194a	1.9443	0.700992	0.360537	1.62562	25.1612
Bcl7c	-1.97577	-0.249908	0.126487	0.84095	21.2171				6230414M07Rik	1.94234	0.324288	0.166958	1.25205	25.1612
4930551O13Rik	-1.97438	-0.492786	0.24959	0.710651	21.2171				Zfp397	1.94219	0.329206	0.169502	1.25632	25.1612
Cacng7	-1.97313	-0.369235	0.187132	0.774193	21.2171				Gja5	1.93931	0.237373	0.122401	1.17884	25.1612
Filip1	-1.97094	-0.494678	0.250986	0.70972	21.2171				Gpr135	1.9376	0.322201	0.166289	1.25024	25.1612
E430010N07Rik	-1.9695	-0.389255	0.197641	0.763524	21.2171				Zfr2	1.93562	0.378616	0.195604	1.30009	25.1612
Ehmt2	-1.96832	-0.17338	0.0880852	0.886763	21.2171				Mttp	1.93505	0.351169	0.181478	1.27559	25.1612
E2f8	-1.96727	-0.54057	0.274782	0.687499	21.2171				2610044O15Rik	1.93483	0.374849	0.193737	1.2967	25.1612
Sftpa1	-1.96549	-0.285807	0.145413	0.820283	21.2171				Cenpc1	1.93443	0.2881	0.148932	1.22103	25.1612
Pilrb1	-1.96425	-0.453727	0.230993	0.730154	23.5901				Expi	1.93407	0.583872	0.301888	1.49887	25.1612
AI131651	-1.96148	-0.363728	0.185436	0.777154	23.5901				Son	1.93368	0.30469	0.15757	1.23515	25.1612
Pim3	-1.96082	-0.464828	0.237059	0.724557	23.5901				Ypel2	1.93139	0.257229	0.133183	1.19518	25.1612
Fam164c	-1.96034	-0.474783	0.242194	0.719575	23.5901				Ankrd39	1.92995	0.220985	0.114503	1.16553	25.1612
Cul7	-1.96013	-0.290361	0.148133	0.817698	23.5901				Pus7l	1.92816	0.384732	0.199533	1.30562	25.1612
4930420K17Rik	-1.95701	-0.328226	0.167718	0.796515	23.5901				Incenp	1.92755	0.334659	0.173619	1.26108	25.1612
Rgl1	-1.95677	-0.40092	0.204889	0.757375	23.5901				Svip	1.9273	0.303611	0.157532	1.23423	25.1612
Adap2	-1.95533	-0.270396	0.138287	0.829092	23.5901				Plekhh1	1.92232	0.849694	0.442016	1.80212	25.1612
Gprc5c	-1.94999	-0.347916	0.178419	0.785718	23.5901				Ccdc13 /// LOC100502861	1.92224	0.281818	0.146609	1.21573	25.1612
St6galnac2	-1.94816	-0.261589	0.134275	0.834169	23.5901				Tmcc2	1.9216	0.316247	0.164575	1.24509	25.1612
Nova2	-1.94728	-0.534146	0.274304	0.690568	23.5901				2610528E23Rik	1.92067	0.311361	0.16211	1.24088	25.1612
Pecam1	-1.94727	-0.346779	0.178085	0.786338	23.5901				Clec18a	1.91955	0.428448	0.223203	1.34578	25.1612
Ank2 /// Gm4392	-1.94278	-0.544524	0.280281	0.685618	23.5901				Impact	1.91857	0.356839	0.185992	1.28062	25.1612
Apol6	-1.94135	-0.57244	0.294867	0.672478	23.5901				Mir1199	1.91839	0.326543	0.170217	1.254	25.1612
Fbl	-1.93861	-0.317835	0.16395	0.802273	23.5901				Ddr1	1.91508	0.504111	0.263233	1.41825	25.1612
Gpihbp1	-1.93637	-0.536602	0.277118	0.689393	23.5901				Flcn	1.91227	0.400761	0.209573	1.3202	25.1612
2810417H13Rik	-1.93504	-0.292926	0.15138	0.816245	23.5901				Pogz	1.90881	0.242482	0.127033	1.18303	25.1612
2310061C15Rik	-1.92972	-0.331365	0.171717	0.794784	23.5901				1700066B19Rik	1.9085	0.248869	0.1304	1.18828	25.1612
Fstl5	-1.92972	-0.200408	0.103854	0.870304	23.5901				Zfp449	1.90677	0.277605	0.145589	1.21218	25.1612
Ptpro	-1.9293	-0.51061	0.264661	0.701926	23.5901				Ecm2	1.90628	0.356047	0.186776	1.27991	25.1612
Ccdc57	-1.92766	-0.328511	0.17042	0.796358	23.5901				Cd22	1.90191	0.256639	0.134938	1.19469	25.1612
Nckipsd	-1.92403	-0.359798	0.187002	0.779274	23.5901				2610021A01Rik	1.90068	0.576902	0.303524	1.49164	25.1612
Ccdc6	-1.92332	-0.24173	0.125684	0.845731	23.5901				Ube2w	1.89937	0.473862	0.249484	1.38882	25.1612
LOC552904	-1.92248	-0.403344	0.209804	0.756104	23.5901				Arl6ip6	1.89781	0.27042	0.14249	1.20616	25.1612
Ppp6r2	-1.92222	-0.418311	0.217619	0.7483	23.5901				A930005G22Rik	1.89776	0.32559	0.171565	1.25318	25.1612
Phf10	-1.919	-0.237255	0.123635	0.848358	23.5901				D2Ertd612e	1.89136	0.308968	0.163358	1.23882	25.1612
Adat1	-1.91722	-0.272213	0.141983	0.828049	23.5901				A330084C13Rik	1.88949	0.341312	0.180638	1.26691	25.1612
Tnrc18	-1.9097	-0.271679	0.142262	0.828355	23.5901				Mlycd	1.88256	0.339714	0.180453	1.26551	25.1612
Rab5c	-1.90954	-0.281874	0.147613	0.822522	23.5901				Rbm24	1.88085	0.29842	0.158662	1.2298	25.1612
Thbs3	-1.9093	-0.301231	0.15777	0.81156	23.5901				Aldh1b1	1.88001	0.352582	0.187543	1.27684	25.1612
Ninj1	-1.9092	-0.373016	0.195379	0.772166	23.5901				D630004N19Rik	1.87696	0.368507	0.196333	1.29102	25.1612
Cox4nb	-1.90838	-0.455636	0.238755	0.729188	23.5901				Mpg	1.87636	0.36513	0.194595	1.288	27.8092
Arhgap20	-1.90684	-0.399034	0.209264	0.758366	23.5901				Insrr	1.87291	0.251464	0.134264	1.19041	27.8092
AB124611	-1.90472	-0.439925	0.230966	0.737173	23.5901				Tmed5	1.87098	0.327279	0.174923	1.25464	27.8092
Ranbp1	-1.90371	-0.357266	0.187668	0.780643	23.5901				Ilf2	1.87052	0.272125	0.14548	1.20758	27.8092
Rnf44	-1.90345	-0.226716	0.119108	0.854578	23.5901				Tuba3a /// Tuba3b	1.86934	0.334846	0.179125	1.26124	27.8092
D13Ertd787e	-1.90278	-0.404725	0.212701	0.75538	23.5901				Khsrp	1.86898	0.477047	0.255244	1.39189	27.8092
Rcbtb1	-1.89919	-0.214067	0.112715	0.862103	23.5901				Gm13298	1.8663	0.479094	0.256708	1.39387	27.8092
Ttc39b	-1.89765	-0.247227	0.13028	0.842514	23.5901				Epc1	1.86178	0.191171	0.102681	1.14169	27.8092
Rab20	-1.89299	-0.395697	0.209033	0.760122	23.5901				Zcchc10	1.86131	0.240039	0.128962	1.18102	27.8092
6330525I24Rik	-1.8919	-0.436886	0.230924	0.738727	23.5901				Lemd3	1.85976	0.242653	0.130475	1.18317	27.8092
Naip6	-1.89144	-0.560377	0.296269	0.678125	23.5901				Tra2a	1.85746	0.358243	0.192867	1.28186	27.8092
Scap	-1.89108	-0.197656	0.10452	0.871966	23.5901				Reg4	1.85632	0.408515	0.220068	1.32732	27.8092
E330018D03Rik	-1.8907	-0.289367	0.153048	0.818261	23.5901				Itih3	1.85621	0.42748	0.230298	1.34488	27.8092
Zfp358	-1.88819	-0.322711	0.17091	0.799566	23.5901				Gorab	1.85434	0.328656	0.177236	1.25584	27.8092
Irak3	-1.88251	-0.435253	0.231209	0.739564	23.5901				Helz	1.85025	0.254561	0.137582	1.19297	27.8092
3300002P13Rik	-1.88217	-0.468639	0.248988	0.722646	23.5901				B130052P14Rik	1.84881	0.389992	0.210942	1.31039	27.8092
Cds1	-1.87871	-0.536009	0.285307	0.689676	23.5901				Chmp1b	1.84791	0.299529	0.162091	1.23074	27.8092
Map4k3	-1.87848	-0.282028	0.150136	0.822434	23.5901				Ammecr1l	1.84737	0.435041	0.235492	1.35195	27.8092
Slc25a19	-1.87501	-0.188255	0.100402	0.877667	23.5901				Adam28	1.84407	0.469938	0.254837	1.38505	27.8092
Pcdh20	-1.87431	-0.563172	0.30047	0.676812	23.5901				4930466K18Rik	1.84407	0.337102	0.182804	1.26322	27.8092
Wnt5b	-1.87392	-0.604376	0.322519	0.657756	23.5901				Ccne2	1.84188	0.37066	0.20124	1.29294	27.8092
Hhex	-1.87306	-0.516951	0.275992	0.698847	23.5901				Cd69	1.84165	0.45768	0.248517	1.37333	27.8092
Bzw2 /// Gm4354 /// Gm5589	-1.87238	-0.412277	0.220189	0.751436	23.5901				Chd1	1.83863	0.283663	0.15428	1.21728	27.8092
Ncald	-1.87219	-0.349243	0.186542	0.784996	23.5901				Rab3a	1.83634	0.423114	0.230411	1.34082	27.8092
Zbtb26	-1.8717	-0.352953	0.188573	0.78298	23.5901				Rgs6	1.83634	0.257833	0.140406	1.19568	27.8092
E030016H06Rik	-1.87047	-0.625966	0.334657	0.647986	23.5901				6330549D23Rik	1.83458	0.231444	0.126156	1.17401	27.8092
Tspan6	-1.86955	-0.26638	0.142483	0.831403	23.5901
Dhdpsl	-1.86795	-0.321727	0.172236	0.800111	23.5901
Suv420h2	-1.86392	-0.295788	0.158691	0.814627	23.5901
Tnpo2	-1.86274	-0.373026	0.200256	0.772161	23.5901
Slc14a1	-1.86103	-0.536516	0.288291	0.689434	23.5901
Col4a3bp	-1.85851	-0.21153	0.113817	0.863621	23.5901
Pard3	-1.85658	-0.353642	0.190481	0.782606	23.5901
Stx1a	-1.85604	-0.502404	0.270685	0.70593	23.5901
Bcl7c /// LOC100502737	-1.85574	-0.330873	0.178297	0.795055	23.5901
Tmie	-1.85566	-0.456771	0.24615	0.728615	23.5901
Fhl3	-1.85373	-0.541326	0.29202	0.687139	23.5901
Abcb1a	-1.85202	-0.40198	0.21705	0.756819	23.5901
D930050J11	-1.85096	-0.417982	0.225819	0.748471	23.5901
Cbl	-1.84514	-0.409193	0.221768	0.753045	23.5901
7120426M23Rik	-1.84371	-0.337028	0.182799	0.79167	23.5901
Chtf8	-1.84241	-0.296033	0.160677	0.814489	23.5901
Atg2a	-1.83648	-0.240389	0.130897	0.846517	23.5901
Tbc1d2b	-1.83415	-0.239961	0.13083	0.846768	23.5901
Gm2137	-1.83317	-0.478142	0.260828	0.717901	23.5901
Rnf138	-1.83179	-0.241	0.131565	0.846159	23.5901
Mansc1	-1.83152	-0.244372	0.133426	0.844183	23.5901
Cacna1c	-1.83134	-0.223277	0.12192	0.856618	23.5901
Ica1	-1.83093	-0.375682	0.205186	0.770741	23.5901
Med20 /// Usp49	-1.82961	-0.250511	0.136921	0.840599	23.5901
9530067D14Rik	-1.82915	-0.44283	0.242096	0.73569	23.5901
C230007H23Rik	-1.82597	-0.389367	0.213238	0.763465	23.5901
Rbm27	-1.82401	-0.173799	0.0952842	0.886505	23.5901
Snx30	-1.82082	-0.25806	0.141728	0.836211	23.5901
Sbsn	-1.81894	-0.372318	0.204689	0.77254	23.5901
A630035D09Rik	-1.81892	-0.446212	0.245317	0.733967	23.5901
1700012D01Rik	-1.81858	-0.682783	0.375448	0.622962	23.5901
Gipc1	-1.81819	-0.273562	0.150458	0.827275	23.5901
Chek2	-1.81789	-0.382818	0.210583	0.766938	23.5901
Parg	-1.81763	-0.258669	0.142311	0.835859	23.5901
C77068	-1.81741	-0.185507	0.102072	0.87934	23.5901
Zfp651	-1.81375	-0.273793	0.150955	0.827142	23.5901
Zcchc11	-1.81353	-0.21421	0.118118	0.862018	23.5901
5830434F19Rik	-1.81343	-0.460991	0.254209	0.726487	23.5901
D3Ertd34e	-1.81335	-0.814519	0.449179	0.568598	23.5901
Ctnnbip1	-1.81293	-0.377284	0.208107	0.769886	23.5901
AU020147	-1.81036	-0.323245	0.178553	0.79927	23.5901
Selplg	-1.80733	-0.456441	0.25255	0.728782	23.5901
Iigp1	-1.80723	-0.472033	0.261192	0.720948	23.5901
Khnyn	-1.80583	-0.239774	0.132778	0.846878	23.5901
Phactr1	-1.80529	-0.408854	0.226475	0.753221	23.5901
AA407787	-1.80357	-0.425972	0.236183	0.744337	23.5901
Mrgprb1	-1.80324	-1.03467	0.573782	0.488128	23.5901
4732416N19Rik	-1.80306	-0.408084	0.226328	0.753623	23.5901
Spred2	-1.80291	-0.303682	0.168439	0.810182	23.5901
4430402I18Rik	-1.80277	-0.30318	0.168175	0.810464	23.5901
Ly6c1 /// Ly6c2	-1.80218	-0.224519	0.124582	0.85588	23.5901
Tmem219	-1.79975	-0.292627	0.162593	0.816414	23.5901
Cnnm1	-1.79967	-0.366411	0.203599	0.77571	23.5901
Tap1	-1.79719	-0.388122	0.215961	0.764123	23.5901
X99384	-1.79502	-0.248106	0.138219	0.842001	23.5901
2610507I01Rik	-1.79276	-0.190062	0.106017	0.876568	23.5901
Slitrk4	-1.79162	-0.414258	0.23122	0.750405	23.5901
Fcna	-1.79031	-0.564443	0.315276	0.676216	23.5901
Mtmr7	-1.78851	-0.324621	0.181504	0.798508	23.5901
D3Ertd254e	-1.78566	-0.315295	0.176571	0.803686	23.5901
Spata2	-1.78267	-0.166769	0.09355	0.890836	23.5901
Atn1 /// Rnu7	-1.78189	-0.317984	0.178453	0.80219	23.5901
Htt /// LOC100503657	-1.78187	-0.371164	0.2083	0.773158	23.5901
Patl1	-1.78056	-0.262304	0.147315	0.833755	23.5901
Tmem138	-1.78033	-0.293203	0.164691	0.816088	23.5901
Taok2	-1.77756	-0.304016	0.17103	0.809994	23.5901
Mrs2	-1.77629	-0.508042	0.286013	0.703176	23.5901
Efr3a	-1.77585	-0.201297	0.113353	0.869768	23.5901
Gm3579	-1.77439	-0.39211	0.220983	0.762015	23.5901
Tgtp1 /// Tgtp2	-1.77416	-0.473906	0.267116	0.720013	23.5901
LOC100039215 /// Tsnax	-1.77195	-0.240492	0.135721	0.846457	23.5901
Inpp5d	-1.77106	-0.381611	0.215471	0.76758	23.5901
Cytip	-1.77101	-0.515685	0.291182	0.699461	23.5901
Tnip2	-1.77061	-0.276385	0.156096	0.825657	23.5901
Gm13880 /// Trappc6b	-1.76933	-0.303883	0.17175	0.810069	23.5901
Ubap1	-1.76923	-0.183363	0.10364	0.880648	23.5901
Hexim2	-1.76802	-0.275248	0.155682	0.826308	23.5901
Apob48r	-1.7676	-0.361206	0.204348	0.778514	23.5901
Cyb5r4	-1.76732	-0.219835	0.124389	0.858664	23.5901
2900042A17Rik	-1.76452	-0.308589	0.174885	0.807431	23.5901
Ddx10	-1.76219	-0.259393	0.147199	0.835439	23.5901
2310061J03Rik	-1.76099	-0.349266	0.198335	0.784983	25.1612
Pde6d	-1.75931	-0.297419	0.169055	0.813707	25.1612
Prdm9	-1.75747	-0.263471	0.149915	0.833081	25.1612
Cdk18	-1.75689	-0.237136	0.134975	0.848428	25.1612
Nol11	-1.75664	-0.166808	0.0949584	0.890811	25.1612
Plekhg3	-1.75514	-0.448362	0.255457	0.732874	25.1612
Agrn	-1.75388	-0.248567	0.141724	0.841732	25.1612
Pi16	-1.75371	-0.314113	0.179113	0.804346	25.1612
Smad2	-1.75261	-0.217892	0.124324	0.859821	25.1612
Rasgrf2	-1.75116	-0.383784	0.21916	0.766425	25.1612
Rabepk	-1.75086	-0.224241	0.128075	0.856045	25.1612
Inpp4b	-1.74982	-0.731646	0.418128	0.602216	25.1612
Ncapg	-1.74913	-0.428783	0.245141	0.742888	25.1612
Gm9900	-1.74833	-0.269026	0.153876	0.829879	25.1612
Igsf10	-1.74772	-0.316352	0.181008	0.803098	25.1612
C130068B02Rik	-1.74755	-0.213348	0.122084	0.862533	25.1612
E130120F12Rik	-1.74713	-0.322534	0.184608	0.799664	25.1612
D14Ertd668e	-1.74683	-0.337467	0.193189	0.791429	25.1612
6430704M03Rik	-1.74649	-0.2423	0.138736	0.845397	25.1612
Tcof1	-1.74572	-0.220982	0.126585	0.857981	25.1612
Pvr	-1.74523	-0.321881	0.184435	0.800026	25.1612
5830415B17Rik	-1.74475	-0.41084	0.235472	0.752185	25.1612
Sp100	-1.74398	-0.272672	0.15635	0.827785	25.1612
St3gal3	-1.74347	-0.216232	0.124024	0.860811	25.1612
A130078K24Rik	-1.74323	-0.491714	0.282071	0.71118	25.1612
A430108E01Rik /// LOC100504289	-1.74267	-0.287726	0.165106	0.819192	25.1612
Gpr1	-1.74163	-0.479979	0.275592	0.716988	25.1612
Bmp4	-1.74112	-0.342115	0.196491	0.788884	25.1612
Rasef	-1.74088	-0.267637	0.153737	0.830679	25.1612
1110065P20Rik	-1.73965	-0.219508	0.126179	0.858858	25.1612
Bloc1s1 /// Rdh5	-1.73874	-0.184852	0.106314	0.879739	25.1612
Emx2os	-1.73827	-0.506175	0.291196	0.704087	25.1612
Gstt2	-1.73714	-0.533349	0.307027	0.690949	25.1612
Atg7	-1.73654	-0.286084	0.164743	0.820125	25.1612
Sgip1	-1.73352	-0.469749	0.270981	0.72209	25.1612
5430405H02Rik	-1.73263	-0.488581	0.281988	0.712726	25.1612
Atpaf2	-1.7326	-0.282258	0.16291	0.822303	25.1612
Ncrna00085	-1.73202	-0.303429	0.175188	0.810324	25.1612
P2ry14	-1.73184	-0.386133	0.222962	0.765178	25.1612
5330439A09Rik	-1.7316	-0.421345	0.243328	0.746728	25.1612
Ntsr2	-1.73074	-0.521922	0.30156	0.696443	25.1612
Stambpl1	-1.73014	-0.297144	0.171746	0.813862	25.1612
Clec4a3	-1.72821	-0.408814	0.236553	0.753242	25.1612
LOC100503869	-1.72699	-0.285793	0.165486	0.820291	25.1612
Spns1	-1.72675	-0.302521	0.175197	0.810834	25.1612
Lmo1	-1.72544	-0.235214	0.136321	0.849559	25.1612
Lrrc47	-1.72306	-0.169317	0.0982655	0.889263	25.1612
Ifi44	-1.72134	-0.616848	0.358353	0.652094	25.1612
Socs2	-1.72092	-0.298248	0.173307	0.81324	25.1612
Smek2	-1.72044	-0.236856	0.137671	0.848593	25.1612
Ablim3	-1.7201	-0.374984	0.218002	0.771114	25.1612
Ddx60	-1.71963	-0.514928	0.299442	0.699828	25.1612
1810032O08Rik	-1.71904	-0.406714	0.236593	0.754339	25.1612
Mtmr1	-1.71572	-0.231807	0.135107	0.851568	25.1612
Atp9a	-1.71537	-0.274039	0.159756	0.827001	25.1612
Vps24	-1.71426	-0.203319	0.118605	0.86855	25.1612
Tmem86a	-1.71321	-0.443965	0.259142	0.735112	25.1612
Rnf213	-1.71077	-0.226441	0.132362	0.854741	25.1612
6430590A07Rik	-1.7106	-0.308157	0.180145	0.807673	25.1612
Pfas	-1.70989	-0.303034	0.177225	0.810546	25.1612
Ctnnd1	-1.70659	-0.255048	0.149449	0.837959	25.1612
Sec14l1	-1.70517	-0.206929	0.121354	0.86638	25.1612
Prkg2	-1.70402	-0.438603	0.257392	0.737849	25.1612
Car1	-1.70236	-0.452683	0.265915	0.730683	25.1612
Tie1	-1.70101	-0.385398	0.22657	0.765568	25.1612
D15Wsu126e	-1.70079	-0.304763	0.179189	0.809575	25.1612
Mme	-1.70077	-0.494078	0.290503	0.710015	25.1612
Ldlrad3	-1.69991	-0.347561	0.204458	0.785912	25.1612
Xdh	-1.69969	-0.356796	0.209919	0.780897	25.1612
Plau	-1.69815	-0.361399	0.212819	0.778409	25.1612
4833403J16Rik	-1.69804	-0.444128	0.261553	0.735028	25.1612
2010109A12Rik	-1.69782	-0.449836	0.26495	0.732126	25.1612
Tagap /// Tagap1	-1.6973	-0.217649	0.128232	0.859966	25.1612
Pik3cb	-1.69634	-0.397241	0.234175	0.759309	25.1612
H2-Q6 /// LOC68395	-1.69609	-0.657901	0.387893	0.6338	25.1612
Aph1b /// Aph1c	-1.69589	-0.208727	0.123078	0.865301	25.1612
Zc3h12d	-1.6936	-0.196287	0.1159	0.872794	25.1612
Uba7	-1.69321	-0.31499	0.186031	0.803857	25.1612
Slc24a6	-1.69153	-0.387679	0.229189	0.764358	25.1612
Cxxc4	-1.69094	-0.338641	0.200268	0.790786	25.1612
Gpc3	-1.68957	-0.372468	0.220452	0.77246	25.1612
Mars	-1.68917	-0.323904	0.191753	0.798905	25.1612
Mtch1	-1.68894	-0.246729	0.146085	0.842805	25.1612
Rian	-1.68893	-0.50166	0.297029	0.706294	25.1612
Inmt	-1.68798	-0.390706	0.231463	0.762756	25.1612
Ncapd2	-1.68744	-0.24072	0.142654	0.846323	25.1612
5133401N09Rik	-1.68668	-0.378897	0.224641	0.769025	25.1612
Fut10	-1.68609	-0.301314	0.178706	0.811513	25.1612
Trim37	-1.68517	-0.390571	0.23177	0.762828	25.1612
Bckdhb	-1.68408	-0.275287	0.163464	0.826286	25.1612
Dnajc21	-1.6831	-0.260049	0.154506	0.83506	25.1612
Zfp9	-1.68154	-0.260958	0.15519	0.834534	25.1612
Slc25a2	-1.68072	-0.536108	0.318975	0.689629	25.1612
Gtf2h3	-1.68011	-0.374039	0.222628	0.771619	25.1612
5730420F10Rik	-1.68	-0.418826	0.249301	0.748033	25.1612
Pde9a	-1.67915	-0.326582	0.194492	0.797424	25.1612
Abhd15	-1.67668	-0.502445	0.299667	0.705909	25.1612
Fbxw4	-1.676	-0.257517	0.15365	0.836526	25.1612
L3mbtl3	-1.67513	-0.314269	0.187609	0.804258	25.1612
Gpr116	-1.67398	-0.281215	0.167992	0.822898	25.1612
Tgfbi	-1.67373	-0.263648	0.157521	0.832979	25.1612
Gab3	-1.67356	-0.431165	0.257633	0.741663	25.1612
Lphn1	-1.67329	-0.30297	0.181062	0.810582	25.1612
Tbc1d25	-1.67279	-0.222376	0.132937	0.857153	25.1612
Zfp28	-1.67183	-0.331408	0.198231	0.79476	25.1612
9630030I15Rik /// Hsf2	-1.67064	-0.349177	0.209008	0.785032	25.1612
Arhgap27 /// Sh3d20	-1.66765	-0.42053	0.252169	0.74715	25.1612
Dusp14	-1.66763	-0.40724	0.244203	0.754065	25.1612
2900002J02Rik	-1.66577	-0.558091	0.335034	0.6792	25.1612
Tspan15	-1.66535	-0.381415	0.229031	0.767684	25.1612
Rbm43	-1.66308	-0.276872	0.166482	0.825378	25.1612
Acsf2	-1.66217	-0.744887	0.448141	0.596715	25.1612
AU022706	-1.66098	-0.21699	0.13064	0.860358	25.1612
Cnst	-1.65955	-0.148857	0.0896969	0.901965	25.1612
Npnt	-1.65833	-0.546195	0.329365	0.684824	25.1612
Gm11275 /// Hist1h4a /// Hist1h4b /// Hist1h4c /// Hist1h4h /// Hist1h4i /// Hist1h4j /// Hist1h4k /// Hist1h4m	-1.65791	-0.446582	0.269365	0.733779	25.1612
Galc	-1.65725	-0.195847	0.118176	0.87306	25.1612
Rai1	-1.65725	-0.243252	0.14678	0.844839	25.1612
Ssh2	-1.65677	-0.335209	0.202326	0.792669	25.1612
Gm4876	-1.6567	-0.788748	0.476095	0.578846	25.1612
Hipk1	-1.6565	-0.255655	0.154334	0.837607	25.1612
1700056N10Rik	-1.65574	-0.234547	0.141657	0.849952	25.1612
4930422I07Rik	-1.65268	-0.317634	0.192193	0.802384	25.1612
Paqr9	-1.65148	-0.894257	0.54149	0.538024	25.1612
D930017J03Rik	-1.65106	-0.48951	0.296482	0.712267	25.1612
Pear1	-1.65076	-0.344962	0.208971	0.787329	25.1612
Agpat4	-1.64999	-0.262844	0.159301	0.833443	25.1612
D7Ertd558e	-1.64758	-0.566022	0.343548	0.675477	25.1612
Gatad2a	-1.64619	-0.197161	0.119768	0.872265	25.1612
Skap2	-1.64591	-0.465293	0.282697	0.724324	25.1612
Pik3r3	-1.64561	-0.286469	0.174081	0.819906	25.1612
6720460K10Rik	-1.64538	-0.313592	0.190589	0.804636	25.1612
Ccnl2	-1.64529	-0.217901	0.132439	0.859816	25.1612
Ddhd1	-1.64409	-0.395925	0.240818	0.760002	25.1612
Ldlr	-1.643	-0.485359	0.295411	0.714319	25.1612
Dci	-1.64292	-0.266235	0.16205	0.831486	25.1612
LOC100503839 /// Serf2	-1.64269	-0.228838	0.139307	0.853322	25.1612
2610034E01Rik	-1.64249	-0.824204	0.501802	0.564794	25.1612
Leng8	-1.6406	-0.210913	0.128558	0.863991	25.1612
4833412C15Rik	-1.63923	-0.345368	0.210689	0.787107	25.1612
AU018466	-1.639	-0.335713	0.204828	0.792392	25.1612
Csf2ra	-1.63803	-0.386145	0.235737	0.765172	25.1612
A430106A12Rik	-1.63696	-0.230514	0.140818	0.852331	25.1612
Stk38l	-1.6354	-0.228854	0.139938	0.853312	25.1612
Stk16	-1.63321	-0.233635	0.143052	0.850489	25.1612
Xrn2	-1.63298	-0.286989	0.175745	0.819611	25.1612
BC017647	-1.63253	-0.27076	0.165853	0.828883	25.1612
Mprip	-1.63237	-0.178653	0.109444	0.883527	25.1612
Eif2c2	-1.63212	-0.464823	0.284797	0.72456	25.1612
Bmp6	-1.63142	-0.341703	0.209451	0.789109	25.1612
Akap10	-1.63024	-0.241233	0.147974	0.846022	25.1612
Sctr	-1.62995	-0.401152	0.246112	0.757254	25.1612
Mgat4a	-1.62985	-0.212835	0.130585	0.86284	25.1612
C130022K22Rik	-1.6286	-0.277381	0.170319	0.825087	25.1612
4833441D16Rik	-1.62727	-0.331137	0.203492	0.79491	25.1612
Per3	-1.62669	-0.247699	0.152271	0.842239	25.1612
Pdlim4	-1.62633	-0.246933	0.151834	0.842686	25.1612
Gadd45g	-1.62509	-0.472808	0.290943	0.720561	25.1612
4930563E22Rik	-1.62427	-0.254045	0.156406	0.838542	25.1612
Parp10 /// Plec	-1.62251	-0.369847	0.227947	0.773864	25.1612
Eapp	-1.62229	-0.252504	0.155646	0.839438	25.1612
Paip1	-1.62205	-0.405819	0.250188	0.754808	25.1612
Slc7a9	-1.62014	-0.253258	0.156319	0.839	25.1612
Ippk	-1.61987	-0.23134	0.142813	0.851844	25.1612
Fdx1	-1.61964	-0.335949	0.207422	0.792263	25.1612
5430430B14Rik	-1.61907	-0.295287	0.182381	0.81491	25.1612
Letm1	-1.61855	-0.253956	0.156904	0.838594	25.1612
5430401H09Rik	-1.61697	-0.908824	0.562054	0.532619	25.1612
Larp6	-1.61504	-0.355328	0.220012	0.781692	25.1612
Il18bp	-1.61408	-0.202896	0.125704	0.868805	25.1612
Gps2	-1.61255	-0.213937	0.13267	0.862181	25.1612
Gltscr2	-1.61163	-0.195649	0.121399	0.87318	25.1612
Lst1	-1.60934	-0.389339	0.241925	0.763479	25.1612
Fermt3	-1.60925	-0.330448	0.205343	0.79529	25.1612
LOC100504556	-1.6089	-0.355335	0.220855	0.781688	25.1612
Grcc10	-1.60595	-0.176119	0.109667	0.885081	25.1612
Cep164	-1.60584	-0.248533	0.154768	0.841752	25.1612
Egln3	-1.60517	-0.520402	0.324204	0.697177	25.1612
Narf	-1.60425	-0.232774	0.145099	0.850997	25.1612
Gdap2	-1.60365	-0.242321	0.151106	0.845384	25.1612
Nxn	-1.6026	-0.299219	0.186709	0.812692	25.1612
Akna	-1.60259	-0.244179	0.152365	0.844296	25.1612
AI481207	-1.60216	-0.484601	0.302468	0.714695	25.1612
Zbtb42	-1.60166	-0.382511	0.238822	0.767101	25.1612
LOC100504127	-1.60148	-0.207385	0.129495	0.866106	25.1612
Pkn1	-1.6006	-0.210627	0.131592	0.864162	25.1612
Nop14	-1.59879	-0.233408	0.14599	0.850623	25.1612
4632428N05Rik	-1.59864	-0.423414	0.26486	0.745658	25.1612
2510019K15Rik	-1.59833	-0.403567	0.252493	0.755987	25.1612
8430429K09Rik /// LOC100503029	-1.59806	-0.281988	0.176457	0.822457	25.1612
BB166591	-1.59806	-0.374268	0.234202	0.771497	25.1612
LOC552882	-1.59654	-0.31666	0.198341	0.802927	25.1612
Uhmk1	-1.59554	-0.22455	0.140737	0.855862	25.1612
Pld4	-1.59358	-0.374481	0.234994	0.771383	25.1612
Cd14	-1.59339	-0.247953	0.155613	0.84209	25.1612
1110007C09Rik	-1.59308	-0.416371	0.261362	0.749307	25.1612
Egfl7	-1.59177	-0.30229	0.189908	0.810964	25.1612
B230334L07Rik	-1.59043	-0.316184	0.198804	0.803192	25.1612
Nfkbie	-1.58961	-0.276621	0.174019	0.825522	25.1612
Vtn	-1.58856	-0.249427	0.157015	0.841231	25.1612
Tmem143	-1.588	-0.231306	0.145659	0.851864	25.1612
Mtx2	-1.5878	-0.241038	0.151806	0.846136	25.1612
Gda	-1.58548	-0.308696	0.194702	0.807371	25.1612
Zbp1	-1.58521	-0.490907	0.309679	0.711578	25.1612
Msl1	-1.58409	-0.266711	0.168369	0.831212	25.1612
D10Ertd761e	-1.58407	-0.421834	0.266298	0.746475	25.1612
Atp9b	-1.58371	-0.200221	0.126425	0.870417	25.1612
Ppm1g	-1.58353	-0.23877	0.150783	0.847468	25.1612
Dock10	-1.58168	-0.29471	0.186327	0.815236	25.1612
Foxj2	-1.57992	-0.173261	0.109665	0.886836	25.1612
Casr	-1.5796	-0.572935	0.362708	0.672248	25.1612
Spata9	-1.57821	-0.210537	0.133403	0.864215	25.1612
Thoc3	-1.57686	-0.227066	0.143998	0.854371	25.1612
Lrg1	-1.57623	-0.450426	0.285761	0.731827	25.1612
Sytl4	-1.57603	-0.498495	0.316298	0.707845	25.1612
Stx7	-1.57554	-0.166584	0.105731	0.89095	27.8092
Gm98	-1.57487	-0.199041	0.126386	0.871129	27.8092
Afap1l1	-1.57433	-0.253562	0.16106	0.838823	27.8092
Ifitm3	-1.57369	-0.164552	0.104564	0.892205	27.8092
Rps6ka6	-1.57346	-0.299686	0.190462	0.812429	27.8092
Nubp2	-1.57283	-0.211281	0.134332	0.86377	27.8092
Lrrc68	-1.57233	-0.233557	0.148541	0.850536	27.8092
Ntf5	-1.57228	-0.418995	0.266489	0.747945	27.8092
D1Ertd564e	-1.57195	-0.367455	0.233757	0.775149	27.8092
Fxc1	-1.57099	-0.249072	0.158545	0.841438	27.8092
Lpin1	-1.57085	-0.183424	0.116767	0.880611	27.8092
Prickle2	-1.57081	-0.337665	0.214962	0.791321	27.8092
9430023L20Rik	-1.57058	-0.272853	0.173728	0.827681	27.8092
Uap1l1	-1.5686	-0.212655	0.13557	0.862948	27.8092
130004C03	-1.56733	-0.309256	0.197314	0.807058	27.8092
Elof1	-1.56679	-0.195079	0.124509	0.873525	27.8092
Rbm4	-1.56601	-0.23193	0.148103	0.851495	27.8092
Sltm	-1.566	-0.296666	0.189442	0.814132	27.8092
Arfgap1	-1.56558	-0.317215	0.202618	0.802618	27.8092
Ctr9	-1.56474	-0.277663	0.17745	0.824926	27.8092
Grid2	-1.56427	-0.308261	0.197064	0.807615	27.8092
Smurf1	-1.56307	-0.258899	0.165635	0.835725	27.8092
Bag5	-1.56296	-0.25461	0.162903	0.838214	27.8092
Pcif1	-1.56262	-0.177708	0.113725	0.884106	27.8092
D5Wsu152e	-1.56249	-0.47539	0.304252	0.719272	27.8092
Pcyt2	-1.56229	-0.323386	0.206995	0.799192	27.8092
LOC100046166 /// Tbrg4	-1.56109	-0.28662	0.183603	0.81982	27.8092
Akap8l	-1.55733	-0.219165	0.140731	0.859062	27.8092
Ly75	-1.55716	-0.29497	0.189428	0.815089	27.8092
Ada	-1.55512	-0.503954	0.324062	0.705172	27.8092
Uvrag	-1.55506	-0.256283	0.164806	0.837242	27.8092
9530010C24Rik	-1.55451	-0.496427	0.319346	0.70886	27.8092
Hmbox1 /// LOC100504226	-1.5538	-0.218963	0.140921	0.859183	27.8092
Fli1	-1.55338	-0.297315	0.191399	0.813766	27.8092
Fam195a	-1.55322	-0.277633	0.178747	0.824943	27.8092
D19Bwg1357e	-1.55278	-0.288409	0.185737	0.818804	27.8092
6330509M05Rik	-1.55263	-0.255416	0.164506	0.837745	27.8092
Glt25d2	-1.55025	-0.356159	0.229743	0.781242	27.8092
Lcat	-1.55025	-0.393294	0.253698	0.761389	27.8092
Slc26a2	-1.5494	-0.254509	0.164262	0.838273	27.8092
Fhl5	-1.54867	-0.314111	0.202826	0.804347	27.8092
Pafah1b2	-1.54853	-0.312453	0.201774	0.805271	27.8092
Adar	-1.54825	-0.228712	0.147724	0.853396	27.8092
Tlr2	-1.54714	-0.224585	0.145162	0.855841	27.8092
Tmem176a	-1.54538	-0.308219	0.199445	0.807638	27.8092
Gm672	-1.54289	-0.227602	0.147517	0.854053	27.8092
Ip6k2	-1.54022	-0.261306	0.169655	0.834332	27.8092
Trnau1ap	-1.54021	-0.298388	0.193732	0.81316	27.8092
Tbcel	-1.53989	-0.238381	0.154803	0.847696	27.8092
Pcsk7	-1.53912	-0.168022	0.109168	0.890062	27.8092
Col25a1	-1.53902	-0.538152	0.349671	0.688652	27.8092
Cyhr1	-1.53896	-0.279068	0.181336	0.824123	27.8092
2010003O02Rik /// LOC100504309	-1.53798	-0.309627	0.20132	0.80685	27.8092
Acacb	-1.53797	-0.191665	0.124622	0.875595	27.8092
Ube2j2	-1.53643	-0.252915	0.164612	0.839199	27.8092
Mt1	-1.53577	-0.497197	0.323744	0.708482	27.8092
2900046F13Rik	-1.5356	-0.347524	0.226311	0.785932	27.8092
Fxyd2	-1.53529	-0.255733	0.16657	0.837562	27.8092
Clpp	-1.53455	-0.174675	0.113828	0.885967	27.8092
Cd151	-1.53364	-0.225679	0.147153	0.855192	27.8092
4930481A15Rik	-1.53358	-0.363073	0.236748	0.777507	27.8092
Fcrls	-1.53313	-0.333691	0.217653	0.793504	27.8092
Uqcrq	-1.5326	-0.257503	0.168017	0.836534	27.8092
5930412G12Rik	-1.53175	-0.566531	0.369858	0.675238	27.8092
Lass4	-1.53153	-0.283099	0.184847	0.821824	27.8092
Nacc2	-1.5288	-0.21282	0.139207	0.862849	27.8092
Zfp711	-1.52872	-0.233862	0.152978	0.850356	27.8092
Fcer1g	-1.52842	-0.354832	0.232157	0.781961	27.8092
Chst11	-1.52722	-0.49601	0.32478	0.709065	27.8092
LOC676974	-1.52721	-0.352468	0.230791	0.783243	27.8092
Prpsap1	-1.52671	-0.293987	0.192563	0.815645	27.8092
D19Ertd409e	-1.52669	-0.357515	0.234177	0.780508	27.8092
Oas1a	-1.52653	-0.24899	0.163108	0.841485	27.8092
Hmox1	-1.52544	-0.252833	0.165744	0.839247	27.8092
Tigd3	-1.52499	-0.682891	0.447799	0.622916	27.8092
2410015M20Rik	-1.5231	-0.162684	0.106812	0.893361	27.8092
Wdfy2	-1.52306	-0.166916	0.109592	0.890745	27.8092
Ntn1	-1.52283	-0.325767	0.213923	0.797874	27.8092
Nt5dc3	-1.52192	-0.172173	0.113129	0.887505	27.8092
Acvr2b	-1.52188	-0.294812	0.193715	0.815179	27.8092
Cd33	-1.52182	-0.327163	0.214981	0.797102	27.8092
Zfp771	-1.52138	-0.323725	0.212784	0.799004	27.8092
D8Ertd317e	-1.52033	-0.358108	0.235546	0.780187	27.8092
Vamp3	-1.51963	-0.289764	0.19068	0.818036	27.8092
Srpx2	-1.51869	-0.340398	0.224139	0.789823	27.8092
Morn1	-1.51863	-0.475624	0.313193	0.719156	27.8092
Vapb	-1.51842	-0.125907	0.0829199	0.916428	27.8092
D18Ertd232e	-1.5176	-0.275611	0.18161	0.8261	27.8092
LOC100503471	-1.51653	-0.21454	0.141467	0.861821	27.8092
LOC100503521	-1.51595	-0.241997	0.159634	0.845574	27.8092
Acadl	-1.5144	-0.286393	0.189113	0.819949	27.8092
Cd36	-1.51379	-0.394902	0.26087	0.760541	27.8092
Asb8	-1.51344	-0.219194	0.144831	0.859045	27.8092
Palm2	-1.51266	-0.282689	0.186883	0.822057	27.8092
Rrp8	-1.51226	-0.250964	0.165953	0.840335	27.8092
Pfkl	-1.51158	-0.429896	0.284401	0.742315	27.8092
Prkch	-1.51	-0.353508	0.234111	0.782679	27.8092
Plxna2	-1.5098	-0.248001	0.164261	0.842062	27.8092
Parp14	-1.50804	-0.212341	0.140806	0.863135	27.8092
Cdh29 /// Uba7	-1.50794	-0.238502	0.158164	0.847625	27.8092
Lrrc16a	-1.5078	-0.502119	0.333014	0.706069	27.8092
4833422B07Rik	-1.50679	-0.451456	0.299614	0.731305	27.8092
6820402I19Rik	-1.50638	-0.2789	0.185145	0.824219	27.8092
Ctdsp2	-1.50537	-0.154635	0.102722	0.89836	27.8092
Gna12	-1.50456	-0.244953	0.162807	0.843843	27.8092
Saa1	-1.50388	-0.413647	0.275053	0.750723	27.8092
Prkg1	-1.50367	-0.728024	0.484166	0.60373	27.8092
Ppp1r13b	-1.50345	-0.239138	0.15906	0.847251	27.8092
9130604C24Rik	-1.5026	-0.308314	0.205187	0.807585	27.8092
Snrk	-1.50175	-0.213877	0.142419	0.862217	27.8092
Trim30d	-1.50146	-0.379034	0.252444	0.768952	27.8092
Cd37	-1.50019	-0.412791	0.275158	0.751169	27.8092
Med8	-1.50001	-0.229374	0.152916	0.853005	27.8092
Cnnm2	-1.49979	-0.496145	0.330809	0.708999	27.8092
Baiap2l1	-1.49907	-0.258341	0.172335	0.836049	27.8092
Purg	-1.49884	-0.200633	0.133859	0.870168	27.8092
Acadvl	-1.49785	-0.239367	0.159807	0.847117	27.8092
2010107H07Rik	-1.4971	-0.231359	0.154538	0.851832	27.8092
Ppp2cb	-1.49693	-0.23823	0.159145	0.847785	27.8092
Atp6v1b2	-1.49647	-0.250129	0.167146	0.840821	27.8092
F11r	-1.49557	-0.31261	0.209025	0.805184	27.8092
Zfp639	-1.49454	-0.167244	0.111903	0.890542	27.8092
Crtac1	-1.49407	-0.670156	0.448543	0.628439	27.8092
Zfp423	-1.49329	-0.221136	0.148086	0.85789	27.8092

## Sheet: enriched_KEGG_terms (GSE18033)
direction of regulation	Category	Term	Count	X.	PValue	List.Total	Pop.Hits	Pop.Total	Fold.Enrichment	Bonferroni	Benjamini	FDR
down-reg genes	KEGG_PATHWAY	mmu04710:Circadian rhythm	4	0.558659	0.00667318	179	13	5738	9.86334	0.595013	0.363614	7.54949
down-reg genes	KEGG_PATHWAY	mmu04070:Phosphatidylinositol signaling system	7	0.977654	0.0281824	179	75	5738	2.99188	0.978917	0.618947	28.4768
down-reg genes	KEGG_PATHWAY	mmu00910:Nitrogen metabolism	4	0.558659	0.0329482	179	23	5738	5.57493	0.989143	0.595291	32.4824
down-reg genes	KEGG_PATHWAY	mmu04662:B cell receptor signaling pathway	7	0.977654	0.0371009	179	80	5738	2.80489	0.993927	0.572862	35.8043
down-reg genes	KEGG_PATHWAY	mmu04630:Jak-STAT signaling pathway	10	1.39665	0.04596	179	152	5738	2.10894	0.998256	0.596423	42.3971
down-reg genes	KEGG_PATHWAY	mmu04350:TGF-beta signaling pathway	7	0.977654	0.0523459	179	87	5738	2.57921	0.999296	0.596386	46.7586
down-reg genes	KEGG_PATHWAY	mmu05213:Endometrial cancer	5	0.698324	0.0766749	179	52	5738	3.08229	0.999979	0.624329	60.751
down-reg genes	KEGG_PATHWAY	mmu04370:VEGF signaling pathway	6	0.837989	0.0861139	179	76	5738	2.53073	0.999995	0.607464	65.2055
down-reg genes	KEGG_PATHWAY	mmu05221:Acute myeloid leukemia	5	0.698324	0.0995886	179	57	5738	2.81192	0.999999	0.610983	70.7666
down-reg genes	KEGG_PATHWAY	mmu04722:Neurotrophin signaling pathway	8	1.11732	0.108401	179	130	5738	1.97267	1	0.597943	73.9503
down-reg genes	KEGG_PATHWAY	mmu04910:Insulin signaling pathway	8	1.11732	0.136193	179	138	5738	1.85831	1	0.646635	82.0292
down-reg genes	KEGG_PATHWAY	mmu00564:Glycerophospholipid metabolism	5	0.698324	0.153486	179	67	5738	2.39223	1	0.675265	85.8225
down-reg genes	KEGG_PATHWAY	mmu04660:T cell receptor signaling pathway	7	0.977654	0.159283	179	118	5738	1.90162	1	0.672203	86.9198
down-reg genes	KEGG_PATHWAY	mmu04650:Natural killer cell mediated cytotoxicity	7	0.977654	0.177335	179	122	5738	1.83927	1	0.682024	89.8586
down-reg genes	KEGG_PATHWAY	mmu05212:Pancreatic cancer	5	0.698324	0.183825	179	72	5738	2.2261	1	0.681008	90.7579
down-reg genes	KEGG_PATHWAY	mmu04666:Fc gamma R-mediated phagocytosis	6	0.837989	0.187436	179	98	5738	1.9626	1	0.673989	91.226
down-reg genes	KEGG_PATHWAY	mmu04620:Toll-like receptor signaling pathway	6	0.837989	0.192817	179	99	5738	1.94278	1	0.671172	91.8836
up-reg. genes	KEGG_PATHWAY	mmu04640:Hematopoietic cell lineage	7	2.32558	0.000471803	70	84	5738	6.83095	0.0465453	0.0465453	0.523401
		pathways that overlap with the enriched human KEGG terms
