# Supplementary material for: A systems biology approach reveals a link between systemic cytokines and skeletal muscle energy metabolism in a rodent smoking model and human COPD
Source: Genome Med. 2014 Aug 9;6(8):59. doi: 10.1186/s13073-014-0059-5 (PMC4165371; doi:10.1186/s13073-014-0059-5)
Supplement: Additional file 5 — List of genes that are (1) annotated to the cytokine superfamily (n = 72) and (2) differentially expressed in whole lung tissue of treated guinea pigs compared to untreated controls (n = 33; FDR <1%). [file 13073_2014_59_MOESM5_ESM.xlsx]

## Sheet: Exhaustive cytokine genelist
Genes annotated to the cytokine superfamily
Ccl11
Ccl9
Cxcl16
Cxcl5
Ccl17
Ccl24
Cx3cl1
Cxcl12
Il17f
Il1b
Lif
Ccl2
Ccl22
Ccl3
Ccl4
Ccl5
Ccl6
Cntf
Csf1
Cxcl1
Gpi1
Il16
Il27
Il7
Osm
Xcl1
Bmp2
Bmp4
Bmp6
Bmp7
Ccl1
Ccl12
Ccl19
Ccl20
Ccl7
Ccl8
Csf2
Csf3
Cxcl10
Cxcl11
Cxcl13
Cxcl15
Cxcl3
Cxcl9
Ifna2
Ifng
Il10
Il11
Il12a
Il12b
Il13
Il15
Il17a
Il18
Il1a
Il1rn
Il2
Il21
Il22
Il23a
Il24
Il3
Il4
Il5
Il6
Il9
Mstn
Nodal
Pf4
Ppbp
Thpo
Vegfa

## Sheet: modulated genes in GP lung
	Fold change regulation compared to controls
Cytokine	CON/CH	CON/CS	CON/CSCH
Bmp2			1.17295
Ccl11			1.2446
Ccl17	-2.20991	-1.31314	2.77315
Ccl2			2.63773
Ccl22		-1.41356	3.99303
Ccl24	1.5424		11.2931
Ccl3		-1.77416	4.65025
Ccl4			1.7289
Ccl5			-1.93169
Ccl7	1.49227	-1.63082	1.59953
Cntf	-1.46846	-1.19058	1.1051
Csf1			1.29506
Csf3	1.07468
Cx3cl1	-1.45619	-1.64314
Cxcl1			5.26013
Cxcl10	1.30216		1.70707
Cxcl12	1.52242		1.44309
Cxcl16	1.40076	-1.52193	1.39004
Cxcl5		-1.37	1.37299
Cxcl9	1.21094	-1.20318	-1.16159
Gpi1	-1.32809
Il10		-1.14261	-1.16303
Il11		-1.11314
Il16		-1.33581
Il17f	-2.31425	-2.39046	-2.30613
Il1a	-1.27414		1.71775
Il1b		-2.09406	3.97571
Il1rn	1.12112		1.33407
Il27	-1.13695	-1.12054	-1.09178
Lif	-1.33817	-1.65787
Osm		-2.59476
Ppbp		-1.16373	-1.18082
Vegfa			1.25809
		means not differentially expressed (FDR>1%)
