# Supplementary material for: A systems biology approach reveals a link between systemic cytokines and skeletal muscle energy metabolism in a rodent smoking model and human COPD
Source: Genome Med. 2014 Aug 9;6(8):59. doi: 10.1186/s13073-014-0059-5 (PMC4165371; doi:10.1186/s13073-014-0059-5)
Supplement: Additional file 6 — Result of the SAMR differential gene expression analysis in the guinea pig smoking model for each of the experimental conditions the lung and muscle, respectively. [file 13073_2014_59_MOESM6_ESM.xlsx]

## Sheet: lung_tissue
Chronic Hypoxia (CH)				Chronic Smoking (CS)				Chronic Smoking + Hypoxia (CSCH)
Up	FC	Down	FC	Up	FC	Down	FC	Up	FC	Down	FC
Nov	3.05636	Tinag	-2.06697	Perp	2.19238	Actl7b	-1.85301	Tmem51	1.72074	Mypn	-2.05183
Eln	2.01062	Mpzl2	-1.82682	Cdk4	1.41418	Hnrnpk	-1.83839	Tesc	2.13595	Exoc3l	-1.50508
Col15a1	2.37584	Leng8	-1.85766	Enpp5	1.46416	Bcdin3d	-1.67328	Igsf10	2.98512	Dhcr24	-1.35773
Vat1	1.66823	Zc3h7b	-2.17699	Fabp4	2.10328	Il7r	-1.86851	Mgat4a	1.72548	Srms	-1.91839
Cilp	2.7361	Alg11	-1.46387	Gm14420	1.62558	Pcp4	-2.08139	Tctex1d2	1.53936	Eng	-1.96908
Acss2	1.83051	Hnrnpk	-1.70644	Tnks2	1.89424	Pglyrp2	-1.60454	Hoxb7	1.93923	1110017D15Rik	-1.49336
Aspn	2.16285	Bcdin3d	-2.29878	Foxj3	1.45469	Dock6	-1.65033	Sat2	1.47519	Zfyve21	-1.52762
Htra3	1.74345	H2-Aa	-6.73725	Scamp2	1.40582	2002-09-01	-1.3686	Kazald1	1.61976	Gzma	-2.31268
Hmcn2	1.68323	Ybx3	-2.62005	Cd36	1.84768	Zfp326	-1.54262	Ccl24	11.3049	Tinag	-1.72541
Lamc3	1.4839	Slc25a36	-1.50277	Tmem63b	1.5895	Lhfpl2	-1.45327	Ceacam20	1.55299	Got1	-1.3473
Calhm2	1.58706	H2-Ob	-1.62786	Sult1a1	1.46287	Pigyl	-1.38874	Cdk4	1.33518	Gpr146	-1.78358
Npy1r	1.45534	Ptpn11	-1.69321	Osgep	1.43884	Pdia5	-1.58347	Lst1	1.85772	Adk	-1.53825
Col6a3	1.7742	Slco2a1	-1.83721	Hs3st6	1.65618	Beta-s	-5.08639	Tbc1d2	1.66976	Pcdh12	-1.72381
Hnmt	1.92238	Aldoc	-1.4704	Htra3	1.45949	Zmynd8	-1.37809	Myh11	1.93331	Prickle2	-1.77576
Fxyd1	1.48839	Frs2	-1.6367	Pygb	1.38207	Srsf3	-1.59372	BC016579	1.63023	Pkdcc	-1.41393
Lgr6	1.68452	Pigyl	-1.42432	Gpr97	1.56405	Rnf115	-1.2876	Cpne8	2.03944	Mmrn2	-1.43682
Dpysl4	2.05956	Fmo1	-1.75175	N6amt2	1.37069	Prss38	-2.08016	Hmcn2	2.50696	Mboat2	-1.58064
Rpl17	1.45895	Ppp1r9a	-1.55348	Mcoln1	1.43318	Tff3	-1.28113	5430435G22Rik	1.95064	Lims2	-1.52442
Ccdc17	1.94084	Fam101b	-1.73529	1700088E04Rik	1.51326	Gimap1	-1.59168	Itgax	2.93156	Txnip	-1.71403
Igdcc4	1.70365	Tshz2	-1.69356	Bscl2	1.45755	Mpzl2	-1.60358	Perp	1.68477	Smad6	-1.92611
Lpo	1.68763	Cdkn1c	-2.08475	Srsf6	1.36046	Olfm2	-1.64622	Dnali1	1.74327	Lrrc17	-1.5914
Hyal3	1.40212	Znrf2	-1.58068	Tyrobp	1.70921	Chd3	-1.54871	Gpnmb	2.97619	Dock6	-1.45159
Lcp2	1.81674	2610034B18Rik	-2.06784	Ptbp2	1.4187	Slc2a9	-1.43549	Ccl9	1.99508	Card10	-1.44839
Clec4n	1.49339	Hist2h2aa2	-2.1926	Plin5	1.55349	Zc3h7b	-1.76106	Ppm1j	1.54741	Rab15	-1.33186
Tyrobp	2.10852	Hnrnpul1	-1.60812	Pcnx	1.49872	Spast	-1.35692	Kcnk2	2.19129	Ybx3	-2.18999
Smarcd3	1.46639	Srsf3	-1.61655	Ppp2r1b	1.31199	Ybx3	-2.14674	Rarres1	1.92488	Car5b	-1.30632
Ctsk	1.52797	Amfr	-1.59136	Tex264	1.29853	Tmem200b	-1.40575	Tyrobp	1.91156	Rspo1	-1.62345
Vcan	2.16908	Ripk1	-1.56013	Fam129a	1.53201	Slco2a1	-1.58242	Evi2a-evi2b	1.56408	Npr1	-1.48987
Agtrap	1.50282	Trib1	-1.52857	2610028H24Rik	2.33321	Phf6	-1.3724	Smpdl3a	1.47381	Ltc4s	-2.10238
Dbn1	1.54399	2002-09-01	-1.29992	Fam164a	1.6864	Epdr1	-1.64319	Psmb3	1.42457	Hpgd	-2.22782
Cebpe	1.87452	Stau2	-1.48205	Afm	1.44214	Cdk2ap1	-1.60634	Ctsb	1.64158	Sdc3	-1.49695
Zdhhc18	1.52878	CYTB	-1.68304	H2afy2	1.26924	Gimap6	-1.5378	Tpm2	2.01646	Efnb2	-2.0356
Clec4b1	1.42286	Fam57a	-1.37616	Tsnaxip1	1.51567	Prdx2	-1.36425	Kcnmb1	1.63899	Smad7	-1.73507
Kcnmb1	1.76445	Cflar	-1.53301	Lrrc8d	1.51931	Hist2h2aa2	-1.57582	Slfn2	1.70689	Mgat3	-1.93894
Tlr1	1.80989	Olfm2	-1.73733	Trim5	1.55167	Znrf2	-1.50539	Eef1b2	1.32266	Fmo1	-1.68442
Nid2	1.74052	Smad6	-1.79946	Ftl1	1.76574	Kcnj15	-1.34366	Tpbg	1.58067	Atp2a3	-1.43086
Acadl	1.91295	Grhl2	-1.35762	Slitrk6	1.41307	H2-Q10	-2.47676	Fam129a	1.62275	Acvrl1	-1.29342
Gm12185	2.39259	Beta-s	-4.35581	Ccdc170	1.4418	Rsl1d1	-1.41164	Cdca7l	1.38121	Tspan7	-1.77238
Fam49b	1.87725	Upf1	-1.40414	Trim37	1.40333	ATP8	-1.67189	Nhlrc4	2.60891	H2-Q10	-3.02243
Cd63	1.60185	Arrdc3	-1.79742	Myo9a	1.34138	Ptpn11	-1.54333	Lrrc23	2.81901	Gnb4	-1.42825
Nhlrc4	1.63027	Sfxn3	-1.33468	Sh3glb2	1.43034	Leng8	-1.62498	Gm8842	1.50122	Khk	-1.64925
Fam162b	1.8685	Chd3	-1.46226	Tmed7	1.63226	Upk3a	-1.39423	Hist2h2aa2	1.47002	Arl15	-1.47536
Susd5	1.35363	Cebpg	-1.41962	Fmo2	1.47785	Miox	-2.46907	Ccl2	2.63526	Kcns1	-1.91857
Map3k15	1.34558	Pdia5	-1.44669	Dsp	1.75937	Grap2	-1.76064	Lilrb4	1.47284	Mfsd7c	-1.44837
Ccl9	1.69025	LOC101055948	-1.71817	Pbx2	1.33368	Gja5	-1.31812	Mns1	1.81546	Fam101b	-1.57983
Sms	1.79057	Actl9	-1.52197	Hnrnph1	1.42584	Sgce	-1.30001	Apaf1	1.30933	Ube2l3	-1.34348
Tex264	1.36344	Rdh16	-2.36596	Acadl	1.52908	Anp32e	-1.34991	Aass	1.24794	Meis2	-1.40053
Nkd1	1.46807	Sfxn2	-1.63012	Tbcb	1.51294	Hagh	-1.42724	Tmc4	1.54729	Spink2	-1.39884
Gspt1	1.38312	Phf3	-1.44644	Wibg	1.32338	Hba-a1	-2.15376	Mrc1	1.56205	Egfl7	-1.5486
Tsnaxip1	1.41244	Oaz1	-1.75413	Bckdha	1.4281	Mob3a	-1.84466	Ces2g	2.10007	Gzmk	-2.23333
Cobll1	1.56841	Nppc	-1.38715	LOC677654	1.60756	Vat1l	-1.2772	BC096441	1.54395	Chst1	-2.07666
Lyz1	2.25061	Fkbp1b	-1.69207	Rras2	1.3146	Dmtn	-1.71809	Cryba4	1.42175	Ptgs1	-1.60744
Ppic	1.53847	Gm2740	-1.44015	Rpl14	1.41099	Rplp1	-1.68189	Nid2	1.76181	Map4k2	-1.30284
Dnali1	1.45012	Gm10045	-1.35556	2310008H04Rik	1.42959	Porcn	-1.29493	Tmem163	1.63256	Lipt2	-1.47408
Hsf4	1.44088	Armc7	-1.42761	Mcm7	1.38686	Ucma	-1.33478	Pigr	4.27931	Ctsg	-2.88276
2310008H04Rik	1.55206	Cdkl5	-1.54373	Tspan15	1.27424	Fkbp15	-1.31105	Lrrc73	1.66415	Tbx21	-1.76541
Slitrk6	1.70626	Telo2	-1.56987	Actr2	1.64899	Myo1g	-1.49192	Mtif3	1.33545	Fhod1	-1.50475
Tnks2	1.71235	Gja5	-1.37164	Nbeal1	1.30622	Klc1	-1.30683	Wwp2	1.31441	Tox2	-1.53404
Orc4	1.51867	Miox	-2.44705	Fam49b	1.55521	Ifi27	-1.55293	Dynlrb2	2.16349	Glyat	-2.11414
Osgep	1.45665	Ctdspl2	-1.37038	Ak1	1.9899	2610034B18Rik	-1.74598	Fhit	1.23623	Prrt2	-1.52708
Orai2	1.43378	Hivep1	-1.4547	Cog7	1.29957	Dnmt3a	-1.38729	Pno1	1.3288	Add3	-1.31522
Slc7a10	1.33262	Thbd	-1.40317	Speg	1.31446	4931428F04Rik	-1.73271	6430531B16Rik	1.59028	Sdpr	-1.54819
Fam129a	1.41232	Tbcd	-1.48709	AA986860	1.71221	BC028528	-1.33538	Lipg	2.81545	Beta-s	-6.86307
Ptbp2	1.43737	Gzma	-1.69134	LOC101055685	1.35108	Frs2	-1.39013	Ctsh	1.33449	Plac9a	-1.57709
Trim5	1.72968	Sowahc	-1.28212	Gdpgp1	1.44002	Kel	-2.14206	Lamc2	1.39247	Fabp4	-1.66699
Cpn1	1.42551	Acvr2b	-1.29245	Cyp7a1	1.80261	Tpp1	-2.45717	Scgb3a1	1.43829	Lck	-1.46626
Rab11fip5	1.47118	Hist1h1e	-1.70277	Otud1	1.39476	Fgf1	-1.39526	Fst	1.49871	Fibin	-1.82991
Tpm2	1.88605	Fabp4	-1.88647	Zdhhc18	1.43924	LOC101055948	-1.37896	Entpd2	1.47893	Inpp5a	-1.30458
Clp1	1.42288	Rsl1d1	-1.39626	Hiat1	1.31899	Cep152	-1.27389	Susd5	1.25864	Grin3b	-1.64424
Cpne8	1.81585	LOC630855	-2.62644	Zadh2	1.5443	Smad6	-1.45809	N6amt2	1.32073	Tbx3	-1.62627
Hoxb7	1.66453	Prdm11	-1.4293	Nup155	1.30771	Nppc	-1.44889	C4b	2.85852	Chst7	-1.33488
Ppp2r1b	1.33006	Maf	-1.32025	Sms	1.50068	Colq	-1.41022	Ehf	1.69038	Bank1	-1.2917
Enpp5	1.36914	Rplp1	-1.71149	Prkca	1.32046	Kcnn4	-1.31108	Nsmce1	1.3366	Vps13b	-1.30472
Cxcl14	1.60403	Zfyve21	-1.40404	Bcas3	1.36274	Fos	-4.19006	Gsr	1.20921	Pygm	-1.67017
Tspan15	1.47582	Efcab4a	-1.46713	Gsta2	2.14302	B3gnt5	-1.41733	Ms4a7	2.95955	Pkhd1l1	-1.87993
Scn2b	1.52667	Acoxl	-1.40196	Sftpd	1.49482	Snn	-1.28566	2410004P03Rik	1.83926	Epas1	-2.10232
Rmi1	1.27577	Mypn	-1.49864	Kcnip2	1.29056	Mbd5	-1.29702	Exoc3l4	1.42161	Hba-a1	-3.46533
Gm14420	1.68837	Zfp326	-1.39025	Strap	1.68645	Kctd14	-1.28868	Gsta2	1.94266	Plcb3	-1.35602
Far1	1.40859	Cdk2ap1	-1.66022	Smarcd3	1.45681	Zap70	-1.59151	Ccl17	2.7733	Sri	-1.18229
Apaf1	1.41158	Il1r2	-1.54546	Gtpbp8	1.43192	Nolc1	-1.21357	Slpi	16.0171	F5	-1.57214
1700088E04Rik	1.32489	Tacr2	-1.41983	Clmn	1.37851	Unc119	-1.27648	Fabp5	2.05589	Ddx26b	-1.28388
Zcchc11	1.31643	Aak1	-1.34762	Rasa2	1.24776	Elf4	-1.26763	Ltf	5.16365	Gm4553	-2.34248
Rbm39	1.41505	Hist1h2bk	-1.38434	Kxd1	1.18795	Ptprv	-1.31126	Cldn4	1.85188	Tbc1d10c	-1.33257
Omd	1.38524	Anp32e	-1.37176	Vcpip1	1.39755	Col5a2	-1.42588	Bpifb1	3.23758	Gimap6	-1.39848
Ephb4	1.44588	Marveld2	-1.37538	Ndfip2	1.31412	Anks1	-1.29538	Ctse	2.01208	Exoc6	-1.33226
Dda1	1.39148	Tal2	-1.49834	Anapc4	1.32091	Aldoc	-1.36973	C1qc	1.73423	Cited1	-1.3531
Mcoln1	1.34208	Unc119b	-1.58167	Tceb3	1.2411	Fbxl7	-1.51608	Vasp	1.32939	A930007A09Rik	-1.35474
Cetn4	1.75301	Tbx3	-1.52925	Sap18	1.35749	Srp19	-1.17493	Ctsl	3.12507	Kcnn4	-1.50355
Tfg	1.40474	Cyp4a32	-1.69545	Msantd2	1.43863	Gm10045	-1.36391	Lsr	1.37832	Sertad3	-1.34421
Evi2a-evi2b	1.40739	Zmym4	-1.29653	Eef1a2	1.85468	Nprl2	-1.34228	Ctxn1	1.94231	4931428F04Rik	-1.76207
Tmed7	1.74672	Gimap6	-1.50315	Wdr77	1.33994	Tango6	-1.28291	Cstb	1.50646	Pcp4	-1.66237
Perp	2.05388	Khk	-1.44804	Nhlrc4	2.31029	Ppp1r13b	-1.3389	Ppcs	1.55836	Ftcd	-2.56002
Pygl	1.44499	Cpt1c	-1.34321	Psmb3	1.36153	Ric8	-1.35746	Acsm1	1.51244	A4galt	-1.47763
N4bp2	1.51277	Mt1	-1.42074	Gltscr2	1.63344	Maf	-1.28841	Mlf1	1.78479	Acer2	-2.11234
Cxcl12	1.52147	Rad23a	-1.38342	Srsf9	1.32901	Cnot6	-1.25582	Rsph4a	1.404	Ggt5	-1.53472
Zcchc4	1.33905	Myo9b	-1.34068	Cyp20a1	1.26621	H2-Aa	-4.0148	Aif1	1.69796	Car13	-1.42895
Lrrc23	1.72952	Gm12250	-1.96144	Esrp1	1.29715	Ppp1r9a	-1.34486	Mab21l3	2.1556	Klhdc8a	-2.12405
Ifi204	1.62872	Cyp2b19	-1.85505	Ing5	1.38499	Gzma	-1.80446	Bicc1	1.53893	Lepre1	-1.29002
Adamts2	1.77103	1700021K19Rik	-1.34017	Tbc1d2	1.43005	Rabl6	-1.47526	Coro1a	1.47608	Gm10318	-1.3834
Gm8158	1.42185	Trmt1	-1.45273	Blm	1.21654	Lcn10	-1.39193	Ccl22	3.99474	Ramp3	-1.51057
Prex1	1.53116	Dmtn	-1.70584	Tspo	1.34674	Alas2	-3.90377	2610028H24Rik	1.9668	Cyyr1	-1.5277
Scamp2	1.38298	Prpf40b	-1.32188	Gripap1	1.48701	Golga3	-1.34438	5430427O19Rik	1.26551	Slco2a1	-1.72973
Itpripl2	1.55866	Anks1	-1.29385	Fermt1	1.48968	Fam20a	-1.33676	Erich2	1.66311	Tmem30a	-1.5427
Prss23	1.82263	Cx3cl1	-1.45624	Mphosph8	1.28407	Fyb	-1.33932	Cdc123	1.75192	Scml4	-1.39621
Lrrc8d	1.64533	Mark4	-1.39907	Sox2	1.38094	Mettl22	-1.28567	Ppil6	1.91808	Socs5	-1.31571
Glyat	2.03664	Cep152	-1.27404	Ugt1a10	1.62548	Marveld2	-1.36584	Il17ra	1.60857	Ankrd46	-1.29778
Fam189b	1.33126	Smpd3	-1.27899	Ctsb	1.34726	Slc24a6	-1.26516	Mmp7	4.39004	Papln	-1.23079
Vmo1	1.74418	Stab1	-1.50143	Ceacam20	1.22204	Mtss1l	-1.50622	Vmo1	2.21668	Pglyrp2	-1.43766
Erp44	1.74896	Srp19	-1.25163	Cxadr	1.5393	Spata3	-1.9291	Adamdec1	4.39347	Ipo11	-1.32967
Xpot	1.44225	Wsb2	-1.2473	Ppp1cb	1.54303	Stab1	-1.4891	Asb11	1.7114	Fads1	-1.56779
Tmem176b	1.33305	Fam115a	-1.48814	Ddx5	1.65528	Upk3b	-1.43003	Lrrc56	1.97879	Msln	-1.44097
Mmp2	1.86336	Gpm6a	-1.41948	1700016C15Rik	1.58922	Lif	-1.65714	Dennd2d	1.41846	Sfxn3	-1.30336
H3f3b	1.65823	Eif3c	-1.32454	Clic6	1.79621	Cox7a1	-1.64114	Kcnk16	1.68141	Hsph1	-1.56889
Ccdc170	1.46651	Zfp609	-1.27666	4430402I18Rik	1.35769	Arrdc3	-1.73576	Unc93a	1.84596	Nppc	-1.34733
Eef1a2	1.91081	Polrmt	-1.33733	Susd5	1.36475	Sectm1a	-1.48003	B9d1	1.4639	Epn2	-1.27037
Arrb2	1.38974	Kat6b	-1.4823	Tmed10	1.47049	Hspa1a	-2.01406	1110065P20Rik	1.50974	Fam20a	-1.44682
Cnpy4	1.36522	Cgn	-1.55084	Gstm2	1.49292	Cds2	-1.27243	Rfwd3	1.30539	Panx2	-1.59068
Tacc1	1.49768	Fkbp15	-1.33081	Bag6	1.39032	Suox	-1.37225	1110007C09Rik	1.44261	Fbll1	-1.82522
Pitpnm1	1.29505	Rspo1	-1.47426	Cobll1	1.37518	Dusp2	-1.56708	Plxnb1	1.26305	Dpp4	-1.49237
Copz1	1.42678	Cpt1a	-1.40774	Trappc8	1.4018	Spink2	-1.51968	Eri1	1.31445	Mapre2	-1.51892
Znf512b	1.50332	Eci1	-1.46762	Pum1	1.32663	Etohi1	-1.21371	Ccdc103	1.85216	Dach1	-1.45784
Dyrk2	1.70866	Mob3a	-1.80457	Mplkip	1.36821	Arpc2	-1.42398	Gtf2h1	1.28071	Gpm6a	-1.60567
Ltf	2.98266	Lipt2	-1.62504	Zcchc4	1.29277	Sfpq	-1.26187	Apoe	1.46662	Upk3b	-1.3275
Dact1	1.41669	D17Wsu92e	-1.26084	Gm973	1.49277	Unc13b	-1.30359	Ccdc17	2.19409	Leng1	-1.55104
Anapc4	1.47575	Nrg2	-1.32036	Tmem168	1.44078	Ahsp	-3.77331	Dnajb13	1.73573	Secisbp2l	-1.24319
Mia	1.61643	Creb3	-1.48117	Copz1	1.34084	Gpm6a	-1.42812	Avil	1.54623	Cpne3	-1.28531
Lst1	1.58734	Panx2	-1.42612	Gsn	1.49684	Akap8	-1.26695	Rab7l1	1.63704	Ppapdc3	-1.49615
Capza2	1.55514	Ddx17	-1.24384	Cd151	1.40207	Ccr7	-1.58853	Trim63	1.4011	Skap2	-1.32534
Calcrl	1.59442	Gm15800	-1.30481	Lrrc42	1.43094	Llph	-1.24446	Gm410	1.27099	Ppp4r2	-1.25982
Ywhah	1.5988	Il18bp	-1.35376	Cdc37l1	1.25729	Strbp	-1.21556	Calml4	1.55566	Cpt1c	-1.31286
Aagab	1.23135	Tgoln1	-1.31075	Papd5	1.40523	Zfpl1	-1.24337	Cetn4	1.85669	Vhl	-1.25255
Tagln2	1.48548	Vsig10	-1.30921	Klk13	1.60796	Gm3285	-1.2989	Wisp2	1.66717	Abcg5	-1.53095
Rpl14	1.62101	Upk3b	-1.44312	Chrnb3	1.71285	Tmem154	-1.37867	ND6	1.3003	P2rx2	-1.64517
Dock10	1.42573	Tpp1	-2.52163	Ints6	1.26465	Myl4	-1.77403	Qtrtd1	1.1858	Lhfpl2	-1.46278
Slc25a24	1.87896	Rnasek	-1.76276	1700034E13Rik	1.94459	Oaz1	-1.68613	Itga11	1.21538	Arhgef6	-1.27563
Pycr2	1.25798	Hist1h2br	-1.44422	Rhov	1.47404	Upf1	-1.35444	1700084C01Rik	2.2756	Prpf40b	-1.23496
Erich2	1.3409	Phf6	-1.34447	Fxyd1	1.41873	Ctcf	-1.2945	Oscp1	1.41233	Cmklr1	-1.27526
Glipr2	1.7526	Mettl22	-1.75903	Vps33a	1.39781	Tmem132a	-1.22142	Cox7c	1.20131	Kdr	-1.48717
Rrp9	1.41655	Basp1	-1.36596	Gna11	1.52948	Tgm1	-1.66646	Epn3	1.51951	Cd96	-1.47071
Ncs1	1.40997	Lyl1	-1.26664	Tmem66	1.32315	Sh2d1a	-1.45767	Aspn	1.3533	Pde9a	-1.46377
Trappc8	1.42324	Elf4	-1.28271	Capza2	1.38601	Tk1	-1.54699	Slc11a2	1.6792	Klri1	-1.55561
Pfdn4	1.46524	Kcns1	-1.57794	Vat1	1.40562	Cep250	-1.58307	Odf3b	2.1157	Hid1	-1.37664
Kbtbd11	1.40808	Phox2a	-1.78131	Gpx7	1.19976	Pum2	-1.25777	Cyp1b1	2.89934	Stard13	-1.48363
Arhgef25	1.38788	Zfp358	-1.26766	Tpm2	1.86858	Sp5	-1.45427	Ceacam1	2.16222	Gata2	-1.41836
Golim4	2.14596	Cmklr1	-1.29373	Gm4425	1.28128	Cflar	-1.34043	Ifitm3	1.83502	Upk3a	-1.39654
2610318N02Rik	1.26517	Myl4	-1.59751	Serpinb8	1.2542	Psenen	-1.26891	Blm	1.21521	Fbxl7	-1.64203
Vps33a	1.3793	Krt12	-1.61648	Rbm39	1.30395	Kdm2b	-1.25331	Pygl	1.3477	Smox	-1.47224
Mark3	1.30498	Nfix	-1.9187	Mon2	1.21872	Tppp3	-1.41102	Pip4k2c	1.50615	Rgs3	-1.30375
Thra	1.44747	Nfic	-1.46638	Slc25a24	1.37109	Cx3cl1	-1.64449	Fam154a	1.50726	Myrf	-1.42087
Cdc27	1.2276	Mtss1l	-1.50481	Baz1a	1.28826	Ifitm3	-1.86244	Ifi204	1.51816	Nkg7	-2.00479
Il17ra	1.57743	Ubr5	-1.34655	Gsto2	1.52322	Zc3h13	-1.43702	Znrd1	1.40209	Lyrm5	-1.26023
Gucy1a3	1.44683	Tmem258	-1.353	Ccdc78	1.59587	Ccdc14	-1.26054	1700088E04Rik	1.39311	Crip2	-1.21223
Sycp1	1.5428	Zmynd8	-1.25344	Gfod2	1.34933	Il4ra	-1.21845	Aldob	1.64381	Bgn	-1.57063
Nme9	1.25359	Acvrl1	-1.20203	Vmo1	2.50813	Pctp	-1.33913	C4a	2.52805	Itpka	-1.72783
B3gnt2	1.44006	Larp7	-1.71982	D030056L22Rik	1.25948	Has1	-1.54247	Cd36	1.58563	Tmem2	-1.81338
Hif1a	1.60221	Arglu1	-1.26077	Trp73	1.25239	Traf3ip3	-1.42084	Acta2	1.78327	Rasgrp2	-1.3195
Nmral1	1.44507	Anapc5	-1.25889	Orc4	1.46199	Kifc1	-1.64598	Cxcl17	1.92568	Spata3	-2.27179
Rasgrp4	1.3904	Rgmb	-1.42946	Zfp433	1.51553	2410003K15Rik	-1.30097	Tmem196	1.59315	Slc36a4	-1.38418
Mut	1.52495	Tango6	-1.41225	Slc35f5	1.24405	Ctnnbip1	-1.28014	Depdc1b	1.40854	Znrf2	-1.30737
Gga1	1.39674	Hnrnpa1	-1.37555	Cd63	1.5289	Lepre1	-1.19717	Ttc21a	1.96295	Alas2	-5.82434
Papss1	1.63451	Foxo3	-1.52477	Rab1b	1.3697	6430571L13Rik	-1.14821	Mmp2	1.61335	Cd38	-2.39307
Fbln1	1.58225	Sdpr	-1.41532	Ifit1	1.29869	Rasa3	-1.23827	Mmp8	1.40283	A530016L24Rik	-1.33887
Gm8137	1.54013	Cyp2b10	-1.97989	Dalrd3	1.41738	Slc25a36	-1.2584	Ccl3	4.644	Arrdc3	-1.73814
Eif2ak2	1.51518	Rab15	-1.35975	Gm8137	1.4997	Hs3st3a1	-1.23929	1700026D08Rik	1.78475	Zfp354c	-1.2032
Fbxo11	1.25421	Dapk3	-1.40521	Ccdc17	2.29616	Osm	-2.60035	Npas2	1.2609	Spats2l	-1.35449
Anxa6	1.25765	Ccnf	-1.3358	Fgf14	1.42669	Vwa5b1	-1.30364	Bace2	1.55683	Dnaic1	-1.70286
Blm	1.32764	Dnmt3a	-1.34505	Pofut2	1.25654	Xxylt1	-1.28985	Plcl1	1.39433	Igfbp5	-1.92665
Tram1	1.39279	Zc3h13	-1.38737	Fnta	1.28945	Gja3	-1.164	Cbs	1.69039	Ctnna1	-1.27766
Ogn	1.52377	Hs3st3a1	-1.2661	Hs2st1	1.31958	Sh2d2a	-1.56408	Stac3	1.25399	Crebl2	-1.26083
Dsp	1.49501	Inmt	-1.70418	Ppcs	1.47107	Smpd3	-1.24449	Apip	1.33959	Kidins220	-1.38155
Tgfbi	1.99161	Sfta2	-1.38596	Erp44	1.59769	Tspan17	-1.35519	Siglec1	1.78927	Palm	-1.25359
Asb11	1.50383	Preb	-1.33028	Clasp2	1.39825	Tceb1	-1.25424	Nek10	1.37838	Sc4mol	-1.49259
Fam212a	1.3546	Ifi27	-1.74863	5330417C22Rik	1.81637	Odf3	-1.26151	Plgrkt	1.39645	Jakmip1	-1.3512
Tbcb	1.49552	Sepn1	-1.2082	Arl5a	1.29747	Cd97	-1.40378	Gm5077	1.96615	Ece1	-1.56068
LOC101056540	1.62383	Zfp276	-1.22606	Mina	1.50325	LOC630855	-2.02079	Ccl4	1.72749	Hey1	-1.60492
Pdcd6ip	1.26092	Ralb	-1.97816	Fis1	1.44464	Dnajc9	-1.40056	Fam92b	1.78101	Slc9a3r2	-1.38436
Cysltr2	1.49956	Casc3	-1.44077	Arih2	1.44104	Camk2d	-1.27114	Tsnaxip1	1.4448	Ctsw	-1.38443
Msantd2	1.4344	Egr1	-2.03026	Pan2	1.28196	Defa23	-3.04846	Slc30a7	1.28957	Apln	-2.07616
Zfp433	1.6013	Hars	-1.35265	Ncmap	1.58545	Tg	-1.28575	Pros1	1.40119	Calcrl	-1.42943
Rpl35a	1.29212	1700011A15Rik	-1.71256	Gmcl1	1.36219	Zfyve20	-1.1982	Fgf14	1.32494	Prrg3	-1.89201
Alox5ap	1.29572	Chst7	-1.21592	Usp45	1.29432	Ctdspl2	-1.25107	1700094D03Rik	2.13916	Nfe2	-1.77628
Rpl35	1.35563	Son	-1.29888	Zcchc11	1.21587	Samd5	-1.56432	Zswim7	1.20371	Tcf4	-1.45354
Myo9a	1.32035	Ska2	-1.20504	Agtrap	1.311	Gyg	-1.34572	Gm973	1.48032	Exoc8	-1.27996
Nenf	1.20988	Mllt6	-1.78321	Rpl35a	1.22005	Cd3d	-1.6396	Lactb	1.31573	Tuba8	-1.99549
Col4a5	1.34254	Tacr1	-1.57546	Pgls	1.30517	Pik3r1	-1.30823	Fam49b	1.39609	Slc6a4	-1.33532
Pum1	1.27574	Doc2b	-1.675	Tcea1	1.32808	Ddx10	-1.29179	Rps13	1.27594	Klrc1	-1.38692
Pdcl3	1.40208	Fbll1	-1.55217	Atp6v0e2	1.18042	Gdpd5	-1.23041	Ccdc78	1.66955	Il1r2	-1.44285
Vrk2	1.30385	Etl4	-1.5123	Wwc1	1.57451	Bank1	-1.2282	Zdhhc18	1.27677	Hoxa5	-1.57131
Pbx1	1.29265	Ehhadh	-1.31737	1700026D08Rik	1.71085	Abca7	-1.39593	Gmnn	1.39954	Foxf1	-1.69271
Bora	1.36339	Slc39a7	-1.34408	Phyhd1	1.30739	Myrf	-1.31912	Gm19581	1.32561	Kcne3	-3.03324
LOC100046091	1.66968	Nhlrc2	-1.34186	Gmip	1.22894	Sox4	-1.64348	Anapc4	1.2665	Camta2	-1.32167
Entpd2	1.41981	Acsf2	-1.41237	Rnf6	1.30564	Magoh	-1.17113	Dgat2	2.27343	Prdm2	-1.42881
Anpep	1.55223	Fbxw17	-1.37643	Gm8842	1.32083	Ranbp10	-1.21533	Rcc2	1.4726	Psma3	-1.23501
Gm12185	1.6785	Mesdc1	-1.57615	Drap1	1.2462	Add3	-1.18914	Marcksl1	1.73954	Exoc3l2	-1.38902
Kirrel	1.47956	Ddx23	-1.39117	Por	1.31821	Rcn1	-1.30801	Optn	1.19047	Inmt	-1.96894
Mlf1	1.30581	Hao1	-1.52935	Lactb	1.27895	Trp53i11	-1.25059	Kcnk1	1.34025	Foxk2	-1.39265
Gpr153	1.46187	Ahnak	-1.50266	Mtrf1l	1.29839	Fam115a	-1.33827	Gpatch8	1.2071	Slc35f2	-1.76778
Arl9	1.269	Tenc1	-1.41122	B3gnt2	1.34919	Smarcb1	-1.21351	Relb	1.65209	1110017D15Rik	-1.72248
Atad2	1.47585	Rabl6	-1.47342	Cbr2	1.90208	Card10	-1.34975	1700007K13Rik	2.22065	Myoc	-2.30743
Sclt1	1.43994	Pdcd5	-1.22875	Zfp280c	1.30354	Gm6314	-1.27311	Ctsz	1.62379	S1pr1	-1.49451
Rbm10	1.32826	Ppm1d	-1.23563	Osgin2	1.20722	Phf3	-1.34893	Zdhhc4	1.52589	Myo1d	-1.25645
Fam133b	1.58081	Gtf3c3	-1.35038	Rps6ka4	1.33518	Dnahc17	-1.23535	Cebpe	1.87759	Sipa1l2	-1.36046
Inpp4a	1.40939	Colq	-1.37523	Brms1l	1.44188	Kat6b	-1.36261	Arpc1b	1.37863	Myo1b	-1.28785
Jag2	1.39422	Ifi203	-1.31881	Adcy5	1.23058	Srek1ip1	-1.21565	Tgfbi	2.04184	Ctsg	-2.39945
Adcy5	1.29381	2410066E13Rik	-1.48176	Gstp1	1.25547	Slc43a1	-1.30028	Spp1	4.17253	Cnot6	-1.24131
Stx6	1.34376	Cep250	-1.58957	Mns1	1.61729	Faim2	-1.30649	Fgf5	1.60558	Stom	-1.29589
Cd300a	1.35621	LOC100502940	-1.19177	Mgst1	1.41479	Exoc3l	-1.25688	Krt23	1.84282	Epb4.1l4a	-1.2398
Nbeal1	1.54607	Efna3	-1.2969	Lmln	1.37824	Polr2k	-1.30723	Slc44a4	1.80935	Mylk2	-1.76608
Copz2	1.52991	Chchd6	-1.35224	Odf3b	2.44028	Cdc25b	-1.45312	Vtcn1	1.99114	Il12rb2	-1.24327
Armcx2	1.29686	C2cd3	-1.3054	Map3k8	1.67437	Podxl	-1.23215	Gm2564	1.87904	Vipr1	-2.25047
Sat2	1.20984	Strbp	-1.2349	Copz2	1.49561	2001-09-01	-1.2862	Rab11fip5	1.26626	Desi2	-1.32063
Cog7	1.28482	Ifi27l2a	-1.53021	Brms1	1.24256	Tbxa2r	-1.32123	ND6	1.26054	Ahr	-1.46654
Sestd1	1.31999	Vsig2	-1.28886	Mpv17l	1.23489	Chst11	-1.24976	Upp1	1.67092	Cep290	-1.23087
Frg1	1.28869	Has1	-1.54052	Dhx29	1.38154	Ptn	-1.37237	Phyhd1	1.30174	Fam162b	-1.50207
Rsf1	1.4154	Eva1a	-1.36593	Iqcb1	1.19804	Pdia6	-1.33734	Rps5	1.18193	Gypc	-1.527
Speg	1.38392	Secisbp2l	-1.26958	Tagln2	1.27722	Tbc1d5	-1.1835	Gltscr2	1.48277	Ccl5	-1.93162
Prrc2b	1.36644	Rasgef1b	-1.26927	C030048H21Rik	1.82955	Fbll1	-1.62496	Fam3b	2.08091	Sntb2	-1.2856
Commd3	1.44038	Vat1l	-1.22906	Apobec4	1.40747	Sepn1	-1.16618	Serpinf1	1.45548	Cd4	-1.72376
Tyro3	1.28714	Ndufa7	-1.33466	Ubxn1	1.33588	Serpine1	-1.96911	C1ra	1.84062	Fads2	-1.54163
Fndc3b	1.22101	Slc25a38	-1.52291	Eps8l2	1.33195	Cenph	-1.6366	Isg15	2.05234	H2-T23	-2.12605
Aif1	1.51584	Srsf11	-1.43998	Ncs1	1.36359	Mki67	-1.84541	Tctex1d4	2.11147	Ifi27	-1.41351
Gm973	1.26484	Pnpla7	-1.25187	Bloc1s1	1.35024	Ngp	-1.68081	Shisa4	1.22361	Nos2	-1.92988
Wdyhv1	1.41172	Dhrs1	-1.27895	C1qtnf4	1.54845	Ddx17	-1.19094	Tnnc1	1.31044	Gskip	-1.25908
Serpinf1	1.47832	Casp7	-1.29675	Rpl29	1.25727	Spag5	-1.21783	Sphk2	1.24323	Rab27a	-1.32653
Ddx6	1.23374	Mier2	-1.25586	Tmem165	1.24548	Mapk6	-1.21834	Ftl1	1.52726	2410066E13Rik	-1.68455
Aph1b	1.48152	Mcam	-1.32523	Pak6	1.20287	Mt1	-1.31302	Ap2s1	1.29132	Sgce	-1.30643
Aspg	1.70459	Atp6v0a1	-1.33706	Ppp6c	1.26849	Pdzd3	-1.24391	Lcp2	1.39025	1810009A15Rik	-1.17256
Gripap1	1.56787	Pcdhgb8	-1.49803	Ap2m1	1.55339	Prrt2	-1.37235	Slc7a5	1.71668	Adcy9	-1.30563
Zfp189	1.29177	Pglyrp2	-1.3349	Fbxo38	1.24093	Igh-VJ558	-4.84968	Cald1	1.34923	Arhgap19	-1.30569
Map3k4	1.38718	Spata3	-1.86937	Myo1b	1.27121	Cd247	-1.35481	Fuom	1.50524	Stx12	-1.39556
4732418C07Rik	1.76005	Sec61g	-2.0138	Rbm41	1.29802	Gprin3	-1.19238	Pabpc4	1.36947	Oit3	-1.36276
Eef1b2	1.26556	Hmx2	-1.63468	Mlph	1.25875	Stau2	-1.26925	Naaa	1.75342	Zfp697	-1.40644
Stam	1.25596	Lmtk2	-1.48255	Uhrf2	1.31185	Runx2	-1.23094	Gstp1	1.21919	BC017612	-1.30303
Igfbp7	1.29714	Dact2	-1.35769	Sphk2	1.29775	Zfp366	-1.27172	Adam8	2.5219	Miox	-2.29145
Cetn2	1.34117	Pithd1	-1.22139	Gga1	1.30668	Hyou1	-1.33743	Prrg4	1.62982	Sox18	-1.97943
Omg	1.59695	Mien1	-1.29399	Smpdl3a	1.19944	Fam162b	-1.60195	Esrp1	1.36281	St3gal4	-1.47121
Uhrf2	1.34926	Cox7a1	-1.64445	Ap4e1	1.26224	Meox2	-1.23178	Psca	1.40067	Fam3c	-1.22323
Zcchc14	1.28414	Mum1	-1.23191	Clp1	1.24465	Gid4	-1.23542	Efhc1	1.42448	Sgsm2	-1.38972
Ncald	1.38426	Ccl17	-2.21249	Erich2	1.71037	Igh-VJ558	-4.19211	Clic6	1.69236	4930504O13Rik	-1.57358
Dgka	1.41503	Cuedc1	-1.34451	Topaz1	1.41273	Gtf3c3	-1.22186	Igfbp2	2.00383	2210018M11Rik	-1.23467
Uba3	1.49643	Pdzk1ip1	-1.24975	Synm	1.46544	Blcap	-1.26444	Loh12cr1	1.23638	Tgfbr3	-1.58026
Fam164a	1.51136	Spast	-1.23306	Dnah2	1.22926	Dcaf11	-1.23362	Rrp9	1.27363	Dmtn	-1.64876
Esyt2	1.33141	Hlcs	-1.52422	Tacc1	1.41878	Rgs3	-1.17928	Serf1	1.28079	Igfbp4	-1.79935
Zfp871	1.31706	Klf6	-1.44105	Erich1	1.21928	Spc25	-1.38744	Sirpa	1.32747	Cfd	-1.8297
Tmem168	1.4333	Pi4ka	-1.3017	Fan1	1.2276	Mzf1	-1.24089	Chek1	1.32595	Amfr	-1.26555
Pdgfrb	1.5776	Tbrg1	-1.25567	Brat1	1.29399	Spry4	-1.76174	P2ry13	1.69712	Rbfox3	-1.21686
Ccdc88b	1.344	Ablim1	-1.40102	App	1.47185	Ccdc51	-1.22323	Enc1	1.60259	Myo6	-1.31765
Gtf2h1	1.42282	LOC676710	-1.26766	Sdcbp	1.52373	Rasal3	-1.42168	Lacc1	1.75192	Zfp609	-1.22975
Nars	3.14161	Lcmt1	-1.3028	Dlg3	1.2833	Acvrl1	-1.2505	Fcgr3	2.31259	Cdc25b	-1.47778
Myo1b	1.37469	Mbd5	-1.2265	Cav1	1.66315	Grhl2	-1.16488	Lgals3bp	1.55775	Gm15800	-1.27094
2610028H24Rik	1.4192	Smox	-1.3208	Tead1	1.69067	Dynll2	-1.31266	Rpl28	1.33135	Icam2	-1.34428
Snx6	1.62305	Dcaf5	-1.27496	Mblac2	1.46164	Unc13d	-1.38023	Ribc1	1.48325	Rufy3	-1.24292
Rps3a1	1.3315	Actn4	-1.21434	Tmc4	1.3522	2009-03-01	-1.15941	Slc2a6	1.37113	Hoxa4	-1.42514
Ccdc136	1.25883	Slc39a8	-1.41835	Lrrc73	1.55385	Bdnf	-1.49861	Ttll6	1.67124	Zfp281	-1.30598
Srpx	1.2963	Med1	-1.28052	Puf60	1.29076	Gas7	-1.42407	5330417C22Rik	1.59008	Igfbp3	-3.34157
Tmed10	1.49037	Rabep1	-1.38091	Kcnmb4	1.64726	Ttyh2	-1.27997	Ift57	1.37409	Pip5k1b	-1.27978
Foxn2	1.50079	Irx2	-1.43888	Nek4	1.32488	Mier2	-1.28786	Asb2	1.48801	Prickle1	-1.18572
Zfp280c	1.38383	Raly	-1.20861	Bphl	1.24747	Agfg2	-1.27864	Tmie	1.5811	Tpp1	-2.52551
Ecm2	1.49132	Hsf5	-1.45747	Zfp740	1.36483	Oasl2	-1.29356	Myo1f	1.56445	BC028528	-1.26819
Axin2	1.47756	8430410A17Rik	-1.35025	Enkd1	1.37844	Cox17	-1.22028	Fap	1.25989	Sectm1a	-1.6235
Cnep1r1	1.51947	Ftcd	-1.85574	1700001L19Rik	1.72807	Ndst1	-1.16157	Aspg	1.62758	Fam65b	-1.31257
Aida	1.37912	9430023L20Rik	-1.23356	Aplp2	1.46255	Serpinb1a	-1.23518	Apitd1	1.41704	Ppfibp1	-1.29407
Itga1	1.35556	LOC101055890	-1.41563	E030010N08Rik	1.87878	Foxo3	-1.25117	Orai2	1.27687	Klrd1	-1.61041
Usp1	1.24926	Fbxl3	-1.1952	N4bp2	1.37113	Sacm1l	-1.15842	Rsph9	1.81566	Treml4	-2.5614
Tnc	2.06951	Ppp1r13b	-1.22118	Zdhhc23	1.21377	Tmem88	-1.27786	Chmp1a	1.31258	Cyp2e1	-4.95742
Ndfip1	1.49837	Pip5k1a	-1.27025	Ilf3	1.20379	H2-T23	-1.78036	Nat10	1.405	Dclk2	-1.33028
Mfap2	1.60022	Dock6	-1.43587	Xpot	1.29574	Gzmk	-1.75956	Stk36	1.1922	Wnt4	-1.50289
Axl	1.46555	Rpl8	-1.48202	Rrp9	1.40657	Efna3	-1.26471	Morn5	1.79919	Fam49a	-1.39456
Nr2c1	1.26534	Zfp251	-1.28807	Nsmce1	1.1938	Prpf40b	-1.27025	Cxcl12	1.44255	Ppp1r13b	-1.28305
Afap1l2	1.5622	Ccdc120	-1.22728	Zdhhc6	1.25391	Ppif	-1.32086	Gm7698	1.369	Ptpn21	-1.3245
Rgs18	1.25456	Ahsp	-3.39592	Wdr35	1.37201	Igflr1	-1.30607	Wdr60	1.28856	Bnip3l	-1.20727
Pgam1	1.32209	Set	-1.2729	Nfyc	1.17448	Uqcrb	-1.31968	Lrrc8a	1.52001	Fkbp1b	-1.29591
Bicd1	1.26272	Sstr1	-1.19826	Parva	1.28252	Hoxa6	-1.49006	Ofd1	1.2728	Prex2	-1.27545
Lrrc8a	1.54208	Ube2i	-1.3617	2010111I01Rik	1.42146	Avpr2	-1.1798	Specc1	1.32329	Usp33	-1.28387
Sdcbp	1.56036	Akap2	-2.05964	Erbb2	1.26845	Ccdc102a	-1.19036	Pgf	1.39139	Sox13	-1.38945
Syngr2	1.26424	Gm2758	-1.37072	Wfdc2	1.26993	Basp1	-1.24537	Zfp663	1.28692	Tmem181a	-1.31176
Sdf4	1.43391	Emcn	-1.38364	Foxa1	1.40897	Stxbp3a	-1.19327	Snrpf	1.24384	Mrap	-1.44716
Rnf167	1.28273	Csnk2a1	-1.28714	Myof	1.37483	Rnasek	-1.55777	Pgam1	1.28436	Pcdhb14	-1.2378
Ndufs5	1.21662	Tnks	-1.23864	Fam92b	1.89535	Rhoh	-1.37338	Irx3	1.42192	Colq	-1.53152
Tmf1	1.47435	Olfr437	-1.3644	Prmt6	1.25228	Ap3b1	-1.28919	Sdccag8	1.33436	Ptov1	-1.21905
Bst1	1.48272	Pxmp4	-1.24727	Cep97	1.39302	Hmgcr	-1.34914	Psmb1	1.2357	Kat6b	-1.31832
Ddit3	1.45327	Prpf19	-1.58056	Alkbh4	1.39258	Abcg5	-1.38021	Stat1	1.42094	Cav2	-1.35843
Cdan1	1.41822	Rtel1	-1.39728	Klf11	1.73188	Olfr414	-1.41117	Inhbb	1.68194	Cdk5rap2	-1.25683
Mme	1.3641	Vdac1	-1.584	Phka2	1.22386	Cd3g	-1.36628	Rpl27	1.26109	Tnip2	-1.39829
Kcnk13	1.37961	Arhgef12	-1.29081	Rmi1	1.21841	Fbxo17	-1.18855	Srxn1	1.77048	Defa23	-3.73655
Clasp2	1.62095	Parp16	-1.29889	Sf3b1	1.46788	Gen1	-1.20468	Cpxm1	1.87184	Dact3	-1.27237
Uprt	1.37849	Hba-a1	-1.846	Scel	1.32315	Ncbp2	-1.21305	Plod2	1.17672	Aldoc	-1.29247
Marcksl1	1.3118	Mri1	-1.33812	Ppil6	1.8799	Spata13	-1.32277	Atr	1.34576	Nhlrc2	-1.31332
Bckdhb	1.2876	Alkbh6	-1.20681	Akr1c19	1.61047	Adra1a	-1.27549	Glod5	1.41443	Slc43a1	-1.28736
Glt8d1	1.25374	Camk2a	-1.25451	Hsf4	1.26239	Pirb	-1.31968	Arhgef25	1.26717	Fam177a	-1.23155
Scpep1	1.35099	Rnf125	-1.25116	Tcaim	1.43768	Zbtb8os	-1.27166	Fcgr2b	2.22945	Ap4b1	-1.35053
Cand2	1.33083	Gm10288	-1.37363	Mme	1.30506	Sap25	-1.28245	Xaf1	1.21979	Snx27	-1.21853
Heyl	1.48366	Foxq1	-1.21434	Cd55	1.34632	Tnfrsf4	-1.30255	Serping1	1.3702	Fam134b	-1.27668
Whrn	1.22442	Stxbp3a	-1.26862	Rpl6	1.27222	S100a1	-1.2447	Rpl39	1.61803	Necap1	-1.19869
Igsf6	1.71001	Sox4	-1.55391	Tmem138	1.46551	Abcd3	-1.21659	Rgs18	1.14807	Lmbr1l	-1.25321
Meaf6	1.32249	Gypc	-1.41169	Trip10	1.46907	Fads1	-1.43555	Cd1d2	1.57188	Zfp821	-1.27614
Uap1	1.47971	Dhx58	-1.46064	Cxcl14	1.8245	Baz2a	-1.1916	Pygb	1.18036	Phf13	-1.4565
Psip1	1.44382	Stip1	-1.46404	Nme4	1.32566	Zmynd19	-1.18614	Dnase2a	1.93631	Gm3285	-1.32936
Trim37	1.38558	Gm14124	-1.29498	Cog2	1.45128	Rasal1	-1.45016	Lgals3	1.56549	Smim1	-1.49217
Fam129c	1.3668	Cd38	-1.80835	Med30	1.33341	CYTB	-1.45574	Ms4a6d	1.32973	Tnxb	-1.35639
Clic6	1.61409	Sp6	-1.49286	Ppwd1	1.38872	Fhdc1	-1.87597	Rad50	1.25441	Chic1	-1.24228
Pla2g7	1.47396	LOC100503213	-1.41538	5730419I09Rik	1.28836	Slc37a3	-2.58743	Mrvi1	1.18919	Ubxn2a	-1.22776
Sucnr1	1.8005	Gata2	-1.30239	Sclt1	1.29768	Tob1	-1.2478	Psd	1.34319	Fstl5	-2.10169
Fus	1.40508	Ndufa3	-1.3672	Ddx39b	1.32007	Fer1l4	-1.4566	Spa17	1.53543	Znrf3	-1.22854
Kcnma1	1.3755	Dnajb1	-1.31613	Mmp17	1.26464	Snapc4	-1.13808	Tcp1	1.23439	Col13a1	-1.52014
Pdgfrl	1.43544	Pes1	-1.34041	Cldn4	1.53316	Stambpl1	-1.22885	Aebp1	1.47814	Erg	-1.84608
Tdrd3	1.73564	Anxa9	-1.3052	Rps14	1.44386	Gimap9	-1.5072	Rars	1.2979	Tpst2	-1.28397
Lrp1	1.43285	Zfhx3	-1.26607	Pogz	1.21254	Xcl1	-2.04399	Foxj3	1.19596	Smagp	-1.41436
Ppp6c	1.40075	Yars	-1.28224	B4galnt2	1.38024	Aldh1a2	-1.50216	Ahnak2	1.78465	Dhrs11	-1.36051
Mybl1	1.30931	Grap2	-1.45986	Morn5	1.74835	Chst15	-1.30611	Erp44	1.48975	Fam171a1	-1.47441
Glrx2	1.40529	Mast4	-1.21323	Cep57l1	1.61633	Hlcs	-1.43482	Vangl1	1.48568	Zfp217	-1.25291
Stmnd1	1.27297	Smg1	-1.24567	Cdc27	1.15785	Thbd	-1.31982	E030019B06Rik	1.62732	Gzmb	-2.25249
Ptger4	1.38595	2008-03-01	-1.27134	Cyfip1	1.44855	Zdhhc8	-1.21331	Cenpm	1.16425	Ctsg	-2.26257
Gng10	1.55612	Ap1g2	-1.35952	Ribc1	1.41563	Sh3bp5l	-1.26459	Isg20	1.60466	Tmem86b	-1.29918
Pik3c3	1.3613	Hsp90aa1	-1.29129	Spag6	1.5865	Zfp276	-1.19836	Lamp3	1.26026	Ano8	-1.26611
Fbxo38	1.26783	Guk1	-1.2629	Dnajb13	1.84401	Birc5	-1.33857	Taok3	1.3491	Sap25	-1.34453
Rbm6	1.36466	Etfdh	-1.39288	Stt3a	1.31209	Cacna1g	-1.21317	Pgp	1.35324	Sh2d2a	-1.71714
Fis1	1.4005	Slc24a6	-1.24481	Tctex1d2	1.54426	Soat1	-1.29337	Olfml3	1.50616	Rab6b	-1.29838
Trip10	1.5031	Chaf1a	-1.2126	Cnep1r1	1.41184	Vpreb2	-2.11722	Cdv3	1.57502	Dcaf5	-1.17917
3425401B19Rik	1.37499	Dak	-1.33932	Aida	1.33928	Nfe2	-1.5012	Nov	1.84189	Mlxipl	-1.4873
Fstl3	1.48951	Ngp	-1.67311	Lztfl1	1.4682	Fut10	-1.23016	Snx6	1.31965	Slc5a1	-1.31299
Colec10	1.29019	Elp4	-1.22628	Adh1	2.04793	2810417H13Rik	-1.48182	Tmc2	1.24707	Cdkn1c	-1.69225
Fuom	1.29912	Gm11847	-1.31337	Pdpn	1.23476	Emc9	-1.19788	Itga9	1.49113	Shroom1	-2.20184
Ube2l3	1.29566	Zfp366	-1.29844	Gclm	1.22728	S100a9	-2.90703	Nipal1	1.1672	Bag1	-1.30374
4930444A02Rik	1.28227	Mif	-1.23411	Azi1	2.64071	Hist1h2bm	-1.24945	1700034E13Rik	1.4758	Myot	-1.50869
Grpel2	1.45257	Limk2	-1.35534	Rsph1	1.65259	Dhx30	-1.2372	Gp2	3.12872	Ltbp4	-1.39438
Serpinb8	1.23413	Nuak2	-1.28794	Ccdc93	1.35857	Hnrnpul1	-1.29394	Hpgds	1.3367	Gimap3	-1.22409
Nfxl1	1.53979	Chmp4c	-1.25533	Lactb2	1.39295	Hivep1	-1.35223	Scn2b	1.26188	Papss2	-1.29574
Glg1	1.27668	Wdr75	-1.25083	Ephb4	1.28594	Nrg2	-1.20273	Fam187a	1.39935	Gm11847	-1.31229
Fcgr4	1.58948	Soat1	-1.46342	Fam126a	1.26616	Amfr	-1.39519	Smyd3	1.98919	Hyls1	-1.36558
Fgf5	1.33421	Msln	-1.51513	Ppp1r3b	1.23018	Lrrc4c	-1.40818	Ifit1	1.35782	Trim62	-1.21949
Rtp3	1.74705	Rtn1	-1.41654	R3hdm2	1.4745	3110001D03Rik	-1.25878	Adhfe1	1.47743	Gprin3	-1.22407
Tmem44	1.34885	Dctn1	-1.30083	Thoc6	1.2384	Fbxo34	-1.2291	Stard10	1.19868	Phf15	-1.31775
Bcas3	1.64861	Wapal	-1.19727	Dynlrb2	1.74479	Sdf2l1	-1.32341	Fbln1	1.46247	H2-D1	-1.27948
Akna	1.3908	Zbtb25	-1.45993	Rpl34-ps1	1.34388	Pfdn5	-1.27641	Mcm7	1.28257	Ccm2	-1.2851
Ddx60	1.55283	Mmp12	-1.99052	Kat2b	1.20389	Rpl8	-1.39624	Unc93b1	1.38059	Dapk3	-1.38397
Galnt10	1.34314	Efcab2	-1.2338	Ergic2	1.38179	Tbc1d10c	-1.31387	Ankrd66	1.30479	Dcaf7	-1.31963
Pkd2	1.33739	Tob1	-1.25749	Endod1	1.25429	Zfp82	-1.25586	Tsku	1.64316	Lsm11	-1.34112
Arhgef3	1.38105	Tef	-1.18784	Kcnmb1	1.42801	Armc7	-1.23437	C1s	1.48719	Prkcq	-1.44735
Cdk7	1.28583	LOC215866	-1.25505	Necap2	1.34887	Tcof1	-1.16972	Cbwd1	1.20971	Hmgcr	-1.4141
Mdk	2.86098	BC029214	-1.3337	Aurkaip1	1.32893	Helz2	-1.49573	Clec4b1	1.40284	Acss1	-1.38064
Pip4k2a	1.24117	Ddx3x	-1.8511	Ccdc162	1.40175	Rpia	-1.29284	Cby1	1.1973	Mef2a	-1.25928
COX1	1.42425	Mrpl39	-1.49142	Sav1	1.34559	Cpxm1	-1.78787	Dbn1	1.27415	Ankrd50	-1.39455
Brd2	1.28379	Tg	-1.19113	Lats1	1.35488	Luc7l3	-1.16912	Ube2t	1.4429	Prss38	-1.51809
Gstm5	1.25912	H2afz	-1.33556	Ttc21a	1.94376	Nsf	-1.14436	Tlr4	1.30188	Capn11	-2.42186
Itga11	1.26944	Zfp263	-1.21336	Polr2f	1.21557	H2-Ob	-1.38897	Smpd1	1.40606	Rnf141	-1.54969
Ggta1	1.53931	Tmbim6	-1.37968	Txlna	1.19256	Tut1	-1.23388	Ccno	1.78201	H2-Q2	-1.3118
Stat3	1.26818	Cdkal1	-1.18694	Ndufs2	1.23299	Igh-VJ558	-1.82594	Rsad2	1.79801	Faim2	-1.28721
Mphosph8	1.23288	Zbtb38	-1.27494	Rsc1a1	1.48089	Bptf	-1.29367	Cxcl1	5.24183	Cd300lg	-1.8922
Acta2	1.68378	Bnip3l	-1.51804	Acaa2	1.67445	Cxcl16	-1.52382	Cxcl14	1.68646	Ramp2	-1.41364
Sqle	1.49445	Safb	-1.26125	Wif1	1.58913	Prss39	-1.25432	9130008F23Rik	1.27413	Ranbp10	-1.20184
Man1a2	1.37846	Gm340	-1.19685	Klhdc10	1.33499	Sp6	-1.46311	Atp11a	1.32857	Dnajb1	-1.3376
Sec11a	1.453	Vps13b	-1.19006	Aif1	1.48145	Top2a	-1.48883	Cldn10	2.01346	Dll4	-2.17356
Lamp2	1.39502	Mtfr1l	-1.26111	Nfxl1	1.30883	Gimap8	-1.37541	Ruvbl2	1.25557	Tmem204	-1.45978
Myo1f	1.49253	Snn	-1.18929	Pspc1	1.27158	AF251705	-1.3164	Chrna10	1.18947	Tpcn1	-1.275
Dennd2a	1.32442	Shroom2	-1.33822	Sntb1	1.30451	Ltb	-1.43578	Atp2b4	1.31116	Fbxo17	-1.19279
Jak2	1.44702	Fhdc1	-1.87569	Cdc123	1.5282	Tmem198b	-1.27802	Nhs	1.17839	Agfg2	-1.25342
Sdf2	1.3361	Mpp5	-1.44463	Ttc5	1.20972	Higd1a	-1.25708	Mto1	1.30002	Pnp	-1.21427
Hebp1	1.34428	Gm10231	-1.36188	Ift57	1.44997	Arnt2	-1.3606	Casc1	1.44049	Igf2	-1.36969
Gna11	1.4391	Zw10	-1.31909	Jkamp	1.40842	Syt12	-1.20153	Cklf	1.47392	Smoc2	-1.47655
LOC101055670	1.35718	Uqcrq	-1.32983	Papss1	1.43161	Prickle2	-1.35371	Egln3	1.30046	Foxn3	-1.25282
Rhobtb3	1.46074	Asic3	-1.26908	Mgea5	1.28724	Tnks	-1.19004	Fabp3	1.91666	Tgfbr2	-1.20781
Oit3	1.42975	Mcph1	-1.27308	Rev3l	1.25143	Gfra2	-1.28865	Ncs1	1.30614	Scrn3	-1.14473
Vav3	1.23075	Ccdc24	-1.18095	Hectd2	1.24269	Ankrd52	-1.20875	Ppp1r12a	1.33275	Cyb561	-1.34603
Paics	1.40916	Hspa1a	-1.88391	Spata18	1.54055	Fam115c	-1.21536	Mmp14	1.56782	Lingo1	-1.23873
Ddx18	1.20185	Foxa2	-1.2767	Ppp1r14c	1.50833	Ablim3	-1.19816	Fpr1	2.33054	Eno2	-1.24545
P2ry14	1.53798	Cndp1	-1.21387	Tbl1xr1	1.51291	Lat	-1.23398	Nme9	1.23889	Pald1	-1.38622
Tfam	1.38609	Idua	-1.30444	Tfam	1.41105	Ddx3x	-1.62753	Tnc	1.96431	Zdhhc20	-1.17357
Cdc123	1.56562	Slc5a9	-1.2627	Capsl	1.54002	Rnf222	-1.72342	Afm	1.28098	B3gnt1	-1.35899
Nudt7	1.2409	Slc16a14	-1.28095	Psen1	1.2071	Mark4	-1.29378	Ssx2ip	1.14988	Tmem184b	-1.27437
Lmln	1.30317	Spry4	-1.83149	Prr15l	1.3069	Pitx1	-1.17336	Dsn1	1.20629	Traf7	-1.30066
Cutc	1.16582	Gm3285	-1.27923	Tmem106c	1.26397	Fkbp7	-1.27047	Ccdc19	1.49579	Pum2	-1.23689
AI607873	1.65674	Lgals8	-1.2073	Brd2	1.33222	Faah	-1.23515	Ccsap	1.18965	Etv5	-1.30991
Strap	1.5512	Pemt	-1.20091	Hddc2	1.23681	Csnk1e	-1.31426	Irf5	1.34743	Zfp358	-1.22781
Dnah14	1.36474	Vmn2r1	-1.29534	Qars	1.17812	Tcf7	-1.40689	Sox2	1.31783	Kbtbd3	-1.25734
Slc3a1	1.20499	Pura	-1.26419	Spag4	1.22984	Mal	-1.58629	Spata18	1.45722	Kank3	-1.50129
Ets1	1.52768	Actr1a	-1.19584	Mal2	1.21336	Gm6851	-1.21368	Fam221a	1.28457	Sfmbt1	-1.24721
Zhx1	1.44374	2310067B10Rik	-1.35935	Jak2	1.3737	Tox2	-1.28741	Sema4a	1.21947	Apbb1	-1.29163
Cdh5	1.32287	Mfge8	-1.35877	Blvrb	1.42122	Rpl7a	-1.18231	Pop7	1.273	Ptgdr	-1.23267
Tgfb2	1.44764	Msl1	-1.30503	Gm19735	1.21819	Ap1g2	-1.26688	Tnfaip8l3	1.36031	Igfbp1	-2.44044
Hes7	1.28442	Nr2f2	-1.5835	Sestd1	1.33505	Spcs3	-1.27753	Grpel2	1.42354	Inpp5k	-1.35963
Pcsk5	1.49894	Use1	-1.26321	Vrk2	1.20904	Cpsf3l	-1.25346	Glipr2	1.38682	Tjp1	-1.30193
Cln8	1.32561	Itgb3bp	-1.31321	Morf4l1	1.52959	Arhgap30	-1.34644	Tpst1	1.22256	Mfge8	-1.43197
Gm8842	1.28206	Slc2a7	-1.307	Cdh5	1.36646	Ydjc	-1.26802	Fbn1	1.2891	Snapc4	-1.14248
Mtdh	1.24756	Cntf	-1.43774	Lipe	1.20775	Gm340	-1.16449	Col18a1	1.47935	Hrh1	-1.29198
Hnrnph1	1.4027	Tap2	-1.45338	Rad17	1.19426	AW209491	-1.21117	Pih1d3	1.42396	Nsf	-1.18279
Padi2	1.71528	Acad9	-1.46698	Fubp1	1.257	Ddx58	-1.20815	Tex264	1.28688	Capn8	-1.42687
Smoc1	1.39755	Mbtps1	-1.22119	Sdc4	1.3494	Cryaa	-1.2338	Pde1b	1.46808	Sec14l2	-1.19742
Fermt2	1.59511	Slc1a5	-1.32588	Arl16	1.33063	Hyal2	-1.27883	BC022687	1.37682	Rin2	-1.21386
Pstpip2	1.43553	Tbc1d10c	-1.24101	Grb7	1.4	Zfp146	-1.18094	Slc2a4	1.5808	Lrrc20	-1.2043
Mettl8	1.24632	Slc39a2	-1.75059	Mrap2	1.27969	Cgn	-1.28094	Tnrc6b	1.20184	Lphn3	-1.31965
Cep57l1	1.54447	ATP8	-1.86289	Podn	1.65148	Ube2q1	-1.2516	Asb9	1.63941	Dact2	-1.30971
Asun	1.30298	Ccnt1	-1.32274	Arl6ip5	1.24287	Sowahc	-1.24378	Psmc3ip	1.20743	Nxph3	-1.15661
Vps35	1.27557	Edil3	-1.1706	Rpl35	1.30608	Maea	-1.24091	AI607873	1.44988	Vps54	-1.16519
Jag1	1.41317	Clec16a	-1.25799	Pip4k2c	1.36368	2008-03-01	-1.23621	Mapk15	1.2424	Gimap1	-1.32121
Eri1	1.27543	Zfp446	-1.3342	Nek10	1.40546	Raly	-1.16344	Pmaip1	1.19494	Ahsp	-3.86336
Tlr4	1.40892	Mfsd9	-1.3872	5430427O19Rik	1.24157	Mcam	-1.40314	Tnnt1	1.46865	Phf20l1	-1.21907
Ring1	1.26116	Numb	-1.24148	Hip1r	1.19997	Cxcr4	-1.61458	Cyb5rl	1.18661	Hiatl1	-1.3014
Fli1	1.38387	Tmem86b	-1.21703	Sertad2	1.53428	Gal3st1	-1.25451	H3f3b	1.38172	Tek	-1.47399
Sat1	1.50472	Procr	-1.27499	Ruvbl2	1.27875	Adk	-1.23673	Tmem210	1.23554	Clec14a	-1.31679
Ceacam20	1.21103	Chtf18	-1.23111	Pih1d2	1.19163	Ngfrap1	-1.16785	Mrpl1	1.11344	Deb1	-1.25283
Lox	1.61249	Iqce	-1.2287	Nek7	1.33734	Gatsl3	-1.27665	Rgs16	1.3771	Thra	-1.31394
LOC100046091	1.26983	Exoc3l	-1.22157	Ddx5	1.42159	Egr1	-1.88995	Gmip	1.14111	Ccdc117	-1.43475
Uggt2	1.26196	Dusp3	-1.25761	Ctdsp2	1.37643	Rnaseh2c	-1.24233	Bst2	1.39885	Uxs1	-1.24731
Gfra2	1.36343	Ccdc58	-1.28273	Rhpn1	1.62071	Sfxn2	-1.29539	Ap2m1	1.43838	Rgmb	-1.21843
Cyp20a1	1.5206	A930007A09Rik	-1.40203	Lars	1.24455	Snap29	-1.21216	Kcnq2	1.28142	Chrac1	-1.16174
Nr1h3	1.30191	Kdm2b	-1.28122	Fam187a	1.3626	AI597468	-1.20548	Il1b	3.97022	Dennd4a	-1.14544
Kdelr3	1.35619	Atp9b	-1.27443	Tm2d3	1.21481	Klrd1	-1.41406	Lenep	1.20992	Spna2	-1.23281
Cklf	1.50573	Cyp2e1	-2.69626	Chrm2	1.1689	Ch25h	-1.92946	Ctbp2	1.29242	Efcab4a	-1.39472
Ermap	1.36905	Gm128	-1.30304	Npy1r	1.28752	Gsap	-1.24374	Itgad	2.26078	Serinc3	-1.33857
Rpf1	1.39649	Trp53i11	-1.21647	Ccdc89	1.43987	Tmem120a	-1.23084	Haao	1.39731	Sdsl	-1.37514
Tmem63b	1.29194	Prkar2b	-1.32477	Nupl2	1.39525	Art2a-ps	-1.20696	Capsl	1.49265	Gxylt2	-1.3649
Gm527	1.40538	Pole3	-1.29252	Tfg	1.27737	Eif4g1	-1.28222	Flnc	1.69696	Map7d1	-1.1858
Acsm1	1.27783	Mterfd3	-1.22326	Cetn4	1.76072	Hars	-1.21914	C030048H21Rik	1.62579	Hspb8	-1.34706
Rasl11a	1.39595	Kcnn4	-1.25126	Abhd5	1.29044	Vdac1	-1.29002	Hmox1	1.6086	Notch1	-1.42117
Arid4a	1.36203	Traf6	-1.19503	Atxn7l3b	1.4963	Cercam	-1.2444	1700001L19Rik	1.6699	Fgd5	-1.26018
Sf3b4	1.2185	Midn	-1.16833	Myc	1.23925	Insc	-1.20179	Lmln	1.22363	Kctd9	-1.20517
Uckl1	1.35332	Aqp5	-1.20262	Ccne2	1.20855	Ifngr2	-1.1811	Cntd1	1.23193	Rab9	-1.17987
Npas2	1.27797	Prdx2	-1.26421	Fam133b	1.39408	Cbln3	-1.26137	Thbs4	1.41492	Kctd6	-1.20132
Fnta	1.33083	Vwf	-1.5312	Map3k4	1.2085	Csf1r	-1.39626	Spata24	1.24024	Prx	-1.34411
Traf5	1.30474	Inf2	-1.26647	Hif1a	1.35269	Nat6	-1.1547	Vdac2	1.32593	Crkl	-1.22852
Mdp1	1.43539	Ebi3	-1.44793	1700007K13Rik	2.02283	Alg11	-1.1826	Rpl21	1.29057	Dr1	-1.17303
Mtx2	1.34797	Zc3h11a	-1.52932	1700094D03Rik	1.92481	Leo1	-1.25515	Gclm	1.23631	D430019H16Rik	-1.57348
Gm14295	1.16144	Atp6v0a4	-1.3451	Nipal1	1.17092	Csrnp1	-1.80019	Gstm2	1.3763	Vwf	-1.72199
Paqr8	1.51737	Slc25a25	-1.4912	Fnbp4	1.26914	Zfyve21	-1.26185	Cst6	1.62675	Col27a1	-1.3582
Ccdc89	1.26638	Nat6	-1.18793	D8Ertd738e	1.44679	Actl9	-1.31735	Tbc1d1	1.27685	Tbxas1	-1.31439
Rsph4a	1.24807	Ranbp10	-1.24187	Gnb2	1.28301	Btn1a1	-1.40123	Elf3	1.47513	Zfml	-1.1796
Osgin2	1.39772	Csnk2a2	-1.21534	Rp2h	1.19471	Trip6	-1.19962	Gpr84	1.75866	Rpl27	-1.45262
2410004P03Rik	1.34122	Krtap3-2	-1.22317	Tet3	1.24715	Pth2	-1.2108	Aim2	1.39266	Ptprcap	-1.19741
Nsmce1	1.21834	Gm6958	-1.29016	Scap	1.30208	Numb	-1.26585	Spag6	1.57928	Tmem55a	-1.3579
Fam105a	1.24701	Man2c1	-1.21019	Mbd4	1.29376	Islr	-1.32309	Ccdc65	1.33607	Amotl1	-1.21873
Taok3	1.53024	Vps33b	-1.32494	Th1l	1.22945	Tiam1	-1.30571	Gtf2f2	1.27455	Trim7	-1.23186
Pot1a	1.34142	Kctd2	-1.21868	Rragd	1.40526	Ndufa7	-1.28631	Gm2427	1.14145	Pdgfd	-1.46755
Dnajb13	1.36842	Ints3	-1.18714	Qtrtd1	1.21929	Inadl	-1.27157	LOC620017	1.5435	Lgals7	-2.29253
Ppil6	1.56156	Cdk5rap2	-1.23072	Nucks1	1.2781	Srgn	-1.17783	Aldh1l2	1.40208	Agpat1	-1.38557
Baz1a	1.56376	Casd1	-1.4029	Fam13c	1.36374	Plekhg3	-1.26604	Htra3	1.28415	Inip	-1.21273
Chka	1.32402	Obfc1	-1.20122	Cln8	1.27395	Sgsm2	-1.20844	Copz1	1.19413	Slc39a8	-1.31154
C030048H21Rik	1.37323	Cd99l2	-1.22922	Ube2l3	1.4813	LOC101055890	-1.29335	Fermt1	1.22028	St6galnac6	-1.25576
Cog2	1.4406	Bnip3	-1.29699	Sepp1	1.2527	Ms4a6d	-1.22646	Prkcg	1.14691	Mbd5	-1.22033
Hnrnpl	1.22904	Pds5a	-1.34598	Mtch1	1.24544	Son	-1.1503	Mrps17	1.16573	Abca2	-1.40598
Rbm41	1.35244	Trim62	-1.18077	Mtif3	1.19327	Nop9	-1.15894	Slc3a1	1.14624	Ablim3	-1.23205
Camk1d	1.40218	Igfbpl1	-1.30042	Zmynd10	1.46991	Itgb7	-1.3896	Impa2	1.27544	Tnfsf10	-1.30833
Pcdhb3	1.18692	Card10	-1.22308	Adh5	1.17391	Usp25	-1.2655	Mbip	1.32835	Zbtb39	-1.22688
Tnfrsf25	1.34989	Ube2q1	-1.27711	Axl	1.3073	Dok6	-1.17349	Il21r	1.40134	Bnipl	-1.27598
Wdr26	1.26523	H2-DMb2	-1.33784	Ube4b	1.24204	Gpr152	-1.21599	Polr2d	1.24778	Tmem100	-2.11838
Lamc1	1.45886	Fhod1	-1.36218	Syde2	1.28203	Gm14124	-1.20615	C1qb	1.59219	Klf2	-1.78277
Fam198b	1.40887	Pcp4	-1.57232	Vangl2	1.33659	Usp22	-1.17963	Slc6a14	1.35644	Gid4	-1.23934
Kcnk6	1.55653	Mrps18a	-1.23887	Vps4b	1.15304	Capn1	-1.36627	Tmem66	1.19071	Phf16	-1.54392
Zfp536	1.32495	Csdc2	-1.23607	Rpl17	1.78164	Bhlhe40	-1.63711	Ap3d1	1.26455	Sh3d19	-1.33267
Lrrc42	1.46439	4930485B16Rik	-1.26034	Cdca7l	1.25234	Hic2	-1.233	Hs3st6	1.32418	Slc2a7	-1.37897
Ppp1cb	1.37683	Fam32a	-1.29203	Plgrkt	1.34278	Zfp30	-1.20973	Ncf2	1.67304	Ptp4a3	-1.19395
Itga4	1.39775	Mad2l1bp	-1.22377	Dyrk2	1.37194	Rab27a	-1.2487	Mif	1.2173	Ccnt2	-1.3006
Mplkip	1.32941	Cdk12	-1.36371	Akap12	1.20643	Cdkl5	-1.26535	Col15a1	1.37013	Gipc3	-1.41358
Npdc1	1.65614	Abcf1	-1.24038	Ippk	1.19496	LOC100041593	-1.31107	Spon1	1.30361	Mprip	-1.32713
Mapkapk5	1.25056	Arfip2	-1.23357	Ctxn1	1.58514	Pafah1b1	-1.24754	Stmnd1	1.37909	Osmr	-1.44449
Phf14	1.34421	Sorcs1	-1.29708	Arid4a	1.2997	5830405N20Rik	-1.13203	Zmynd10	1.47868	Armc8	-1.2388
Cdkn2aip	1.21186	Nek3	-1.25668	Tctex1d4	1.85828	Bcl2l2	-1.30473	Gsto2	1.17349	Ndrg2	-1.31989
Efhd2	1.31509	Bhlhe22	-1.22275	Bmpr2	1.32689	Batf3	-1.50028	Alox5ap	1.27892	Abcc8	-1.65368
Prpsap2	1.30981	Ahcyl1	-1.36686	Pkd2	1.23947	Sypl2	-1.63337	1700001C02Rik	1.26467	Alg11	-1.15036
Lilrb4	1.40892	Dcaf11	-1.22293	LOC100046091	1.27237	Retn	-2.11105	Pi16	1.64661	Il7	-1.29552
Igf2	1.45505	Mtfr2	-1.21545	Zfp369	1.42755	Ftsj3	-1.24733	Arl11	1.57815	Dgcr6	-1.12514
1700025G04Rik	1.27063	Pet100	-1.28875	Sdhd	1.27983	LOC620017	-2.06609	Prss23	1.37422	Ccnd1	-1.31689
Dap3	1.33351	Lin28a	-1.17678	Sptlc1	1.27582	Gm19668	-1.25426	Cdc37l1	1.14989	Cyp4b1	-1.30679
Cmip	1.28059	Il1f5	-1.17698	Pak2	1.2573	Arid3a	-1.20949	Kcnk13	1.28907	2310033P09Rik	-1.24744
4921515J06Rik	1.18969	Gpd1l	-1.2391	LOC100047504	1.17879	Prrc2c	-1.24262	Dpt	1.35737	Ireb2	-1.19078
Skil	1.40142	Mapkapk2	-1.32523	Ramp1	1.28921	Sgip1	-1.20835	Moxd1	1.82601	Tuba4a	-1.35847
Upp1	1.62086	Sema3a	-1.35517	Ufl1	1.27382	Midn	-1.14441	Apob	1.26642	Vsig2	-1.23248
Ngly1	1.62831	Bola3	-1.22211	0610010K14Rik	1.36858	Rab31	-1.32179	Igf1r	1.29311	Baz2b	-1.21187
Ccdc162	1.18525	AF251705	-1.30296	Supt4a	1.23168	LOC620017	-1.78919	Cgref1	1.39107	Grap2	-1.51668
Amica1	1.44428	Crh	-1.31272	Ptar1	1.26556	Alox5ap	-1.18493	Mpl	1.22806	Tango6	-1.24051
Vps4b	1.28033	Calca	-1.30424	Thra	1.31033	Prep	-1.22974	Actr3	1.29883	Spns2	-1.28267
Filip1l	1.30098	Dynll2	-1.39951	Rpl11	1.22666	Larp7	-1.18878	Ung	1.19153	Sypl2	-1.89129
Acap2	1.34085	Gtdc2	-1.32739	Trim11	1.38905	Mllt6	-1.49993	Kcnk6	1.46464	Akap2	-1.47765
Ifitm3	1.6011	LOC620017	-1.29854	Pbrm1	1.2788	Jak3	-1.36317	Actn1	1.35962	2011-09-01	-1.23339
Vgll3	1.26393	Myom1	-1.32572	Arntl	1.32281	AI464131	-1.33708	Hnrnpll	1.21044	Camk2d	-1.24933
Adam9	1.22286	Pias4	-1.34307	Rbm10	1.29806	Eng	-1.2624	Vmn2r10	1.16607	Elane	-1.47995
Zc3h8	1.27121	Homer1	-1.25099	Ccdc40	1.42054	Kcne3	-1.88808	Epb4.1l5	1.21144	H2-T18	-1.36972
Hrh4	1.20455	Lifr	-1.32253	Pign	1.20045	Krtap20-2	-1.31704	Map1b	1.22701	Ehd3	-1.424
Ndfip2	1.4458	Fam125a	-1.26805	Psmd3	1.26023	Gnptab	-1.22966	Sec61b	1.29893	Zfp30	-1.29831
Edn1	1.37838	Ncoa4	-1.39191	Snx4	1.40388	C3	-1.63375	Rbm18	1.36246	Ehd2	-1.34249
Enc1	1.52246	Fut10	-1.27018	Impa1	1.37859	Rgs2	-1.60041	Metrn	1.22761	Pura	-1.22833
Eml1	1.2656	Wdr72	-1.27657	Rnf121	1.33806	Scrn2	-1.34422	Lrrc71	1.2486	Imp3	-1.20371
Sh3bgrl	1.39281	Tppp3	-1.30684	Pdcd6ip	1.20419	Smox	-1.32137	Rab27b	1.43173	Map3k2	-1.16763
Bzw1	1.28144	Kcnk7	-1.20833	Uhrf1bp1l	1.22758	Klf2	-1.69171	Cyp1a1	2.70046	Lrrc4c	-1.45987
Dmxl1	1.55228	Pgpep1	-1.21964	Ptp4a2	1.27909	Manf	-1.21495	Rrad	1.80824	Thap2	-1.2102
Rps14	1.45406	2310022B05Rik	-1.30568	Acsm1	1.62966	Srp72	-1.16528	Col6a1	1.34165	Ncoa3	-1.33875
Zdhhc20	1.45783	Tmem213	-1.33231	Tmem59	1.21904	Nek3	-1.25006	Snrnp27	1.26684	Rad23a	-1.21234
Slc11a2	1.5068	Cited2	-1.25919	Ffar4	1.36674	Tarbp2	-1.3012	Gtpbp8	1.28415	Rxrg	-1.43068
Pafah2	1.28028	Cckar	-1.31135	Kdm1b	1.23246	LOC620017	-1.86593	Trp73	1.16016	Aoc3	-1.41028
Pphln1	1.2358	Pitx1	-1.25093	Ankrd54	1.33619	Hist1h2bk	-1.32295	Mx2	1.88624	Cd97	-1.40257
Rnf6	1.34763	Ccnd2	-1.31907	Maob	1.23738	Gab3	-1.21562	Bcl10	1.44699	Tada1	-1.25746
Arl6ip5	1.37173	Atxn7l1	-1.17841	Tsg101	1.14078	Polh	-1.18767	Lgr6	1.38064	Rspo2	-1.28075
Gm7120	1.41102	Rnf222	-1.88805	Gatsl2	1.21027	Nek6	-1.2272	Zdhhc6	1.19494	Atp2a1	-1.76734
Il2rg	1.51179	Dnajb2	-1.27584	Ppp1r12a	1.36568	Susd2	-1.31016	Nop56	1.25421	Ahcy	-1.44414
Adam19	1.35548	Ccdc124	-1.29097	Irx3	1.41039	2700097O09Rik	-1.48988	Cyp7a1	1.41834	Tmem88	-1.34479
Mrpl19	1.43082	Scyl3	-1.39312	Gpld1	1.35776	Usp35	-1.19214	Mrpl33	1.29699	Gatad2b	-1.19179
Gltscr2	1.44197	Aldh1a7	-1.27957	1190005F20Rik	1.31887	Pygm	-1.32932	Minos1	1.28925	Zeb1	-1.19498
Gmip	1.22496	Zrsr2	-1.19415	Slc11a2	1.58295	Gnaq	-1.2151	Tmsb10	1.23639	She	-1.43474
Gsta2	1.34276	Pfdn5	-1.25508	Keap1	1.30253	Mcph1	-1.22429	Vps4b	1.11578	Cep135	-1.16455
Bcap29	1.5339	Ints2	-1.15005	Dnali1	1.42621	Hoxa4	-1.24164	Stat6	1.36277	Zfp467	-1.29946
Ghr	1.52497	Adssl1	-1.49061	Mdm1	1.19368	Hsh2d	-1.25151	Tspan6	1.19605	Usp43	-1.55687
Tiam2	1.37978	Ncbp2	-1.26039	Rdh10	1.29417	Dapk3	-1.23006	Pih1d2	1.21702	Clec1a	-1.28429
Nck1	1.30165	Uqcrc1	-1.30397	Nsun4	1.17495	Cct5	-1.23093	Tlr1	1.23743	Spred2	-1.21401
Fmnl1	1.2739	Akap8	-1.24412	Lnx2	1.35263	Neurog1	-1.41179	B4galnt2	1.37555	Mast3	-1.21363
Cxadr	1.30534	Ucma	-1.18129	Ring1	1.3113	Fbln5	-1.28627	Pla2g2d	1.32082	Pdzk1	-1.30995
Vps36	1.46968	Glrx5	-1.53142	Abhd1	1.21087	Cxcl5	-1.15101	Cd24a	1.55275	Ing1	-1.19888
Alkbh4	1.3809	Kif26b	-1.22316	Snrnp27	1.28759	9430015G10Rik	-1.75776	Tfrc	1.32289	Bloc1s5	-1.19441
Slc25a17	1.25713	Dnaic1	-1.3769	Tox4	1.21356	Nhlrc2	-1.24813	Zmynd15	1.21431	2410066E13Rik	-1.51579
Plbd1	1.60568	Inip	-1.15644	E030019B06Rik	1.75068	Mypn	-1.24754	Speg	1.13059	Papd7	-1.21192
Scn7a	1.52111	Fam46c	-1.45313	Cpn1	1.33279	Exoc6	-1.20369	Prkcdbp	1.36502	Cul3	-1.14001
Enah	1.33331	Ppp2r5d	-1.31902	Cby1	1.20122	G3bp2	-1.18872	Haus4	1.23975	Klf9	-1.5044
Fancl	1.32901	H2afv	-1.5617	Ngly1	1.48275	Mgat3	-1.47105	Padi2	1.68443	Tg	-1.2331
Uhrf1	1.4568	Acot9	-1.25035	Bcl10	1.37474	LOC620017	-1.31155	Sec11a	1.31908	Ap2b1	-1.2243
Cpxm1	1.57823	Acsm5	-1.45083	Wdr54	1.43571	Inip	-1.17416	B4galnt1	1.809	Jmjd6	-1.20362
Izumo1	1.4751	Zbtb22	-1.16484	Trap1	1.17628	Fam132a	-1.31856	Nlrp3	1.41042	Ankrd6	-1.50351
Ccdc8	1.30947	Rnf115	-1.19608	Spa17	1.57955	Myo6	-1.16097	Snrpg	1.19433	Grm3	-1.35582
Arrdc2	1.25468	Ddx24	-1.26347	Lrrc23	2.17723	Gpr18	-1.43617	Gpr132	1.34344	Als2cl	-1.19537
Tesc	1.3777	Rab6a	-1.21411	Mctp1	1.38684	Krtap2-4	-1.13913	Mat1a	1.42403	Asb3	-1.252
Il6st	1.41992	Sgsm3	-1.24944	Gcc1	1.21734	LOC215866	-1.32455	Pdcl3	1.51382	Spcs2	-1.19574
Smek1	1.5798	Cdx1	-1.17543	1700025G04Rik	1.19392	Ephb3	-1.22293	Mplkip	1.15935	S1pr4	-1.23759
Prdm6	1.35244	Eng	-1.39381	Fcf1	1.46914	Slc16a3	-1.4277	Cpt2	1.18767	Cst7	-1.62633
Zfp369	1.54874	Slc35e1	-1.32397	Npas2	1.23113	St6galnac4	-1.35175	Rarres2	1.47231	Rai2	-1.23048
Cox6b2	1.2608	Rbm42	-1.33952	Rps13-ps4	1.37081	Zfp865	-1.15958	Batf3	1.51696	3110043O21Rik	-1.16063
Nlgn3	1.18282	Sox18	-1.21522	Zfp712	1.36206	Ftcd	-1.55021	Bik	1.57231	Camk2n1	-1.27767
1700026D08Rik	1.37388	Adi1	-1.31556	Crtc1	1.17835	S1pr1	-1.28979	Mylk	1.5518	2006-03-01	-1.1868
Ppwd1	1.36525	Tuba4a	-1.28829	1110065P20Rik	1.29833	Smg1	-1.19697	Rragd	1.25628	Scel	-1.29645
Klhl24	1.28133	Cbr1	-1.2849	Far1	1.27333	Gm11847	-1.23017	Tec	1.21905	Mpdz	-1.29027
Rps13-ps4	1.41212	Asap2	-1.19384	6430531B16Rik	1.44648	Eef1e1	-1.19054	Pms2	1.25731	Rinl	-1.18827
Mtmr11	1.46529	Tox2	-1.22805	Fbxo9	1.43658	Cited4	-1.53741	Bckdhb	1.16517	Zfp365	-1.43611
Ttc21a	1.45418	Clec14a	-1.33714	Epb4.1l5	1.27179	Pde6d	-1.17725	Epcam	1.36921	Prf1	-1.74233
Ccnl2	1.2826	Cct5	-1.26599	Med17	1.35589	Pi4ka	-1.22174	5730419I09Rik	1.23575	Ebpl	-1.19736
Kctd12	1.52772	Acad8	-1.36706	Fancl	1.19536	Gp9	-1.17529	Selm	1.27919	Tenc1	-1.23036
Mpg	1.34952	Cry1	-1.29461	Entpd3	1.29654	Socs4	-1.22617	Trim5	1.3441	Sh3bp4	-1.26608
Utp6	1.40435	Cyp2b23	-1.75276	Lrp3	1.50516	Hdc	-1.15229	Kdelr2	1.24579	Cadm2	-1.52288
Nek10	1.24346	Gpr146	-1.26727	Tceanc	1.2426	LOC620017	-1.67285	Myof	1.27436	Bcl2	-1.1219
A230050P20Rik	1.16593	1500002O20Rik	-1.17912	Rtkn2	1.38382	Prdm11	-1.21882	Znhit1	1.32243	Chst15	-1.25096
Kdelr1	1.28714	Krt80	-1.46617	Msmb	1.62967	Bmp2k	-1.12298	Pigp	1.1359	Sftpc	-1.20575
Fam214b	1.25719	G3bp2	-1.25618	Khdrbs1	1.33209	Ptpn21	-1.17643	Rmi1	1.14357	Sepn1	-1.17884
Mfap4	1.35154	Zfp592	-1.22933	Ppp1cc	1.22914	Ablim1	-1.20684	Dnah10	1.55452	Phactr2	-1.25992
Spata18	1.25193	Abcb8	-1.26359	Sypl	1.15889	LOC620017	-1.63606	Sh3bgr	1.19748	Dok6	-1.19006
Ccno	1.58465	Pdgfb	-1.29603	Pebp4	1.3651	Fhod1	-1.26846	Atad2	1.13952	Tsc22d3	-1.45803
Pbrm1	1.50511	Diap3	-1.20175	Plxna1	1.24212	H2afz	-1.23564	Slamf7	1.6523	Smurf2	-1.28686
Qk	1.45417	Pcdhac2	-1.3199	Abce1	1.20953	Trmt12	-1.14905	Lrrc8d	1.32262	Dab2ip	-1.33034
Abce1	1.30494	Sars2	-1.21776	Tefm	1.21682	Fam165b	-1.18885	Rpl18a	1.13315	Cdr2	-1.3441
Tpm4	1.23753	Gyg	-1.25183	Nmt1	1.28438	Fmo1	-1.33114	Nrg4	1.18972	Pik3r1	-1.27631
Lrrc57	1.44245	Slit2	-1.1786	Apopt1	1.2687	Gypc	-1.38576	Rsph1	1.46781	Arhgap28	-1.39204
Lamc2	1.35668	Gtf3c6	-1.22562	Znf512b	1.3738	Tinag	-1.36807	2810417H13Rik	1.53281	Irx2	-1.24538
Mina	1.41111	Tmem98	-1.26792	Numbl	1.15238	Poldip3	-1.13021	Bcas3	1.26261	Slc29a1	-1.4509
Wwp2	1.18035	Eri3	-1.21876	Ccdc65	1.36231	Scx	-1.33493	Atp6v1b1	1.19673	Actr1a	-1.20717
Ptp4a2	1.32944	Alcam	-1.22541	Anxa5	1.32141	Sf3a1	-1.19732	Lrtm2	1.36783	Abhd17c	-1.43013
Mid2	1.33936	Rfx5	-1.16259	Klhl34	1.206	Arhgdib	-1.57777	Ccdc89	1.33875	4930505O20Rik	-1.29895
Gapt	1.25537	Tspan17	-1.33413	Dact1	1.27194	Rfc4	-1.2173	Oas3	1.43702	Atpaf1	-1.17795
Tet3	1.43132	Gpsm2	-1.16418	1110004E09Rik	1.26802	Riok3	-1.17429	Atp6v1b2	1.3329	1500009L16Rik	-1.23959
Sigirr	1.22262	Mt2	-1.22258	Sumo2	1.63401	Tnip2	-1.21658	BC018242	1.21043	Dnajb2	-1.24296
Fam3b	2.11585	Syngr1	-1.26838	Orc3	1.29314	Pelo	-1.25873	Khdrbs1	1.27899	Tal2	-1.2856
Pno1	1.29641	Mlxipl	-1.30939	Aldh1a1	1.52352	LOC620017	-1.43001	Cand2	1.31725	Zfp652	-1.20908
Slc26a6	1.209	Mbnl2	-1.2433	Liph	1.36055	Nos3	-1.28464	Chchd7	1.25138	Ptprb	-1.42835
Cep170	1.25151	Cryab	-1.26644	Dmxl1	1.31538	Synpo	-1.19954	Wdr6	1.22543	Helz2	-1.25048
Rgl1	1.33317	Wipf1	-1.28544	Yipf4	1.18909	Chtf18	-1.14163	Stx19	1.27352	Dgke	-1.39778
Padi6	1.23304	4931440F15Rik	-1.34782	Gtf2i	1.36861	Papln	-1.19052	Synm	1.43164	Lix1l	-1.25981
Tank	1.43183	Prg2	-1.32327	Kcnj8	1.26833	Gemin5	-1.20521	Igh-VJ558	1.87259	Eomes	-1.26513
Thap1	1.32244	Rpl7a	-1.1757	Rpl28	1.30299	Phox2a	-1.53617	Sh3bgrl	1.27566	Itpr1	-1.22201
Bin2	1.29276	Nap1l1	-1.3277	Uqcc	1.2365	Fam46c	-1.32545	Fcgr4	1.48008	Mgll	-1.33986
Nrp1	1.51495	Mrps27	-1.27151	Cdc42ep3	1.24945	Trf	-1.46398	Baz1a	1.24443	Tspan15	-1.17406
Ptp4a1	1.41157	Ndufb7	-1.21304	Snx13	1.22499	Ptp4a3	-1.14959	Tnfrsf9	1.3323	C130074G19Rik	-1.24233
Med23	1.19708	Ptpro	-1.44052	Qtrt1	1.31495	Clasrp	-1.15336	Tmprss7	1.24055	Uhmk1	-1.13771
Rp2h	1.24566	Zfp101	-1.34715	2410016O06Rik	1.22361	Cd81	-1.32784	Ccl6	1.6095	Mvd	-1.73529
Trit1	1.30525	Erbb3	-1.25427	Ppp2r5b	1.33767	Wipf1	-1.26697	Gins1	1.32988	Zfp366	-1.27228
Nupl2	1.48867	Fam65b	-1.30257	Arcn1	1.22245	Rps21	-1.24569	Galnt6	1.25338	Plekhh3	-1.21548
Dynlrb2	1.36575	1110017D15Rik	-1.21898	Nipal2	1.25442	Tatdn3	-1.15095	Vmn2r50	1.12415	Porcn	-1.1839
Atad1	1.20176	Zdhhc8	-1.17671	Cnot11	1.15768	Abcf1	-1.19723	Cnksr1	1.31375	Tmem109	-1.29903
Crk	1.40178	Cadps2	-1.18772	Zscan21	1.24341	Zp3r	-2.17068	Mtx2	1.28341	Mamdc2	-1.27399
Hectd1	1.39154	Chd1	-1.2575	Utp20	1.3245	Vsig10	-1.22119	Scara3	1.48324	Pld2	-1.2885
Clec4e	2.38783	Itga3	-1.26364	B3gnt8	1.26912	St6galnac6	-1.2337	Rhoq	1.19074	Gab1	-1.2445
Rerg	1.34235	Gatad2b	-1.15797	Sh3bgrl	1.31977	Slc39a8	-1.31468	Zp3r	2.6113	Chd7	-1.20404
Evi5	1.32123	2700097O09Rik	-1.22809	Kbtbd2	1.19604	C7	-1.33109	Arhgef10	1.17805	Ccdc85b	-1.49328
Slfn2	1.33909	Cercam	-1.20722	Rcl1	1.18838	Smc6	-1.17609	E030010N08Rik	1.70283	Sugt1	-1.26663
Tmem165	1.36716	Suox	-1.22542	Bcat2	1.35608	Trim26	-1.18297	Tmem63b	1.20262	Dleu7	-1.12104
Ccdc88a	1.17125	Papln	-1.1697	Lurap1l	1.4442	Il12rb2	-1.20874	Ldha	1.51783	Kif1c	-1.33684
Rpl34-ps1	1.27209	Baiap2	-1.33295	Calcrl	1.33622	Ifi27l2a	-1.33125	Sdc4	1.25651	Angpt2	-1.64965
Pter	1.41288	Gemin5	-1.20846	Uckl1	1.31475	Gm2427	-1.13024	Ddx52	1.16944	Hspb2	-1.15713
Tmem106b	1.33434	Rps11	-1.35809	Topors	1.4087	Nfia	-1.21509	Anpep	1.32965	Fam117a	-1.22957
Pbx2	1.31061	Cds2	-1.18967	Jag2	1.3228	Rnf187	-1.24264	Dnaaf3	1.26229	Nfe2l3	-1.33612
Ppib	1.29599	Ipo7	-1.23584	Foxk1	1.29401	Slc23a3	-1.24992	Ipo7	1.19685	Prrg1	-1.27897
Ctxn1	1.57386	Slc10a3	-1.19699	Dst	1.18259	Ccdc120	-1.17767	Snrpd2	1.15088	Hspb1	-1.29523
5430427O19Rik	1.34047	Krt13	-1.29081	Ccdc103	1.56583	Spc24	-1.35679	Deptor	1.18526	Vps26b	-1.33552
Lrrc73	1.38354	Tmcc2	-1.34773	Anxa1	1.37126	Mterfd3	-1.1821	Csf1	1.29442	Ccdc120	-1.24607
Tmem57	1.17496	Slc25a3	-1.77039	Osbpl6	1.5728	Tenc1	-1.20306	B4galnt4	1.19919	Pla2g4b	-1.24956
Tead1	1.73935	Larp1b	-1.23718	Fam188a	1.17483	Tmem209	-1.22288	Igfbp7	1.21394	Gm129	-1.29768
Rab35	1.38975	Ddx42	-1.19054	1700084C01Rik	1.7709	Pald1	-1.27458	Rpsa	1.27091	Thbd	-1.24603
Ccdc23	1.34999	Rnf187	-1.24531	Nme9	1.28129	Chic1	-1.16306	Erp29	1.25064	Gpd1l	-1.22812
Prim1	1.28051	Tarbp2	-1.36853	Zswim8	1.24484	Pura	-1.22203	Slc9a1	1.15542	Pcif1	-1.38185
Taf1	1.25221	Cox7b	-1.24631	Stmnd1	1.50608	Ggh	-1.42698	Dopey2	1.30586	Mss51	-1.14077
Gpr64	1.52081	Matn2	-1.34291	Rdh16	1.52171	Bace1	-1.14913	Adal	1.1932	Trim26	-1.22973
Ncf2	1.69888	Nup62	-1.26041	Usp30	1.24982	I830012O16Rik	-1.17709	Amica1	1.32533	Ankrd29	-1.14903
Topaz1	1.34852	Yif1b	-1.20726	Vav3	1.18911	Adam33	-1.16507	Pln	1.15297	Fmr1	-1.19054
Clec4a2	1.47887	Mrpl1	-1.37339	Gm8290	2.13777	LOC620017	-1.60853	Mdh1b	1.31444	Nfix	-1.32201
Ap3s1	1.46093	Grb2	-1.22795	Tmem231	1.30137	Acd	-1.1327	Cacnb3	1.24779	Doc2b	-1.50347
Foxc1	1.30176	Sec31a	-1.21359	Slc16a4	1.19156	Gprasp1	-1.18183	Smoc1	1.27786	Slc16a9	-1.49282
Cldn3	1.32396	1700001C19Rik	-1.17927	Nedd4l	1.35687	Phgdh	-1.30522	Gltpd1	1.36479	Frat2	-1.2678
Pik3ap1	1.39217	Mrpl52	-1.24963	D730039F16Rik	1.22615	Mat2a	-1.17061	Gm614	1.36177	Spry2	-1.56357
Clint1	1.49765	Fxyd3	-1.36579	Ywhab	1.18591	Arhgef15	-1.21951	Actn4	1.19234	Exosc1	-1.15977
Foxf2	1.33927	Adra1a	-1.31745	Ccl9	1.45988	Creb3	-1.19432	Slc29a3	1.46049	Zfp647	-1.12379
Man2a1	1.2843	Mtpn	-1.24012	Scpep1	1.25359	Cox7b	-1.20843	Jag1	1.30693	Rbm38	-1.37521
Znhit6	1.2735	Rnf123	-1.26843	Fam174b	1.23451	Cmklr1	-1.17254	Neurl1a	1.71778	Procr	-1.43014
Mblac2	1.39573	Vcl	-1.19293	Ndfip1	1.26218	Pfkfb1	-1.19792	Acss2	1.42554	Art2a-ps	-1.21995
D030056L22Rik	1.19551	Mt3	-1.22044	Lrrc56	1.65249	Ncapg2	-1.13389	Jag2	1.24182	Mul1	-1.21744
Ranbp1	1.34874	Mcf2l	-1.27601	Ddit3	1.2995	Ier2	-1.35117	Cpa3	1.27731	Lcorl	-1.26347
Tagln	1.4739	Snapc4	-1.15367	Taf5	1.26878	Sdc3	-1.22646	Tk2	1.26603	Cldn5	-1.58033
Lig1	1.34552	Apbb2	-1.2557	Erlin1	1.20236	Stard4	-1.22517	Adcy5	1.17156	Frs2	-1.24676
Wibg	1.32755	Pcdhb16	-1.23169	Myh11	1.38708	Adamts7	-1.23867	Lage3	1.15065	Sesn1	-1.37823
Med17	1.42954	Gpr152	-1.29589	Cdk8	1.30143	Kif21b	-1.22306	Bzw1	1.19513	Tmcc2	-1.40621
Mtrf1l	1.28226	Eef2	-1.4965	Ywhah	1.39288	Procr	-1.2008	Hsd17b13	1.46106	Tbl1x	-1.14146
Cdk8	1.23867	Rrp15	-1.3782	Pdik1l	1.23249	Wdfy2	-1.16896	Dsp	1.29169	Syt15	-1.28313
Cep44	1.32794	Irx5	-1.30058	Entpd2	1.4591	Hmmr	-1.24335	Hgf	1.29616	Mxra7	-1.28134
Wisp2	1.46858	Cad	-1.26109	Cep44	1.306	Adam19	-1.2628	Smdt1	1.14832	Gimap8	-1.42166
Cct6a	1.35077	Nr2f6	-1.47736	Usp4	1.18085	Adssl1	-1.38862	Creb3l2	1.15014	Sipa1	-1.29327
Rgs4	1.24734	Rps2	-1.22678	Maoa	1.36705	Peg12	-1.29226	Smpd2	1.45553	Gnai1	-1.26736
Lrrc37a	1.34697	Srp14	-1.2439	Senp6	1.20563	Ptgds	-1.38051	Kcnab3	1.15963	Zfp449	-1.13539
Alkbh8	1.19983	Epn2	-1.15711	Ap2s1	1.1684	Icosl	-1.32724	Itgb6	1.42336	LOC674392	-1.43939
Wdr89	1.31749	Tomm6	-1.17464	Ankrd66	1.30917	Sptssa	-1.24934	Gapt	1.28596	2001-03-01	-1.40213
Rnf130	1.33079	Isx	-1.22171	Mterfd1	1.35959	Carns1	-1.19974	Ilf3	1.17159	Il27ra	-1.44914
Akr1c18	1.28543	Acot7	-1.28507	Irf6	1.19364	Nr2f6	-1.34059	Clec4e	2.35259	Mef2c	-1.17269
Map3k1	1.5531	Zmym5	-1.22761	Scn7a	1.39009	Cntfr	-1.17284	Rplp0	1.24836	Zfp90	-1.1821
Tal1	1.29459	Romo1	-1.20424	Ogfod2	1.25153	Pop4	-1.45741	B430306N03Rik	1.58623	Sc5d	-1.24249
H2afy2	1.18755	Rpp25l	-1.23945	Chmp1a	1.2451	Vwf	-1.42581	Paics	1.20546	Sorcs1	-1.32882
Fhit	1.15857	Gal3st1	-1.24306	Asz1	1.21624	Gpr162	-1.18283	Wfdc2	1.27782	Tulp3	-1.1765
Ap2m1	1.43777	Blcap	-1.24454	Axin2	1.37165	Rnf213	-1.16472	Myc	1.65808	Tie1	-1.30939
Morf4l1	1.48816	Lrrfip1	-1.36183	Dda1	1.24133	Acly	-1.2654	Ido1	1.59227	Ubl4a	-1.21253
Flii	1.21085	Fbxl7	-1.3185	Seh1l	1.3032	Lck	-1.28975	Arsi	1.52648	Fam168a	-1.17408
Gm5620	1.30211	Inpp5e	-1.20252	Mapk15	1.28978	Kti12	-1.16576	Pard3	1.2566	Cd6	-1.32737
Rbm17	1.34209	H2-Ke6	-1.29739	Pex13	1.34993	Atp2a1	-1.60624	Rab42	1.4432	Klrg1	-1.44687
Rps6ka4	1.28196	Mcur1	-1.26891	Diexf	1.28486	Fam65b	-1.32155	Abce1	1.1309	Mfsd6	-1.17468
Cald1	1.39188	Riok3	-1.19404	Pdha1	1.30693	Gm16486	-1.25844	Gm20000	1.15775	8430408G22Rik	-1.41736
Ankrd66	1.22412	Ccnd3	-1.23513	Kif9	1.27998	Ccl11	-1.63203	Pik3ap1	1.32082	Bace1	-1.15856
Rpl28	1.32997	Ercc2	-1.16318	Cldn18	1.24962	Gimap3	-1.16746	Stt3a	1.18649	Dcbld1	-1.20564
Pcnx	1.28935	Efcab4b	-1.22856	Tnrc6b	1.21224	Ptpro	-1.38757	Cd68	1.69111	Clec16a	-1.23139
Fam175a	1.306	Mga	-1.22	Rsph9	1.73717	Sox15	-1.19378	Acsl3	1.32971	Frmd4a	-1.16555
Pcnxl3	1.20072	Cyc1	-1.24751	Hebp1	1.22011	Ppapdc3	-1.23836	Vpreb2	1.28578	Scn4b	-1.67361
Cyp7a1	1.50941	Capn2	-1.25628	Bcap29	1.36431	BC017612	-1.15133	1810033B17Rik	1.1965	Afg3l2	-1.21794
Trim59	1.41589	Ankrd28	-1.16423	Rpap1	1.25083	Acoxl	-1.24028	Itga7	1.46282	Mllt6	-1.56723
H3f3b	1.3656	Dock8	-1.18473	Senp7	1.16009	Rasgrp2	-1.18919	Skil	1.45561	Usp13	-1.19037
Spag6	1.32994	Nfat5	-1.28877	Ptp4a1	1.32643	Suv420h1	-1.19155	Akr1b8	1.42644	Ropn1	-1.12638
Cav1	1.49899	Ythdc1	-1.41131	Zfp949	1.347	Zfp251	-1.20916	Fgd4	1.30616	Rasal2	-1.26342
Fn3k	1.20677	Sec11c	-1.20287	Cul4a	1.17248	Cxcl5	-1.36494	Nsa2	1.25279	Chst2	-1.44748
1700034E13Rik	1.36865	Fbxl21	-1.15575	Zfp541	1.28906	Hnrnph3	-1.18466	Cdc20	1.21561	Sox17	-1.33769
LOC215866	1.20942	Pcdhgb7	-1.23159	Ube3a	1.1814	Gm15800	-1.25393	Ptk7	1.15488	Epha1	-1.30224
Necap2	1.327	Cnnm2	-1.41549	Stam	1.16642	Plk4	-1.21393	Gm1661	1.34148	Il18rap	-1.266
Spc25	1.37817	Tbpl2	-1.17285	Tmsb4x	1.26814	1810055G02Rik	-1.14439	Itga6	1.22149	Kcnt2	-1.2331
Psmb2	1.18536	LOC215866	-1.18397	Mppe1	1.20542	Etl4	-1.39646	Mt1	1.63886	Fry	-1.33787
Psd	1.29169	LOC674321	-1.40166	Tspyl2	1.23358	Gramd1b	-1.27037	Mrps18c	1.14678	Rasa3	-1.16298
Tigd2	1.21399	Dhcr24	-1.19791	Zfp189	1.25687	Asrgl1	-1.12053	Gm14295	1.15023	Rgs6	-1.29101
Pi16	1.5865	Pi4k2a	-1.26825	Stk36	1.22216	Rhob	-1.42043	Eif3k	1.62389	Cox7a1	-1.50175
Rasa2	1.23596	Sgta	-1.28367	Shd	1.46926	Etv1	-1.23965	Gstz1	1.29418	Lmtk2	-1.20963
Cmtm6	1.42585	Idh3g	-1.24682	Eif2ak2	1.27313	Aurka	-1.31718	Ppp1r13l	1.1859	Mylk3	-1.32264
Suv420h2	1.23253	Mgat3	-1.38039	Nme5	1.38534	Srsf1	-1.21843	LOC215866	1.17598	Nptx1	-1.39891
Arcn1	1.37635	Cct8l1	-1.25016	Sec14l1	1.24436	Isyna1	-1.36477	Eif4b	1.30173	Slc25a51	-1.19944
Mpl	1.23682	Kcnj15	-1.34276	Hibadh	1.22256	Rxra	-1.25311	Cks2	1.41514	Rhoa	-1.14933
Pan2	1.24205	Sh3bp5l	-1.21389	Cyp2f2	1.52885	Lipt2	-1.25258	Cpn1	1.18371	Prr12	-1.14607
Dcp1a	1.27869	Krtap20-2	-1.29558	Cacnb3	1.21015	Trib1	-1.30173	Scube3	1.14918	Mtfr1l	-1.17293
Cbx3	1.51942	Ube2j1	-1.16124	Pskh1	1.30228	Tbcd	-1.24859	Nol6	1.24895	N4bp3	-1.37502
Stau1	4.62303	Dnmt1	-1.21385	Stx18	1.18281	Emc3	-1.16567	Actr2	1.33826	Mill2	-1.22528
Sdhd	1.1945	Gzmk	-1.4779	Pomt2	1.21871	Zfp628	-1.2705	Gna15	1.16726	Pid1	-1.21843
Zfp712	1.32394	Ttll3	-1.24198	Golph3	1.56897	Fstl5	-1.45415	Cd164l2	1.31027	B230219D22Rik	-1.24759
Samhd1	1.23217	Kcne3	-1.84932	Dcaf13	1.1651	Cd177	-1.92083	Cdc23	1.30889	4931406P16Rik	-1.18436
Apobec4	1.22079	Smim1	-1.27789	Jazf1	1.20555	Sh2d1b1	-1.30019	Grb14	1.34502	Tc2n	-1.21961
Rsph1	1.26773	2210011C24Rik	-1.32482	Rbm3	1.35698	Ccnd2	-1.26565	Chrd	1.16638	Zfp263	-1.15623
Taf5	1.39679	Phykpl	-1.21459	Ptma	1.18576	Col6a2	-1.26509	Brms1	1.13145	Snn	-1.22838
Cdc37l1	1.2154	Plp1	-1.18411	Gm10324	1.16474	Hic1	-1.09257	Il13ra1	1.30763	Baalc	-1.67377
Ube3a	1.23081	Dll4	-1.92038	Rplp2	1.24386	Sec61g	-1.43877	Cbr3	1.28905	Tcn2	-1.22202
Map4k3	1.37916	Nfkbid	-1.2386	LOC101056499	1.23427	Safb	-1.21	Gba	1.13764	Slc13a3	-1.28775
Mylip	1.32899	Klhl11	-1.28936	Zfp637	1.50702	2410066E13Rik	-1.33688	Kbtbd11	1.13699	Csgalnact1	-1.34246
Limd2	1.4034	Krt85	-1.24037	Arl6ip1	1.40947	Gins3	-1.2059	Zfp541	1.28091	Ptprr	-1.49238
Poglut1	1.21795	Hnf1b	-1.2571	Glcci1	1.15788	Timm22	-1.1598	Cldn1	1.3623	S100a1	-1.1791
Iqcg	1.21037	Haus1	-1.3353	Drc1	1.29365	1810043H04Rik	-1.23985	Eya2	1.23675	Prpf4b	-1.16687
Mdm2	1.27739	Ap1m1	-1.4064	Rerg	1.2764	Sema3a	-1.30981	Grcc10	1.30577	Sgsm3	-1.24652
Tcaim	1.36205	Zfp82	-1.26394	Tmem5	1.19942	LOC620017	-1.51128	Cxadr	1.161	2001-09-01	-1.25702
Pde1b	1.44744	Sema4a	-1.38002	Optn	1.12429	Tmcc2	-1.33395	LOC101055685	1.20906	Atp6v0e2	-1.17114
Nup155	1.29415	Gabrg2	-1.19495	Trp53inp1	1.37022	Rtel1	-1.30515	Mcm3	1.26702	Dcaf17	-1.25408
Clip3	1.31822	Gpr88	-1.30073	Pno1	1.1442	Ahnak	-1.29421	Pttg1	1.55033	Ifnar1	-1.18538
Nbl1	1.32012	Pfkm	-1.39013	Mmd	1.32885	Plcl2	-1.13957	Rcvrn	1.31473	Zfp398	-1.25242
Cd37	1.31724	Arpc2	-1.28873	Mr1	1.18215	Gtf3a	-1.24424	Des	1.51994	Usp9x	-1.18748
S100a4	1.42502	Cdk16	-1.22847	Sppl3	1.21376	Tap2	-1.37302	Gar1	1.25292	Snx7	-1.24375
Odf3b	1.55438	Fuk	-1.20443	Clint1	1.43421	Gmppb	-1.25474	Rnaset2a	1.45324	Tubb3	-1.20288
Tmem39b	1.50232	Styx	-1.18559	Cldn3	1.28391	Gde1	-1.15193	Clec7a	1.54662	Stip1	-1.23724
Caap1	1.22925	Hnrnpr	-1.32402	Marf1	1.20568	Zfp422	-1.17428	Rps3	1.26583	Ptgds	-1.88822
Ppp1r12a	1.29473	Unc13b	-1.21332	Rnf14	1.25768	Dcun1d1	-1.20892	Rpusd2	1.14906	Acad8	-1.27128
Atp11b	1.25466	Ric8	-1.248	Phc2	1.21788	Abat	-1.30234	4732415M23Rik	1.12626	Fasl	-1.21921
Wif1	1.26614	Gm19668	-1.22483	Man1a2	1.45648	Preb	-1.22664	Ptbp2	1.18906	Flt4	-1.63644
Mrpl50	1.51767	Nvl	-1.19792	Sec11a	1.3171	Il21r	-1.26663	Podn	1.46395	Ngp	-1.5856
Cul4b	1.32418	Car3	-1.61213	Fbxo11	1.17154	Zgpat	-1.21842	Capg	1.46428	Rnf145	-1.23813
Cd24a	1.61165	Nipal3	-1.21219	Oscp1	1.33327	Rabep1	-1.22902	Ndufb3	1.19697	Gbgt1	-1.17614
Itch	1.4628	Espn	-3.84629	Osgin1	1.36374	Defb36	-1.52176	Them5	1.23871	Strip2	-1.16731
Ndufb10	1.35527	Ccdc85b	-1.12834	Uba3	1.27017	LOC620017	-1.49962	Lyrm1	1.1994	Ap1g2	-1.23081
Tnni3	1.31211	Nudt16l1	-1.17791	Slco3a1	1.22745	Kank2	-1.36307	Rpl34-ps1	1.27777	Gcat	-1.69378
Etv6	1.32354	Pusl1	-1.19839	Mlf1	1.49269	Arhgef12	-1.23007	Fam161a	1.16514	Fam101a	-1.25195
Bckdha	1.23281	Phf17	-1.18572	Rev1	1.25729	2310067B10Rik	-1.24068	Hyal3	1.12355	Hagh	-1.24815
Arntl	1.26704	Kctd3	-1.24069	Tpm4	1.20792	Rapgef3	-1.26422	Slc20a1	1.49221	2009-03-01	-1.15243
1700007K13Rik	1.5838	Mmp28	-1.18724	Omd	1.32018	Apln	-1.49673	Rab44	1.30173	Trib3	-1.29691
Cdyl2	1.18561	2410003K15Rik	-1.23486	Dap3	1.23833	Eaf2	-1.17641	Plbd1	1.45432	Gzmb	-2.03468
Lamb1	1.40913	Prss39	-1.24508	Polr2d	1.22806	Tcirg1	-1.26908	Slc26a6	1.16011	Lmbrd1	-1.13532
Trpm7	1.29925	Faim2	-1.23455	Tmem52	1.22776	Il17c	-1.13809	Ak1	1.42549	Pank4	-1.42329
Pth1r	1.21593	Igflr1	-1.23507	Kansl1	1.28359	Dnmt1	-1.16751	Rnft1	1.15911	Bcam	-1.26767
Col4a1	1.3958	Cd97	-1.45369	Cnbp	1.32748	Tmtc2	-1.16485	Zmiz2	1.15057	Gja4	-1.27676
Apoe	1.36647	Zfp787	-1.22933	Amd1	1.53111	Asic3	-1.1397	Eno1	1.19029	H2-T23	-1.18335
Nsun4	1.21167	Pla2g2f	-1.2245	Gas6	1.4178	Mcm4	-1.20883	Rnf19b	1.46442	Gdpd3	-1.20233
Rpl6	1.20665	Atp7a	-1.31057	Cept1	1.20637	Ptprcap	-1.2688	Orc4	1.19961	Slc23a2	-1.21806
Thoc6	1.21774	Uqcr10	-1.25891	Tagln	1.41795	Pla2g2f	-1.25903	S100a11	1.3539	6330403M23Rik	-1.23881
Tmx3	1.32942	Leo1	-1.22834	Rbm18	1.2847	Rbp1	-1.31458	Sod2	1.29395	1700021K19Rik	-1.20636
Nlrc5	1.24349	Smc5	-1.1844	Mgst3	1.21286	Foxq1	-1.13651	LOC100504897	1.41461	Nr1d1	-1.51345
Psma5	1.31652	Snrpa1	-1.1242	C330006A16Rik	1.27825	S100g	-1.66588	Fut8	1.36669	Ptpn11	-1.31852
Fam126a	1.22605	Higd2a	-1.20232	Nanp	1.31993	Sipa1	-1.26371	Impa1	1.26887	Abcb6	-1.13472
Gm11677	1.25082	Sox15	-1.18437	Herc4	1.16779	Matn2	-1.42779	Kif9	1.22566	Tshz1	-1.18368
Nacc2	1.20515	Kdm1a	-1.12826	Pik3c3	1.22709	Def8	-1.13118	Oxa1l	1.14713	Specc1l	-1.25264
Tnfaip8	1.30433	Serbp1	-1.17925	Mtx2	1.31763	Sema4c	-1.30254	Map3k8	1.46093	Nacc2	-1.14983
Mmrn1	1.39679	Ndrg4	-1.26069	Kif6	1.22818	Oit3	-1.3261	Nfkb1	1.18477	Cdkn1b	-1.2494
Cfh	1.37006	Golga3	-1.24669	Mdh1b	1.294	Mum1	-1.1453	Nlgn3	1.19237	Fkbp9	-1.18372
Cops2	1.33652	Nup88	-1.18457	Psmd13	1.22022	Dvl1	-1.20143	Clec4n	1.32516	Mocs1	-1.90705
Rab1b	1.35413	Tcf7l1	-1.21474	Napg	1.21309	Rrbp1	-1.12915	Hps1	1.29202	Enho	-1.46793
Rragd	1.35114	Armc6	-1.25332	Bzw1	1.21102	Myot	-1.36925	Gng10	1.3655	Cysltr1	-1.16664
Ubn2	1.33397	Cenph	-1.38495	Vwa5a	1.18191	Taf10	-1.43205	Csf2rb2	1.72389	Abat	-1.36523
Plgrkt	1.45903	Spen	-1.23577	Irak1bp1	1.22827	Nfat5	-1.23636	Myh7b	1.29121	D4Wsu53e	-1.60753
Dap	1.27982	Defa23	-2.44351	Ehf	1.35309	Pkdcc	-1.18764	Agtrap	1.21887	Gng8	-1.41417
Cyba	1.37055	Zfp385b	-1.21126	Hprt	1.26749	Slc25a25	-1.39465	Chaf1b	1.2748	Dhrs13	-1.29862
Papl	1.75481	Araf	-1.24824	Dnah10	1.53513	Gm2740	-1.18763	Kif23	1.49772	Prdm4	-1.20539
Zfp740	1.29577	Coq6	-1.20116	Ttll6	1.60511	Gpr19	-1.23936	Gnl3	1.16448	Ubxn7	-1.19467
Zeb1	1.24513	Acsf3	-1.29413	Rps19	1.36843	Rrm2b	-1.125	Orc1	1.21049	Phlpp1	-1.3093
Dnaja1	1.21731	Tmem125	-1.30941	Paf1	1.19011	Cfb	-2.68003	Rab25	1.31754	Cog1	-1.1501
Atxn7l3b	1.5431	AI464131	-1.30901	Casp9	1.16563	Telo2	-1.24739	Dennd1b	1.27307	Stx2	-1.28907
Fabp3	1.77141	Atp13a1	-1.23442	Fahd1	1.23386	Prpf4b	-1.16179	Ubxn1	1.18299	Slc25a19	-1.2377
Fech	1.56929	Tmem147	-1.19787	Hgfac	1.23517	Mien1	-1.20154	2610507B11Rik	1.1736	Uap1	-1.19856
Brms1l	1.34448	Cenpw	-1.23295	Skiv2l	1.20115	Egfl8	-1.1402	Cdc5l	1.33708	Ppm1d	-1.1663
Slc6a8	1.48349	Snupn	-1.23092	Cnpy4	1.25283	Chst12	-1.17718	Mphosph8	1.14972	Cd81	-1.36363
Fasn	1.38805	Egfl7	-1.21467	Meaf6	1.20211	Klf4	-1.5435	Mrps30	1.32875	Tmem81	-1.12872
Snrnp48	1.25033	Dusp22	-1.1908	Rnf167	1.18086	Slc9a3r2	-1.26686	Eif2ak2	1.21593	Amigo2	-1.24246
Sarnp	1.54301	Cyp1a1	-2.15191	Tnks1bp1	1.22006	Dusp3	-1.22368	Ctsd	1.39738	Snta1	-1.2343
Cldn25	1.27666	Lphn3	-1.24278	Sirpa	1.18547	Pou3f3	-1.26073	Mrps16	1.25452	Wnt5b	-1.23201
Fkbp1a	1.23686	Paqr7	-1.52084	B4galnt4	1.23986	Vps13b	-1.13811	Oasl1	1.48157	Emp2	-1.13791
Wdr59	1.45137	Jun	-1.38895	Nod1	1.23441	Ythdc1	-1.28877	Rnd1	1.78681	Gprc5c	-1.28094
S100a10	1.32412	Trak1	-1.24572	Pde8a	1.18029	Ap5z1	-1.24121	Uba52	1.16539	Wnt3a	-1.38934
5730419I09Rik	1.23398	Efnb2	-1.34436	Nmral1	1.28868	D17Wsu92e	-1.20503	Spats2	1.44761	Rnf125	-1.22262
Lars	1.3396	Gm4952	-1.23449	Ate1	1.33076	Eps15l1	-1.13415	Rmi2	1.34471	Ccnjl	-1.26927
Prune	1.16363	Rpl36	-1.25573	Gstm1	1.2569	Adam8	-1.76565	C1qa	1.58425	Ubac1	-1.32903
Elavl1	1.18101	Gm13124	-1.26948	Pdgfrb	1.41632	Htatsf1	-1.12571	Bet1	1.19961	Fam134a	-1.30722
Epn3	1.35268	Mrps24	-1.17117	Isg20l2	1.22527	Lamtor5	-1.14772	Efcab10	1.58976	Smad5	-1.1535
Msn	1.26037	Hbegf	-1.63109	Lrdd	1.20277	Stk38l	-1.14195	Anxa1	1.28658	Ccdc85a	-1.4147
LOC100047504	1.18203	Tspan6	-1.92396	Kdm6a	1.17359	Hoxc6	-1.23477	Ccl11	1.59926	Camk2a	-1.2861
Bcan	1.79891	Tm9sf4	-1.22106	B230118H07Rik	1.19557	Prkcq	-1.30648	Odc1	1.27845	Il17rd	-1.29849
Mrps30	1.39517	Hnrnph2	-1.32189	Casc1	1.37734	Mtpn	-1.22558	Mtcp1	1.15213	Krit1	-1.25476
Ncf4	1.50595	Smc6	-1.17193	Plagl2	1.30904	Ints2	-1.14531	Cilp	1.47232	G2e3	-1.13568
Nrep	1.29367	Ugt1a1	-1.26495	Cat	1.3615	Ciapin1	-1.21544	Pak1ip1	1.1527	Unc119	-1.162
Ppp1r15b	1.36291	Sypl2	-1.56897	Vapa	1.17708	Camsap1	-1.13395	Runx1	1.3841	Brd4	-1.20975
Usp47	1.23512	Tmem130	-1.19775	ND4	1.46436	Cacng5	-1.18794	Bok	1.28432	Scnn1b	-1.12149
Ing5	1.39052	Alas2	-2.31637	Necab2	1.18071	Mrgprb4	-1.31154	Fcer1a	1.28275	Tacr1	-1.46032
Dpysl3	1.28388	Fam207a	-1.2496	Jag1	1.3742	Slit2	-1.18344	Rpl27	1.11198	Gap43	-1.22402
Rad17	1.24501	Serinc3	-1.31816	Spopl	1.15487	C2cd4b	-1.23284	Supt4a	1.15419	Fam20b	-1.15294
Lipg	1.77063	Ago1	-1.19598	Sh3bgr	1.18485	Foxs1	-1.23948	Fam107b	1.17776	Zranb2	-1.2169
Ctdsp2	1.28333	Olfr767	-1.38996	Rasl10a	1.25392	Arg1	-1.40249	Sms	1.21882	Tspan13	-1.15408
Nme3	1.23123	Samm50	-1.26049	Med11	1.16831	Slc25a22	-1.14882	Myocd	1.14241	Akt3	-1.13899
Vhl	1.26943	Cds1	-1.15142	Abcc1	1.29959	Efnb2	-1.39609	Gmppb	1.19883	Yjefn3	-1.35281
Fam220a	1.35548	Ubqln1	-1.33451	Map3k1	1.54718	Jmjd6	-1.13699	Dync1li2	1.209	Fzd6	-1.15805
Adamts10	1.3665	Scmh1	-1.21981	Atp2b4	1.35829	Frat2	-1.12827	Thrsp	1.98603	Pdgfra	-1.2025
Lsm7	1.19381	3110001D03Rik	-1.23858	Senp2	1.22154	Zfp955b	-1.51735	Bean1	1.43358	Tbcel	-1.13743
Klhl36	1.35677	Ttll1	-1.17062	Aspn	1.37396	Gprc5c	-1.21545	Ncmap	1.35031	Gmfg	-1.34348
1810033B17Rik	1.15943	Izumo4	-1.16552	Cinp	1.21784	Galnt2	-1.16	LOC620017	1.58517	Bnip3	-1.16339
Ttc32	1.23926	Slc25a4	-1.27219	Snrpd3	1.17651	4930504O13Rik	-1.32128	Zfp949	1.29365	Cd74	-1.24965
Zadh2	1.32232	Btd	-1.23826	Sema3g	1.42221	Pea15a	-1.1417	Acaa2	1.30232	Ell	-1.10715
Lrrc56	1.43278	Rab6b	-1.23684	Camk1d	1.22685	Rbfox3	-1.17331	Clec12a	1.21984	Farsb	-1.12216
Exoc1	1.22725	Ltb	-1.30375	Ppp1r12c	1.30474	Acad9	-1.1917	Noxo1	2.24103	Marveld2	-1.20388
Atp8b1	1.19635	Ltc4s	-1.3634	Sbf2	1.18432	Mknk2	-1.20987	Snx10	1.5876	Snx17	-1.23627
Ctsz	1.38707	Tinagl1	-1.20964	Papolg	1.22219	BC030336	-1.17039	Rgs10	1.45299	Fam195a	-1.26417
Thoc2	1.44114	Zdhhc3	-1.19131	Hint2	1.19737	Cebpg	-1.23333	Nt5dc2	1.28261	Nipal3	-1.16956
Cox6b2	1.18738	Rorc	-1.31306	4833427G06Rik	1.28985	Fam98a	-1.15152	Ndfip2	1.14806	Afap1l1	-1.22076
Mtrr	1.2135	Hgs	-1.28098	Ncoa5	1.21818	2310046K01Rik	-1.21515	Frg1	1.14467	Runx1t1	-1.16787
Edem1	1.38242	Mcm5	-1.2921	Fam149a	1.25219	Otud3	-1.12258	Tcf20	1.22442	Sh3glb1	-1.22221
Fan1	1.17621	Rab3a	-1.20063	Fbxw2	1.47262	Stip1	-1.20981	Eps8	1.1715	Me1	-1.22613
Zfp853	1.28914	Rtn3	-1.2397	Mdm4	1.42025	Olfr632	-1.12005	2410015M20Rik	1.1845	Tdrp	-1.19956
Zscan26	1.17181	Prss50	-1.31213	Mea1	1.25431	Fam20b	-1.15243	Morn2	1.18703	Irs1	-1.24735
Cd151	1.25604	Cox6a1	-1.17092	Pan3	1.20479	Nfkbid	-1.23644	Tfap2e	1.13296	Nsg1	-1.55506
Ppara	1.32523	Scnn1b	-1.23198	Aldob	1.41147	A230046K03Rik	-1.16491	Ccdc80	1.28079	Dnah14	-1.19391
Baalc	1.48565	Olfr1309	-1.19737	Sult2b1	1.31696	Atox1	-1.19793	Arhgef11	1.20036	Gvin1	-1.18799
Gtf2i	1.35515	Nisch	-1.2123	Isy1	1.31713	Ushbp1	-1.22043	LOC677654	1.22252	Telo2	-1.22904
Runx3	1.45115	Gdf6	-1.15228	Smek1	1.4416	Mlxipl	-1.31545	Wbscr16	1.16039	Spon2	-1.1171
Cyb5r3	1.19586	Supt4a	-1.16536	Pycr2	1.21529	Atp2a3	-1.17761	Ccdc93	1.20151	Sh2d1a	-1.3431
H6pd	1.20861	Gm21933	-1.18676	Mx2	1.43206	Birc3	-1.35693	Sdcbp2	1.46504	Armcx4	-1.51839
Gkap1	1.24121	Pdia6	-1.36419	Nenf	1.13477	Adam11	-1.15122	Wdr54	1.35001	LOC215866	-1.18463
Palld	1.26848	Inpp5k	-1.22357	Jtb	1.29495	Rnf125	-1.17793	Pgr	1.14539	Med28	-1.20137
Tcp1	1.23928	Mrpl34	-1.22931	Cln6	1.16399	Emc4	-1.17907	Trex1	1.26122	Ctdsp1	-1.19585
Gm7555	1.16838	Dnahc17	-1.19266	Thg1l	1.20506	Mrpl48	-1.18457	Wdr20a	1.22409	Zmynd19	-1.16546
Ddx39b	1.22453	Aqp2	-1.42616	Rbp4	1.32866	Pik3cg	-1.30605	Mxra8	1.15165	Def8	-1.14929
Cept1	1.38951	Ociad1	-1.19598	Zfp560	1.33732	Cdk5rap3	-1.18522	Sstr1	1.11398	Cyb5d2	-1.14207
Tpst1	1.36424	Sacm1l	-1.14556	Sertad3	1.21233	1700013F07Rik	-1.17764	Fkbp11	1.38932	Plekha1	-1.18648
Cisd1	1.34348	Vapb	-1.14676	Avil	1.23456	Actr1a	-1.12087	Prr13	1.2029	Vstm2l	-2.1588
Eif4e2	1.38167	Il11ra1	-1.16617	2410004P03Rik	1.49958	Lap3	-1.22842	C1qtnf4	1.24845	Pogk	-1.13314
Zfp382	1.34104	Agpat6	-1.17749	Foxp4	1.25125	Unc119b	-1.23659	Spag5	1.33623	Gatad1	-1.14842
Dctn6	1.26263	Mettl16	-1.37962	Pcgf1	1.36775	Homer1	-1.22041	Atp11c	1.22121	Actl7b	-1.24601
Ak1	1.33353	5730403B10Rik	-1.2858	Vps9d1	1.20539	Stard3	-1.18497	AA467197	1.55937	Ppfibp2	-1.27683
Pde3a	1.35203	Mast3	-1.15346	Paics	1.18786	Rps11	-1.27189	Spi1	1.48546	Clic5	-1.52987
Gpc3	1.36268	Gys1	-1.19639	Oxsr1	1.33725	Grb2	-1.21745	2610318N02Rik	1.1364	Rbm26	-1.31236
Slc35f5	1.27254	Ier2	-1.3486	Birc2	1.26414	Mrpl35	-1.19084	Dnah1	1.3202	Tspan17	-1.29259
2210012G02Rik	1.27894	Abcg5	-1.31181	Tnnt1	1.37255	Nfix	-1.39306	Tk1	1.43535	Col6a5	-1.37314
Rev3l	1.30828	Eftud2	-1.19951	H2-D1	1.2194	Dapl1	-1.26113	Cbx6	1.19019	Reep3	-1.17781
Cxcr2	1.30215	Sema6d	-1.1917	Ipo5	1.18079	Btg2	-1.61283	Pmm2	1.33332	Fgf13	-1.20464
Polr1d	1.33306	Pllp	-1.18326	Btg3	1.1804	Csrp2	-1.23762	Rpf2	1.17445	Mpdu1	-1.35967
H3f3b	1.31576	LOC620017	-1.70801	Rps6kb1	1.20656	Ebpl	-1.15212	Nrg3	1.13284	Csnk1d	-1.18732
Mrvi1	1.18229	Clasrp	-1.15472	Slc44a4	1.54687	Prg2	-1.26332	Cd63	1.25396	Emid1	-1.25729
Gm10259	1.34895	LOC100045848	-1.20377	Eif4a3	1.18293	Zfp609	-1.19818	Gm14420	1.14834	Nlk	-1.1964
Sec61b	1.33302	Aup1	-1.35273	Ikbip	1.37234	1700011A15Rik	-1.37722	Trim11	1.27131	Hoxb2	-1.1486
Cox4i2	1.34117	2010300C02Rik	-1.2899	AU022252	1.27465	Fech	-1.31761	Thoc6	1.59842	Zfpl1	-1.15849
Gm19889	1.19169	Ndrg2	-1.3916	Nop16	1.20034	Crh	-1.25382	Ncaph	1.25044	Mettl3	-1.15428
Psma5	1.45421	Slc6a4	-1.24079	Fam76b	1.3099	Rcc2	-1.22621	Mecr	1.13068	Hibadh	-1.16183
Ofd1	1.30542	2006-03-01	-1.26018	Brox	1.18233	Nop14	-1.17164	Tagln	1.37237	Gatc	-1.19982
Eif2s3x	1.36199	Abhd8	-1.20286	Tulp4	1.15163	Olfr437	-1.24292	Mtmr11	1.34476	Exoc7	-1.21601
Gpc2	1.29854	Tm7sf2	-1.26144	Ggps1	1.46936	Pik3cd	-1.19107	Elovl7	1.20876	Wfs1	-1.34791
Skap2	1.25874	Scrn1	-1.11949	Ube2i	1.23604	4931431F19Rik	-1.22294	Mtf2	1.16049	Gcn1l1	-1.13251
Kremen1	1.22021	Ust	-1.15771	Nus1	1.16408	Obfc1	-1.14761	Cmtm3	1.14879	Adprh	-1.19522
Actr3	1.30272	Eef2k	-1.18468	Psmd1	1.29389	Tcfl5	-1.13585	LOC630751	1.29149	Ncr1	-1.25127
Ankrd32	1.25694	LOC100045864	-1.2259	H3f3b	1.27853	Kcnj11	-1.12166	2410016O06Rik	1.27116	Hmcn1	-1.24456
Dync1i2	1.25022	Adk	-1.18831	Smarca1	1.2745	Itgb3bp	-1.15235	Dnase1l3	1.37681	Bptf	-1.33928
Galnt5	1.32097	Ankrd52	-1.18518	Abca15	1.25068	Itgb3	-1.33441	Wdyhv1	1.23462	Arhgap20	-1.16047
Mpc1	1.32926	Dok6	-1.1485	Trmt5	1.24194	Gtdc2	-1.26182	Coro2a	1.20194	Zmynd8	-1.1384
Ido1	1.49329	P2ry6	-1.25984	Qk	1.32695	Arl4d	-1.30354	Abhd12	1.38721	Slc37a4	-1.17561
Ergic2	1.29402	Hist1h1d	-1.28855	1700052N19Rik	1.20261	Wdr43	-1.23411	Lrrc26	1.17055	Hgsnat	-1.15598
Ppp1cc	1.27871	Nsf	-1.17826	Nudt4	1.38028	Samsn1	-1.24227	Galt	1.37129	4931440F15Rik	-1.34877
Spsb4	1.22095	Eml3	-1.13304	Calcoco1	1.27131	Gatad2b	-1.12704	Sla	1.33415	5031439G07Rik	-1.38466
Marveld1	1.28386	Dusp2	-1.31967	Cdkn2aipnl	1.34118	Hsph1	-1.26332	Lpcat3	1.27426	Csnk1e	-1.22928
Fcf1	1.47642	Hic2	-1.22808	Hps5	1.21429	Rrad	-1.41662	Arpc4	1.23365	Arap3	-1.26345
Amy2b	1.19016	Col16a1	-1.3404	Zscan29	1.1337	Mrap	-1.26271	Hspbp1	1.13688	Aqp7	-1.16782
Nus1	1.23301	Galnt12	-1.33293	Cox4i1	1.20735	Atg4d	-1.141	Socs2	1.15624	Arhgap21	-1.21769
Cav2	1.37694	Msto1	-1.18791	Lasp1	1.44725	Amh	-1.11453	Pgm5	1.23	Narg2	-1.1463
Efr3a	1.26597	Gpi1	-1.32817	Crebrf	1.30514	Slc9a9	-1.13391	Wdr41	1.24833	Trappc4	-1.2191
Lrr1	1.16318	Ppfibp2	-1.27431	Fam53b	1.29025	Mpv17	-1.20388	Tacc3	1.52029	Enah	-1.1001
Cd84	1.29671	Hes5	-1.28787	Mysm1	1.22272	Hnrnpa1	-1.18744	Tmprss11e	1.1436	Kng2	-1.30311
Cpsf4	1.26356	Hcfc2	-1.17347	Slc26a11	1.16524	Hist1h1e	-1.29238	Icam4	2.42463	Mrps5	-1.1659
Actl7b	1.20739	Myrf	-1.23016	Macc1	1.13011	Snx27	-1.16788	Gpr183	1.25379	Prrx2	-1.17753
Psmd1	1.30587	Hspb8	-1.262	Lrrc8a	1.41058	Ltc4s	-1.3887	Prmt3	1.17189	Exosc2	-1.28371
Lrp3	1.44948	C1qa	-1.45612	Pias1	1.33829	Igh-VJ558	-2.44607	Wdr35	1.25746	Tmem38b	-1.17371
0610030E20Rik	1.21745	Art2a-ps	-1.18963	Dennd4c	1.13295	Zfp260	-1.1633	Myh3	1.21193	Id2	-1.32413
Schip1	1.40865	Usf1	-1.14934	2810474O19Rik	1.11707	Hspa12b	-1.24714	Oas1g	1.52794	Ager	-1.20469
Itga9	1.398	Hspa9	-1.23708	Grb14	1.36442	Inpp4b	-1.1276	Dnajc2	1.32616	Il1rap	-1.43577
Ppip5k2	1.30765	Fars2	-1.14379	Tomm20	1.12951	Ccnjl	-1.1875	Asah1	1.42954	Tmem55b	-1.17424
Ttll6	1.35949	Fam55c	-1.14709	Dnajc13	1.22901	Chst7	-1.15454	Ddx27	1.13957	Trib2	-1.12015
Isy1	1.40112	Srsf2	-1.1863	Fsd1l	1.17976	Ubr5	-1.16281	Rel	1.38975	Mpp5	-1.19523
Ifitm3	1.2854	Tgfbr3	-1.35595	Adss	1.3219	Samd9l	-1.19793	Flnb	1.21374	Nme6	-1.20977
Acat1	1.19015	Acd	-1.12709	Etv6	1.14262	Hes5	-1.24096	Mtrf1l	1.14449	Prkacb	-1.20418
D730039F16Rik	1.22282	Myl1	-2.79102	Cbs	1.50386	Gtpbp4	-1.15585	Cldn3	1.19426	Galnt4	-1.25727
Folh1	1.41515	Pgrmc1	-1.15108	Hmgb1	1.23322	Cdkn1a	-1.28966	Ccr7	1.34219	Ust	-1.16662
Etnk1	1.29049	Spata32	-1.26494	Trpc4ap	1.24597	Cxcr3	-1.2325	Uqcrh	1.17859	Pak3	-1.13009
App	1.34014	Epb4.1l3	-1.40322	AI314180	1.354	Fbxw8	-1.19772	Il1r1	1.23817	Atrip	-1.16616
Mest	1.29287	E2f4	-1.1491	Gm410	1.19148	Col13a1	-1.2748	Ahctf1	1.22409	Clk1	-1.29652
Elf1	1.76034	Zfp365	-1.25154	Ythdc2	1.17364	Adsl	-1.12828	Slc38a6	1.15231	Nup160	-1.16927
BC003331	1.37153	Faah	-1.18146	Coq3	1.24535	Rab6a	-1.13101	C5ar1	1.14459	Zfp608	-1.2602
Traip	1.47603	Eif2b5	-1.27861	Mllt3	1.30841	S100a8	-2.18168	Fam96a	1.15608	Rusc2	-1.14003
Ccl11	1.49218	Herc2	-1.35365	Calhm2	1.19694	Mrpl40	-1.15643	ND6	1.26226	Eid2	-1.22888
Stag1	1.30306	Pck2	-1.23293	Dennd1b	1.30212	Armc5	-1.19795	Klf8	1.11748	5033411D12Rik	-1.22541
Pdlim5	1.28578	Hagh	-1.22327	Tusc2	1.37227	Pram1	-1.12152	Mtx3	1.12549	Pxdn	-1.18167
Nol10	1.14715	Acy1	-1.26131	Rpap2	1.25396	Pgpep1	-1.24563	Uhrf1bp1l	1.13975	Fzd8	-1.46386
Rras2	1.27704	Pebp4	-1.32665	Spock2	1.21576	Pold4	-1.22821	Pls3	1.37169	Tnfrsf21	-1.5179
Smcr7	1.28743	Pgm2	-1.40672	1700003E16Rik	1.36387	Pmvk	-1.11946	Fxyd3	1.40456	Rcor1	-1.14353
Skint7	1.33951	Gtsf1	-1.16662	Elavl1	1.10789	Gjb2	-1.52264	Acrbp	1.25852	Lrrc58	-1.17479
Eif1b	1.3045	5730455P16Rik	-1.21581	Gtf2b	1.17104	Tm9sf4	-1.18768	Rab20	1.57277	Pagr1a	-1.28988
Amd1	1.53576	Zgpat	-1.19002	Pcna	1.44988	Plac8	-1.17893	Tmco1	1.15491	Pole4	-1.2052
Klhdc9	1.2615	Lgr5	-1.21767	Yaf2	1.24293	Tpcn1	-1.19544	Sfxn1	1.25763	Hcfc2	-1.196
Irx3	1.33862	Zfp131	-1.11938	Polr1d	1.25736	Nnt	-1.18725	Nkapl	1.24556	Arg1	-1.39675
Pik3r6	1.23579	Ssrp1	-1.158	Pde12	1.2299	Arsk	-1.4748	Wdr89	1.1802	Arpp21	-1.20283
Fyb	1.35439	Scaf4	-1.13212	Pfdn4	1.27301	Dnal1	-1.16427	Cysltr2	1.28941	Prss35	-1.21188
Tmsb4x	1.25404	Mfsd4	-1.20357	Eif5	1.21526	Cotl1	-1.44621	Eml2	1.18631	Ensa	-1.18958
Kif1a	1.24272	Pmpcb	-1.20799	Extl2	1.26655	Gch1	-1.26715	Cep70	1.15799	Armcx1	-1.17306
Thsd1	1.23332	Cox15	-1.29401	Pex12	1.15973	Col1a2	-1.57757	Batf	1.20868	Ube2q1	-1.27232
Ythdc2	1.17445	Fbxo2	-1.16256	Cyp4b1	1.22193	Plekha8	-1.17224	Dkk3	1.32238	Ern1	-1.17892
Ostb	1.15786	Ubash3b	-1.20753	Mrpl19	1.23702	Igh-VJ558	-1.39673	Timp1	1.57782	Plk4	-1.25259
Pts	1.36355	Vwa5b1	-1.17272	Fam162a	1.18282	Csnk2a2	-1.17346	Ap4e1	1.12708	Baalc	-1.51534
Rcl1	1.17183	Abtb1	-1.23395	Med13	1.21078	Cd164	-1.23699	Cebpb	1.29973	Itpripl1	-1.21645
Slc44a4	1.42352	Itpkc	-1.18503	Rhobtb1	1.23389	Mrpl51	-1.16656	Pdcd6	1.25564	Eps15l1	-1.11173
Arl5a	1.32925	Bcl2l10	-1.30764	Tmem167b	1.18327	Lyl1	-1.16975	Dnahc17	1.16165	Hic2	-1.30016
Rab11fip1	1.2085	Med9	-1.2225	Efcab10	1.60589	A530016L24Rik	-1.20003	Eln	1.39205	Kif13b	-1.13069
C1d	1.35858	Plekho1	-1.22093	Slc38a2	1.17407	Cuedc1	-1.16852	Nudt21	1.3791	R3hdm4	-1.27637
Lasp1	1.48252	2002-03-01	-1.54349	Sumo2	1.20327	L1td1	-1.31911	Cnot7	1.19804	Fbxl5	-1.26511
Fnbp4	1.21693	Mocs1	-1.64595	Gabpb2	1.31407	Ubd	-1.23475	LOC620017	1.56987	Zfyve20	-1.12102
Dixdc1	1.35892	Lsm2	-1.23256	Sod1	1.47308	Lphn3	-1.23129	Eif4a1	1.36749	Neil1	-1.2231
Pam	1.48113	Kank3	-1.34635	Naif1	1.20812	Sptb	-1.58935	Sycp1	1.12909	Sbf1	-1.25233
Gdpgp1	1.25848	Ankrd37	-1.82867	Mrvi1	1.15225	Fasl	-1.15769	N4bp2	1.22288	Syt12	-1.16206
Mynn	1.15978	Hhex	-1.2252	Shisa7	1.32732	Mfge8	-1.24251	Cyp2f2	1.57905	Adrb1	-1.17791
Zeb2	1.19641	Dag1	-1.16061	Dnttip2	1.1846	Myl1	-2.59219	Dusp14	1.43026	Cd93	-1.22344
Dnajb5	1.30404	Prosc	-1.20967	COX1	1.25439	Cpt1c	-1.18995	Dcn	1.2964	Phactr4	-1.1492
Ptar1	1.245	Snurf	-1.21456	Kars	1.21881	Usp12	-1.20197	Apobec4	1.32106	Grap	-1.61324
Kdm1b	1.192	Lrba	-1.15655	3110062M04Rik	1.17075	Fam177a	-1.1441	Npl	1.4177	Zfp955b	-1.59722
LOC101056499	1.26192	Ddx58	-1.15282	Phpt1	1.31345	Vmn1r67	-1.12214	Mrpl46	1.12514	Rdx	-1.17677
Lactb2	1.2934	Tmcc3	-1.17333	Rplp0	1.23732	Nop10	-1.18417	Ndufb10	1.25169	Fbxo48	-1.15415
Suv39h2	1.20114	Dio2	-1.20034	Zfp791	1.12237	Slc35f2	-1.35296	Furin	1.49998	Ifrd2	-1.25392
Urb2	1.21011	N4bp2l1	-1.23428	Gm7120	1.23192	Nr4a2	-1.6525	Bcas2	1.19644	Anxa3	-1.19421
Lpin2	1.22033	Sdr39u1	-1.20251	Gabpb1	1.14332	Syt11	-1.13113	Isy1	1.29853	Gcfc2	-1.1592
Supt4a	1.21188	Egln2	-1.17456	Lin7b	1.34313	Cd8b1	-1.20451	Gmcl1	1.1435	Elovl5	-1.11089
Ostf1	1.17829	Zzz3	-1.1712	Gm9923	1.19267	Arl15	-1.1719	Ptrhd1	1.20186	Kctd2	-1.19992
Snx12	1.26404	S100g	-1.45445	Fat1	1.1247	Clec14a	-1.24745	Ckmt1	1.42853	Gm2740	-1.19895
Hspa4l	1.23714	Per3	-1.18568	Usp16	1.3965	Mmp23	-1.21997	Hook2	1.17382	Dcun1d1	-1.22873
Nras	1.15885	Tnpo3	-1.19907	Btf3l4	1.21889	Zfp385b	-1.11581	Nme4	1.22458	Fbxw11	-1.14172
Txndc16	1.23697	Lrrc20	-1.18595	BC016579	1.32532	Pias4	-1.27271	Arel1	1.39277	Fgf10	-1.16723
Boc	1.20133	Rab3gap2	-1.21161	Esyt2	1.22939	Gm12942	-1.18495	Pex12	1.13069	Phf6	-1.18621
Pim3	1.69059	Emc3	-1.1675	Mab21l3	1.43493	Olfr136	-1.13212	Cd37	1.18599	Cst3	-1.19759
Usp4	1.18974	Aarsd1	-1.18544	Met	1.11732	Gpn2	-1.2048	Nfkb2	1.25334	Cep350	-1.15841
Mat2b	1.2248	Arl4d	-1.25	Hectd1	1.30952	LOC634555	-1.17387	Rabl5	1.20649	Samd5	-1.29621
Brat1	1.27694	Jam2	-1.44143	Zfp110	1.11626	Ska2	-1.18969	Trp53	1.20889	Mum1	-1.2372
Coq3	1.29354	Sf3a3	-1.18993	Vcp	1.18224	Fgfr4	-1.26969	Mmp12	1.67376	Acox1	-1.15434
Ddah2	1.35021	Nudcd3	-1.2841	Flna	1.24305	Aspm	-1.16644	Cd209c	1.18529	Sema3b	-1.2121
A830080D01Rik	1.22149	Ece1	-1.41317	Fn3krp	1.19461	Traf3	-1.16023	Slc25a14	1.15445	Liph	-1.27046
Sgk3	1.28376	Sfpq	-1.15081	Tor1aip1	1.16486	Rcan1	-1.17036	Azin1	1.23748	Abcg2	-1.31099
Tmx1	1.27903	Nek6	-1.19124	Pmm2	1.33426	Cox8b	-1.15457	Hyal1	1.40563	Git1	-1.24361
Celf2	1.34253	Adsl	-1.15882	Arhgap1	1.19635	Tcap	-1.42475	S100a4	1.29144	Fbxl3	-1.22567
Tnip3	9.96292	Atrip	-1.15819	Lyrm4	1.21091	Mbp	-1.21387	Mtap7	1.17773	Gm19438	-1.15921
Ilf3	1.32803	Plagl1	-1.20963	LOC101055890	1.1832	Phlda1	-1.16678	Lrp1	1.26465	Bdnf	-1.53649
Gm9923	1.19911	Tmem38a	-1.21799	Gltscr1	1.18974	Pip5k1a	-1.15287	Ythdc2	1.10642	Fxyd6	-1.30838
Morn5	1.33298	Urod	-1.19663	9030624J02Rik	1.17609	Lrrc25	-1.23822	Nmi	1.12328	Pea15a	-1.15976
Neo1	1.26626	Wnt7a	-1.14056	Med8	1.18065	Dcaf4	-1.23284	Gm8137	1.29692	AI464131	-1.27577
Dnajc14	1.23812	Nme2	-1.21877	Secisbp2	1.22818	Ppp1r3c	-1.35471	Tmem17	1.1526	Bag3	-1.24739
Ppfia1	1.14891	Fbxo34	-1.20683	Eri1	1.18981	Mzb1	-1.31285	Ms4a2	1.29257	Prrc2a	-1.17778
Jkamp	1.3556	Gsk3a	-1.12814	Edn1	1.59329	Gpr111	-1.13764	Ptp4a2	1.18998	Zbtb17	-1.20453
Mea1	1.26419	Fibp	-1.17982	Pigr	2.0181	Atf2	-1.33354	Edn1	1.25112	Pcmt1	-1.18704
B4galnt4	1.2823	Snrnp200	-1.15008	Ccdc151	1.26358	Ins1	-1.28358	Apopt1	1.17586	Pigs	-1.2696
Adamts8	1.18307	Ubac1	-1.22974	Entpd4	1.40454	Med1	-1.15719	Ppfia1	1.0957	Dnal1	-1.16145
Sirpa	1.30086	Psenen	-1.17349	Rnf130	1.1883	Il16	-1.33692	Rps15	1.14234	Birc6	-1.14169
Arpc1a	1.18955	Fam111a	-1.18256	Mgat4a	1.2087	Ptpn18	-1.18279	Hvcn1	1.19962	Slc22a3	-1.25422
Nacc1	1.25762	Mfsd7c	-1.36172	Zfp277	1.14551	Tgfb1	-1.28239	Birc3	1.41446	Itga3	-1.34576
Casp6	1.23586	Rilpl2	-1.22103	Pdk4	1.90918	Plekha2	-1.12825	Irf4	1.37957	Tmub2	-1.19708
Rars	1.24951	Ddx1	-1.21754	Kcnk16	1.32843	Ndufaf2	-1.17528	Wdr77	1.18551	Kif1b	-1.16451
Arl6ip6	1.38288	Mfsd6	-1.12443	Vangl1	1.3904	Eci1	-1.19966	Itgam	1.17387	Pithd1	-1.13735
1190005F20Rik	1.23099	Xrcc1	-1.2274	Adat1	1.23366	Ly6g6f	-1.10769	Cdk8	1.16366	Acot9	-1.17226
Eif2ak3	1.1749	Gpn2	-1.2044	Pot1a	1.20688	Lrrk1	-1.18734	Chi3l1	2.19375	Ivns1abp	-1.45181
Zdhhc13	1.39872	Eif4g1	-1.31622	Dnm1l	1.20797	Hnrnpu	-1.16001	Rmdn1	1.1604	Nmt2	-1.11836
Parp11	1.31657	Plekhh3	-1.18347	4930402H24Rik	1.16186	LOC100045848	-1.16758	Zfp706	1.24068	Ankrd40	-1.107
Tmem167b	1.29956	Gp9	-1.13196	4930523C07Rik	1.16382	Klri1	-1.27566	Chit1	1.79831	Appbp2	-1.13349
6430531B16Rik	1.18496	Rnd3	-1.19266	Slc35a3	1.5925	Carhsp1	-1.23399	Pitpnm1	1.13108	Rhoj	-1.31838
1700094D03Rik	1.43395	Mboat2	-1.18372	Cox7a2l	1.22312	Pet100	-1.19335	Haus8	1.12214	Ctcf	-1.16454
Prkd3	1.32946	Myo1e	-2.41274	Whrn	1.1688	Il17f	-2.36711	Lrrk2	1.19899	Hspb2	-1.18488
Mon2	1.20448	Hdhd3	-1.20064	Rfwd2	1.2176	Zmym4	-1.14486	Clec10a	1.27473	Ube2e3	-1.17358
Sla	1.37276	Rad52	-1.21536	Klhl36	1.30648	Sbno1	-1.13549	Tnfsf12	1.28965	Slc24a6	-1.20574
Ism1	1.28068	Mul1	-1.13704	Xrcc4	1.20026	Mrpl27	-1.19524	Vps33a	1.202	Tmcc3	-1.17559
Anxa5	1.265	Bmp3	-1.29181	Cuta	1.22371	LOC620017	-1.31184	B3gnt8	1.1488	Lyve1	-1.3573
Emp1	1.34808	Plekhf1	-1.28329	CYTB	1.19104	Rps12	-1.22065	Puf60	1.16357	Spred1	-1.15495
Zfp708	1.2736	Ift46	-1.21204	Stard5	1.19382	Nr4a1	-2.32777	Cript	1.11984	Lyl1	-1.1401
Pigx	1.19884	Pecam1	-1.80498	Clcn5	1.23669	Krt12	-1.32268	Vmn1r221	1.13761	Cnnm4	-1.17517
Pla2r1	1.19765	Tmem120a	-1.2237	Zhx1	1.26616	E2f8	-1.23197	Rps14	1.27813	Jak3	-1.29307
Terf2ip	1.48486	Rasal1	-1.3674	Cchcr1	1.18196	Zfp592	-1.17146	Ube2i	1.1946	Zfp385b	-1.15467
Nek4	1.3602	Sult5a1	-1.22035	Utp6	1.26335	Aplp1	-1.2437	Nfya	1.26622	Adipor2	-1.19131
Srxn1	1.52716	1810022K09Rik	-1.21387	Dph3	1.17131	Cdh16	-1.09641	Bmp1	1.28547	Tanc1	-1.13497
Stard5	1.21824	Gimap1	-1.21198	Foxa2	1.2394	Pid1	-1.1612	Kcnab2	1.15551	Scarf1	-1.18109
Dcaf13	1.16304	Prickle3	-1.12886	Rpl10	1.26355	Ighmbp2	-1.13319	Fscn2	1.15322	Pcdhac2	-1.32744
Trdmt1	1.32528	A4galt	-1.1691	Pdia3	1.15539	Zfp101	-1.27499	Ccdc162	1.28064	Tbcd	-1.19711
Vwa5a	1.16999	Sec14l2	-1.16956	Pdcd2	1.18603	Ptprc	-1.19939	Rpa3	1.165	Evi5l	-1.20814
Sirt6	1.22336	Gm16486	-1.25608	Fam175a	1.21615	Hsd17b7	-1.19266	Nme5	1.22678	Acot2	-1.16527
Fbxo9	1.36266	Stk38l	-1.16469	Stx7	1.26473	Sub1	-1.1712	Ddit3	1.28515	Bcl7a	-1.20868
Sh3pxd2b	1.36815	Hspa4	-1.2053	Uap1	1.28099	Eef2	-1.38714	Irf8	1.22409	Carns1	-1.19462
Tor3a	1.40523	Rbm22	-1.18167	Vasn	1.14779	Tubb5	-1.33064	B4galt1	1.21136	Gdap2	-1.1786
Entpd4	1.43813	Smg7	-1.17882	Sycp1	1.22556	4931440F15Rik	-1.22243	Hddc2	1.11842	1190007I07Rik	-1.21565
Mpp6	1.31741	Pspn	-1.16032	Mecr	1.14129	Pcdh12	-1.28197	Rplp2	1.18347	Gabpb1	-1.10967
Cybb	1.58041	Prelid1	-1.34432	Mmp16	1.12958	Kmt2a	-1.16316	Slfn5	1.19655	Scyl3	-1.15079
Bcat2	1.35673	Rcan1	-1.20007	Ostm1	1.20345	Fntb	-1.12326	Cpm	1.22509	Pspn	-1.16011
Ift57	1.28932	Podxl	-1.2279	Thap1	1.21695	Acvr2b	-1.14757	Acsl4	1.25169	Cpsf2	-1.16023
Rpl10	1.32119	Tars2	-1.14114	Lrrfip2	1.1498	Mboat2	-1.18496	8430410A17Rik	1.20637	Ash2l	-1.14531
Plscr3	1.16851	Sbno1	-1.13584	Cops6	1.26147	Ddx54	-1.19142	Nedd9	1.21278	Dffa	-1.20453
Snx14	1.22153	Srsf1	-1.25941	Ift43	1.20939	Ctla4	-1.19348	Prrx1	1.26289	Ptpro	-1.42806
Ifi47	1.27366	Abca7	-1.25336	Wdr60	1.23525	Elk3	-1.18384	Npc2	1.19994	Arhgef26	-1.25276
Mtif2	1.2342	Lif	-1.33786	Gtl3	1.25576	Tomm6	-1.15225	Znf512b	1.20614	Mest	-1.13827
Rbx1	1.392	Zbtb17	-1.17467	Prr14	1.1675	Il1b	-2.09816	Arhgef10l	1.22313	Zfyve9	-1.18243
Mrpl28	1.30833	Jakmip1	-1.18605	Pbxip1	1.22891	Kcns1	-1.31502	Slc9a8	1.14629	Lifr	-1.23114
Qtrt1	1.23654	Smurf2	-1.1837	Stard10	1.24159	Spsb1	-1.28639	Vash1	1.28728	Asb7	-1.15826
Spata5l1	1.34449	Rnf43	-1.18465	Gnas	1.35843	Rbm22	-1.16353	Asgr2	1.16236	Glod4	-1.1508
Zfp280d	1.27861	Rab27a	-1.19902	Eml1	1.18713	Tmem258	-1.21585	Crhr2	1.22463	Itsn2	-1.20927
Mbd4	1.23257	Cdk14	-1.18982	Pbx1	1.20293	Akap2	-1.38693	Nfu1	1.20431	Pfkfb1	-1.16466
Nucks1	1.35374	Patz1	-1.11734	Cdk11b	1.21685	Bola2	-1.18301	Phf19	1.2214	Cxcl5	-1.17315
Fahd1	1.23133	Cbfa2t3	-1.15988	Sp3	1.19934	Mt2	-1.19021	Usp16	1.35448	Mxi1	-1.31115
Oscp1	1.2739	L1td1	-1.41611	H2-Q10	1.27296	Kdelc1	-1.18303	Ankrd26	1.24722	Fam120b	-1.13083
Slc25a37	1.37579	Prep	-1.23651	Sumo1	1.18655	Lor	-1.12851	Bzw2	1.2464	Pias2	-1.23671
Slc38a1	1.36369	Chst12	-1.15589	Itga6	1.18073	Desi1	-1.13847	Cars2	1.17169	Paxip1	-1.23019
Med28	1.25346	Pnpla8	-1.1555	Rbm17	1.13598	Dusp22	-1.10837	Ube2f	1.36255	Serpinb1a	-1.17433
Vcpip1	1.20407	Rnaseh2c	-1.2468	Kif13b	1.16672	Mul1	-1.12944	E2f8	1.27697	Rala	-1.16433
Zbtb1	1.23534	Capn1	-1.35232	Lrch4	1.22755	Hccs	-2.57125	Smarca1	1.21035	Pop1	-1.14485
Cacybp	1.40599	Suclg1	-1.21167	Rpl27	1.14776	Smurf1	-1.23214	Fstl3	1.31574	Brf2	-1.25489
Zswim8	1.43554	Hoxa6	-1.25756	Pbx3	1.16755	Nrsn2	-1.15819	Omd	1.20711	Fgf1	-1.26399
Ccdc78	1.27679	Tmem120b	-1.17748	Ofd1	1.21471	Apold1	-1.3681	Pappa	1.13531	Tmtc2	-1.19901
Gng4	1.26502	Pgs1	-1.21129	Tmx3	1.16589	Ech1	-1.20922	Swi5	1.22215	Slc22a12	-1.24581
Cdc42se1	1.35839	Fam195a	-1.22208	Galk2	1.1722	Casc3	-1.18164	Med12l	1.20692	Ccdc115	-1.15494
Igfbp2	1.54804	Evx1	-1.1611	Dcp1a	1.19187	Actn4	-1.17876	Slc38a1	1.26846	Cyp26a1	-1.61203
Dennd2c	1.23116	Gsap	-1.18341	Skiv2l2	1.14766	Ptov1	-1.1261	Chrm2	1.12785	Zbtb40	-1.23014
Bscl2	1.2267	Exosc2	-1.30151	Rtp3	1.41259	Gm2a	-1.48068	Med17	1.2545	Itm2b	-1.18391
Wsb1	1.30143	Ppcdc	-1.24921	Supt16	1.1714	Atxn7l3	-1.11141	Gal3st3	1.11724	Vwa5b1	-1.21186
Gldc	1.19008	Psmb8	-1.30374	Commd3	1.25886	Pfkm	-1.27694	Hnrnpd	1.21688	1700017B05Rik	-1.10828
Ints8	1.20704	Nle1	-1.14799	Bcl7a	1.19801	Fam32a	-1.19393	Srrd	1.14298	Sh3bp5l	-1.19843
Ier3ip1	1.34892	Xpnpep1	-1.53931	Itch	1.22153	Pithd1	-1.10838	Tmem44	1.15865	Kctd14	-1.3579
Atp6v0e	1.23984	Mat2a	-1.16682	C430048L16Rik	1.19733	Eno3	-1.4375	Enpp5	1.17536	Fbn2	-1.38955
D830031N03Rik	1.66902	Asxl1	-1.17268	Wdr73	1.13615	Tshz2	-1.31714	Bax	1.26876	Gyg	-1.27157
Ccr5	1.59893	Zfr	-1.19381	Cyb5rl	1.1607	Pld6	-1.18946	Kdm4b	1.20676	Iqsec1	-1.18499
Wdr3	1.34856	Ttc17	-1.14748	Eefsec	1.23244	Tmem151b	-1.14054	Impdh2	1.19061	Iscu	-1.16241
Aim2	1.42742	Elk3	-1.19376	Notum	1.2732	Rarres2	-1.26776	Mvb12b	1.21858	Dom3z	-1.14769
E030019B06Rik	1.39583	Oas1g	-1.70398	Habp4	1.11234	Kcnab3	-1.12206	Thumpd2	1.29524	Plcl2	-1.15938
Pih1d2	1.13556	Nxn	-1.1703	Ppp3cb	1.21579	Ago1	-1.11688	1600002H07Rik	1.11567	Adra1a	-1.2029
Sertad3	1.17661	Chsy3	-1.25028	Slc30a7	1.15968	Hint3	-1.15867	Swt1	1.33442	Aldh3a2	-1.15082
Evi2a	1.29131	Samd4b	-1.12801	Polr2h	1.22501	Arid3c	-1.25466	E130306D19Rik	1.18568	Tubgcp4	-1.18457
Gtf2f2	1.30879	Hivep2	-1.19172	Pi4k2b	1.2057	Cdkn1c	-1.32423	4931406C07Rik	1.12676	Casp8	-1.13935
1700052N19Rik	1.20089	Suds3	-1.17545	Pdap1	1.2338	Pm20d1	-1.17106	Nenf	1.09525	Elf2	-1.24301
Ago3	1.14935	Bag1	-1.16352	Fam107b	1.13843	Hdhd3	-1.16814	Reep4	1.31839	Atoh8	-1.26375
Ppcs	1.29015	Gprasp1	-1.15453	Strn4	1.17593	Fhl3	-1.23506	Mea1	1.20572	Ngef	-1.22272
Gm19581	1.19979	Pdgfd	-1.26024	Ier3ip1	1.33862	Spats2l	-1.13361	Patl1	1.10917	Gm12657	-1.52731
LOC100046899	1.25223	Arl15	-1.20512	Sdf2	1.13814	Vopp1	-1.18232	Akna	1.29413	Tmem19	-1.26309
Gosr1	1.36553	Lamb3	-1.21103	Apob	1.22042	Stk10	-1.13917	Tor3a	1.34766	Rarg	-1.19531
D19Ertd386e	1.24728	Mafg	-1.18496	Zfp511	1.14015	Rfxank	-1.20302	Tm9sf3	1.1202	Wnt7a	-1.16124
Dnm1l	1.33251	Rbm38	-1.25236	Gkap1	1.22403	Zmpste24	-1.19307	Garem	1.24455	Slc39a2	-1.30917
Psph	1.2162	Ankle1	-1.14002	Eef1b2	1.17247	3110003A17Rik	-1.18193	Aurka	1.41295	Zfp174	-1.20836
5330417C22Rik	1.2304	Dhrs4	-1.1836	Oxr1	1.12787	Jam3	-1.10247	Ssr1	1.19666	Zfp91	-1.18778
Lpgat1	1.25805	Dnaja3	-1.1776	Glud1	1.22345	Bloc1s5	-1.11509	Npy1r	1.18821	Ttc19	-1.12492
Antxr1	1.39831	Ube2g2	-1.17763	Slc40a1	1.1985	Nlrc4	-1.0877	Slc50a1	1.22808	Cited2	-1.21179
Wdr90	1.16713	Nutf2	-1.34976	Pyroxd1	1.18029	Kdm5a	-1.13792	Crabp2	1.26272	Bola3	-1.14162
Rab43	1.33451	Rhob	-1.40216	Zc3hav1l	1.17014	Ube2e1	-1.12796	Traip	1.3843	Fech	-1.39098
Col1a2	1.32089	F12	-1.17098	Taldo1	1.15104	Zcchc2	-1.14857	Zfp828	1.26275	Pacs1	-1.14361
Stk17b	1.27691	Iqcc	-1.16701	Ube2b	1.1591	P4hb	-1.16948	Echdc1	1.24147	Lmo3	-1.26036
Aasdhppt	1.19371	Ubd	-1.22091	Tial1	1.25248	Cd3e	-1.31179	Cyfip1	1.26655	Slc25a30	-1.19883
Scimp	1.27988	Tmem209	-1.19747	Dennd2d	1.2759	Wsb2	-1.17001	Bst1	1.25286	Rabep1	-1.2286
Hps5	1.20589	Gcap14	-1.30236	Aktip	1.29736	Kmt2d	-1.15714	Cyb561d2	1.20479	Ppm1h	-1.14727
Aqr	1.21434	Abhd14b	-1.28101	Fcgrt	1.24883	Pfn3	-1.16411	Slc39a1	1.20125	Tm4sf1	-1.52208
Anxa1	1.34042	Abcb6	-1.18534	Gm3650	1.14354	Idh1	-1.13277	Trim37	1.16731	Vat1l	-1.13589
Cspp1	1.22883	Pcgf3	-1.11042	Fgf5	1.42215	Eif3a	-1.12616	Srsf6	1.15624	Id3	-1.21107
Pyroxd1	1.21206	Kcnmb2	-1.13188	Wbp4	1.14328	Mt3	-1.17795	Gm8787	1.15862	Zfp157	-1.14657
Tmem87b	1.25568	Vgf	-1.19632	Dnajc10	1.49714	Angptl2	-1.23711	Zc3h7a	1.33275	Slc16a14	-1.23148
Seh1l	1.31152	Stk24	-1.2259	Elmo2	1.31593	Slc37a1	-1.17417	Efcab11	1.11256	Taf8	-1.16504
Zfp445	1.33651	Slc35a4	-1.23183	Ccdc19	1.34622	Dcbld1	-1.18293	Spc25	1.43334	Enox2	-1.22755
Drap1	1.19748	Hbp1	-1.38035	Msh2	1.20401	Cdh22	-1.14671	Ncoa7	1.2747	Irx1	-1.34004
Col18a1	1.41581	Slc39a11	-1.17787	Sf3b4	1.19961	Trim63	-1.23431	Mr1	1.14367	Mid1ip1	-1.20756
Skiv2l2	1.15724	Hyou1	-1.21906	Rad51ap2	1.21234	Tmem150a	-1.19748	Zfp111	1.12248	Stard3	-1.21845
Bend6	1.22552	Kmt2d	-1.15617	Snx6	1.22664	Lgr6	-1.21013	Mrpl42	1.35672	Rassf7	-1.25212
Lztfl1	1.23389	Edc4	-1.12203	Tgfa	1.27443	Slc25a38	-1.22835	Pdk2	1.1502	Zbtb21	-1.30019
Sod2	1.40288	Slc6a5	-1.12112	Phax	1.29709	Dctn1	-1.18821	Plaur	1.47622	Adam11	-1.15452
Gaa	1.25518			Phf14	1.16476	Srms	-1.22941	Mrpl50	1.13614	Fntb	-1.16338
Lpar1	1.22382			Rdh1	1.40952	Slc43a2	-1.2022	Spc24	1.47769	Arhgef15	-1.25035
Psmd13	1.18812			Hist2h2aa2	1.28355	Rnps1	-1.14778	Ikbip	1.28521	Slc45a4	-1.84453
Ctss	1.36751			Ssx2ip	1.19448	Sec23b	-1.0884	Igll1	2.04321	Sh3rf3	-1.12856
Taf2	1.29679			Gtf2f2	1.19816	Klhl12	-1.13249	Slc15a3	1.28394	Hras1	-1.21373
Rps6ka2	1.23878			Grpel2	1.25355	Fkbp11	-1.18501	Tonsl	1.2606	Wdr33	-1.29366
Zfp114	1.27455			Cttn	1.17718	Grin3b	-1.25253	Steap4	1.30322	Zfp651	-1.18389
Erp29	1.31404			Zfp606	1.13779	Ccna2	-1.21412	Pask	1.21214	Rab35	-1.26354
Cdk6	1.23044			Ankrd32	1.19041	Plk1	-1.1882	Cdc14a	1.11255	B3gat3	-1.24884
Zfp35	1.36209			Myo1d	1.1948	Stk24	-1.143	Tcf25	1.14135	Cntfr	-1.18349
Scamp1	1.22348			Spata5	1.14328	Aarsd1	-1.16606	Arsa	1.32084	Zfp865	-1.17239
Kbtbd2	1.18853			Ripk2	1.20838	Copb1	-1.17905	Thg1l	1.14881	Zfp397	-1.14728
Gns	1.29406			Pphln1	1.11289	Polr2a	-1.14404	Papl	1.47413	Btbd6	-1.16658
Cthrc1	1.29646			Vegfb	1.19549	Hs6st3	-1.1988	Pdha1	1.22316	Polb	-1.13428
Uchl3	1.21122			Tmem29	1.17201	Inmt	-1.3489	Galnt10	1.15133	Myl1	-3.10249
Idnk	1.15044			Txndc11	1.16857	Naga	-1.21118	Galnt3	1.18463	Zc3h11a	-1.19224
Yeats4	1.30548			Cdan1	1.24341	Oaz1	-1.1599	Gpld1	1.19216	Zfp219	-1.13425
Gtpbp8	1.31617			Lmf2	1.21225	Slfn14-ps	-1.22187	Arl6ip5	1.14552	Cd200	-1.16171
Ago4	1.36441			6030458C11Rik	1.15228	Larp1b	-1.15116	Cd209a	1.34359	Smc6	-1.17393
Atr	1.31149			Cnksr1	1.25967	Tmem130	-1.18587	Slbp	1.19923	Heatr5a	-1.1143
Khsrp	1.17394			Mlkl	1.50504	Pdia6	-1.17165	Tfam	1.25474	Bhlha9	-1.13634
Nr3c1	1.31954			Cpne8	1.24243	Ppp1r3e	-1.13537	C330018D20Rik	1.16416	Zfp37	-1.21777
Mob1a	1.25377			Zfp952	1.22657	She	-1.22925	Plekha4	1.30793	Phf17	-1.28904
1700084C01Rik	1.47452			Fus	1.25032	Cars	-1.14541	Igh-VJ558	2.78361	Dcun1d2	-1.13362
Kcnab2	1.1907			Smarcad1	4.03993	Nkx2-2	-1.26701	Clec4a2	1.25583	H2-Q2	-1.22054
Dnajb9	1.28939			Prrg4	1.39893	Nudt19	-1.89236	Rgs8	1.1197	LOC101055890	-1.23601
Ascc3	1.30454			Nphp3	1.20227	Egr2	-1.45656	Zswim8	1.1547	Meox2	-1.14832
Notum	1.23458			Mmadhc	1.19354	Robo2	-1.0979	Nubp1	1.11084	Gimap9	-1.35115
2210016F16Rik	1.19152			Senp1	1.14709	Ckb	-1.36874	Lcp1	1.41471	Cnksr3	-1.21747
C2	1.25135			Mib1	1.25077	Jakmip1	-1.18944	Wdr90	1.11079	Med22	-1.60014
Mdm1	1.25177			Ahctf1	1.22611	Acot9	-1.15196	Rpl17	1.51086	Mxd4	-1.20118
Hck	1.47056			Sarnp	1.38154	Cenpa	-1.22154	Oasl2	1.27946	Ppp1r27	-1.46557
Csrp2	1.20773			Gphn	1.11628	Sh3bp4	-1.1604	Sdcbp	1.29424	Tbc1d17	-1.20432
Asgr2	1.21312			4930451G09Rik	1.26108	0610009O20Rik	-1.15143	Ltbp1	1.23515	Bbs9	-1.11812
Ubtd2	1.31605			H3f3b	1.36481	Zfp697	-1.17174	Gpbar1	1.12646	D3Ertd254e	-1.12216
Zufsp	1.22657			Smim19	1.25255	Capn11	-1.65419	Tgs1	1.19392	Paip2	-1.10044
Klrg1	1.35213			Ccdc101	1.17666	Mxra7	-1.1795	Asap3	1.16386	LOC640611	-1.17286
Prkab2	1.18097			Rnf146	1.22236	Myo1f	-1.24267	9530068E07Rik	1.16498	Cds2	-1.15981
Gadd45a	1.17799			Poldip2	1.2664	Med9	-1.20245	Cwc15	1.18581	1600012H06Rik	-1.17605
Cryba4	1.22183			Ccno	1.50048	Narg2	-1.12586	Ikbkg	1.1466	Saal1	-1.14753
Tubal3	1.39235			Tollip	1.15655	Igll1	-1.56885	Mlkl	1.47769	Plxna2	-1.21604
Med8	1.2135			Kctd12	1.3056	Bag1	-1.11537	Lrch4	1.17348	Plat	-1.19025
Slc17a5	1.27985			Klhl9	1.28651	Ccnd1	-1.25577	Rps2	1.26365	Elk4	-1.15187
Hprt	1.29001			Zfp14	1.15085	Chst3	-1.16736	Hprt	1.18955	S100a16	-1.11471
Mmp7	2.1606			Tigd3	1.14678	Ranbp6	-1.17265	Rgs1	1.81022	Arglu1	-1.20711
Lgals2	1.27264			Uba52	1.18806	Ifi203	-1.13853	Dnajc10	1.37159	Armc7	-1.1804
Dnajb11	1.22221			Tpbg	1.18014	Phykpl	-1.17143	Cd83	1.36203	Tnfrsf14	-1.15397
Pstpip1	1.25667			Upp1	1.43506	B3gnt1	-1.15822	Eya3	1.12707	Ttc9c	-1.18076
Cd14	1.20729			Eif3k	1.52131	LOC620017	-1.31753	Ncf4	1.40171	Nrg2	-1.13806
Rplp2	1.26674			Igfals	1.18899	Fam207a	-1.21281	B3gnt2	1.18795	Dicer1	-1.14605
COX1	1.33941			Ppp1r13l	1.181	LOC100045026	-1.13121	Donson	1.14482	Zc3h13	-1.19281
Klhdc10	1.24161			Tsen2	1.15589	Cd84	-1.18822	Kcnma1	1.1842	Synj2	-1.23541
Zbtb14	1.22908			Tdrd3	1.27999	Nkd2	-1.2166	Pik3cg	1.30168	Zfp260	-1.18125
Fig4	1.3034			Crebl2	1.20733	Ptplad2	-1.28751	Senp1	1.12658	Myom1	-1.36505
Rassf5	1.29895			Sec24b	1.25494	Lmbr1l	-1.13477	Tollip	1.1419	Trank1	-1.17497
Hs3st6	1.2814			Brwd1	1.16341	Gng7	-4.1226	Rbm4b	1.13855	Dgcr14	-1.20509
Snrpd2	1.26651			Uhrf1	1.27202	Pdcd5	-1.13161	Shisa7	1.22229	1190005I06Rik	-1.22618
LOC100504872	1.25597			Slc12a6	1.36482	Gm2564	-1.35551	Aaas	1.15419	Capn2	-1.17963
Topors	1.34379			Nacc1	1.1823	Fam176b	-1.21767	Col9a3	1.38018	Syf2	-1.17526
Vangl1	1.32928			Gm11677	1.18332	Id1	-1.32826	Ankrd49	1.16757	Unc119b	-1.19413
Acsl3	1.39266			Phb	1.26285	Klhdc8a	-1.28075	Ybx1	1.14976	Atp6v1g1	-1.1588
Zfp661	1.16901			Ccdc174	1.12692	Dag1	-1.10243	Nudt2	1.18394	Ptpn12	-1.17843
Mtap7d3	1.39099			Gltpd1	1.28874	Alad	-1.14599	AW554918	1.13935	Idh1	-1.12717
Med29	1.19421			Gata5	1.26139	Slc26a1	-1.0967	Slitrk6	1.17288	Asrgl1	-1.28781
Eif1ax	1.2215			Acp5	1.21309	Atp5h	-1.1707	D8Ertd82e	1.16558	Deaf1	-1.22844
Gdpd3	1.19451			Fbp1	1.44175	Tgoln1	-1.16009	Wdr81	1.19815	Vps45	-1.12794
Rpap3	1.25688			Stag1	1.18855	Ppp1r14a	-1.14392	Serp2	1.24573	Pes1	-1.17743
Afm	1.17947			Adhfe1	1.33063	Acp6	-1.10897	Rsg1	1.35282	Mgat4b	-1.25158
Btf3l4	1.33163			Neto2	1.2834	Cox14	-1.10622	Ppp4c	1.16316	Usp31	-1.15375
Ints6	1.18372			Mpc1	1.23483	Tbpl2	-1.11878	Npm1	1.17295	Zdhhc17	-1.11841
Ttc8	1.24942			Apip	1.22199	Sirt3	-1.17619	Slc6a8	1.41906	Psmc2	-1.23976
4931406C07Rik	1.27695			Mrpl50	1.27615	Hmgb2	-1.20488	Tmem231	1.19523	Jmjd1c	-1.16457
Srfbp1	1.28494			Eif4e2	1.27933	Ldoc1	-1.18025	Ccdc90b	1.21636	Nudcd3	-1.17817
Khdc1b	1.17932			Apaf1	1.17821	Clec10a	-1.29949	Tead3	1.18512	P2ry6	-1.25444
Fsd1l	1.15451			Abcg2	1.3025	Chac1	-1.10688	Heyl	1.26216	H2-Q10	-1.22099
Dusp19	1.22495			4732415M23Rik	1.17256	Tef	-1.11312	Pcgf1	1.27865	Arid3b	-1.11089
Calr	1.24311			Col4a5	1.08902	Mocs1	-1.54154	Nmral1	1.2471	Cecr5	-1.22
Galnt18	1.2552			Parp2	2.29983	Zw10	-1.18105	Orc6	1.26938	Dynll1	-1.11455
Ccdc141	1.13616			Med7	1.24601	Higd2a	-1.19337	Trappc6a	1.14745	Dapl1	-1.31466
Hdac1	1.20342			Pitpnm1	1.2259	Prelid1	-1.29079	Ufc1	1.14695	Trappc2	-1.21405
6030458C11Rik	1.25067			Mpzl1	1.1609	Man2c1	-1.13088	Tab1	1.16552	Cdc42ep4	-1.12873
Acot11	1.2333			Sin3b	1.21146	Lrcol1	-1.3101	Atf7ip	1.18179	Anp32a	-1.14233
Gpc4	1.32			Rpl18a	1.17259	Cd6	-1.20392	Nudt7	1.11871	Cbln3	-1.21795
Gm17776	1.19668			Bclaf1	1.20011	Fabp6	-1.2955	Nupl2	1.25199	Epg5	-1.12999
Sdc2	1.36775			Nudt21	1.37079	Tnnc2	-2.71125	Srsf5	1.29751	Snapc1	-1.1411
Phc2	1.34691			Metrn	1.20015	Ahcyl1	-1.11339	Hmga1	1.37746	Higd1b	-1.48439
Dapp1	1.31964			Tmem51	1.18994	Pes1	-1.19075	4930506M07Rik	1.10433	Ptplb	-1.17458
Prdm10	1.45599			Napepld	1.18713	Olfr222	-1.11592	Smarcad1	1.13977	Cpsf3l	-1.2613
Inppl1	1.20985			Vps35	1.23687	Hist1h1d	-1.27854	Tbpl1	1.22143	Csnk1g2	-1.19081
Gpatch8	1.17309			Nkapl	1.27195	Klhl5	-1.35607	Slc28a3	1.39925	D19Ertd737e	-1.24268
Utp20	1.30289			Ccdc88a	1.13102	Grpr	-1.14754	Dpysl4	1.26281	Hdac11	-1.19973
Arpc1b	1.35369			Zdhhc1	1.32781	Aga	-1.17449	Spty2d1	1.26908	Aig1	-1.40613
C330006A16Rik	1.22455			Pim3	1.36895	Hyal1	-1.31399	Tnfsf14	1.13594	Wasl	-1.12544
Gtf2b	1.31869			Ercc1	1.22698	Lsmd1	-1.1518	Rasl10a	1.25412	Msrb2	-1.1371
Pdgfa	1.21066			Dusp14	1.26786	Dph2	-2.36568	Lamtor3	1.10577	Tbx2	-1.20079
Gm10324	1.30418			Flii	1.16759	Tmem125	-1.2286	Dctn6	1.17591	Pdzk1ip1	-1.14821
LOC101055685	1.14677			Snx1	1.17406	Cldn5	-1.27983	Rpl29	1.12578	Ston1	-1.21668
Capn7	1.2403			COX1	1.27071	Gm13124	-1.22422	Gm4425	1.13276	Mrpl33	-1.13441
Pls3	1.44124			Pex3	1.24182	Bpgm	-1.53035	Cbln4	1.22442	Scaf11	-1.18515
Tax1bp1	1.30482			Ndufs5	1.13492	Ipo7	-1.19835	Hexb	1.24174	Gas2l1	-1.2757
Ttc13	1.18911			Pcbp1	1.14947	Pcdhb20	-1.11963	Arl9	1.12598	Axin1	-1.13279
Hspa12a	1.28078			Pkd1	1.17357	Ormdl3	-1.17284	Rps25	1.32503	Dnaja3	-1.18234
Ufl1	1.20081			Snx12	1.19204	Iqcc	-1.16391	Ppig	1.14409	Rexo4	-1.18395
Zfp451	1.23874			Evi5	1.24459	Galk1	-1.21325	Map4k1	1.25801	Ctu1	-1.19029
Lyrm4	1.23095			Iqcg	1.19342	LOC620017	-1.27737	Hk3	1.31243	Usp35	-1.15074
Dpyd	1.15403			Hmg20b	1.11926	R3hdm4	-1.20605	Lgals2	1.23811	Lpo	-1.27646
Senp1	1.19339			Slc11a1	1.31545	Magt1	-1.11974	Tmem176b	1.14521	Mterfd3	-1.22484
Rpl9	1.25683			Taok3	1.22121	Cox6a2	-2.2957	Cep97	1.18398	Suox	-1.14409
Erlin1	1.22501			Usp38	1.17702	Zfml	-1.10365	Lpin2	1.13239	Serpina1c	-1.21043
Golm1	1.28503			Enpp4	1.29884	Shisa5	-1.2183	Kif2c	1.1643	Tldc1	-1.28222
Prrx2	1.19309			Alkbh8	1.14996	Lim2	-1.12945	Ranbp1	1.12909	Greb1	-1.26871
Prr14l	2.47731			St3gal5	1.19408	Gdap2	-1.11415	Rps3a1	1.15479	Arrb1	-1.16692
Pik3r3	1.35913			Myocd	1.12769	Faim3	-1.28538	Ido2	1.27377	Msl1	-1.22757
Qtrtd1	1.17238			Mtmr14	1.12232	Ptpn22	-1.12948	Cdt1	1.26377	Plekha7	-1.14367
Fam162a	1.21304			Nrp1	1.19177	Tnni2	-1.79259	Thap1	1.18499	Tbc1d8b	-1.12995
Mysm1	1.27298			Chka	1.22241	Mcm5	-1.24854	Vwa5a	1.18449	Prpf39	-1.24304
Nmt1	1.25325			Inpp4a	1.20245	BC031181	-1.13102	Tmem177	1.18062	Neo1	-1.15675
Ube2h	1.15606			Mrpl38	1.19102	Nap1l1	-1.22641	Mdp1	1.26511	Cdc42ep2	-1.22779
Wdr20a	1.2137			Amica1	1.2415	Cog1	-1.11328	Aacs	1.26589	Stk4	-1.31329
Odf1	1.87533			Thoc1	1.1956	Tcf3	-1.13137	Nol7	1.1742	Helz	-1.11772
Gart	1.33409			Tlr4	1.25377	Slc35e1	-1.22245	Cct8l1	1.09443	Gm16486	-1.24342
Aim1	1.36183			Thyn1	1.22352	Ap1s3	-1.25049	Mmaa	1.14168	Lime1	-1.16624
Col9a3	1.21847			Arl6ip4	1.15554	0610007P14Rik	-1.22461	CYTB	1.15407	Chst12	-1.14436
Ptpn18	1.24056			Npdc1	1.42176	Sap30l	-1.12264	Nanp	1.24445	Tsen54	-1.17134
Naprt1	1.16248			Arel1	1.38824	Pgam2	-1.81215	Cul9	1.15159	Mbtps1	-1.15087
Tmco6	1.21439			Epm2a	1.27537	Eif2b5	-1.17511	Zfp511	1.10051	4930485B16Rik	-1.21588
Ppp2r5b	1.28819			Pdgfrl	1.26763	Syt8	-1.29776	Ackr3	1.30314	Vrk1	-1.0866
Cdkn2aipnl	1.36863			Apoa1bp	1.12919	Lsm11	-1.13138	Zwint	1.1593	Stc1	-1.29606
Donson	1.20349			1190002N15Rik	1.1009	Itpk1	-1.10254	Psmb7	1.48952	Fam46c	-1.27238
Pomt2	1.21829			Orai2	1.16226	Olfr924	-1.11347	Tars2	1.11126	Wdr13	-1.22094
Il13ra1	1.3589			Glyr1	1.18373	Defb3	-1.14099	Treml2	1.27442	Rdm1	-1.16735
Frmd8	1.19489			Plp2	1.16518	Plagl1	-1.16319	Birc5	1.30797	Ndrg4	-1.27307
Usp16	1.40724			Mat2b	1.16443	Rapgef5	-1.66392	Rpl39	1.26602	Gucy1b3	-1.4191
Susd3	1.30964			Vdac2	1.21766	Fam168a	-1.13405	Siah2	1.16912	Gpr153	-1.28521
Abhd2	1.29532			Atxn10	1.25596	Apex1	-1.16786	Tmem168	1.1921	Glrx5	-1.15516
Rspry1	1.24438			Pcnt	1.2395	Pnpt1	-1.13112	Mis12	1.2321	Lrrc37a	-1.21044
Tspo	1.27197			Coq4	1.17452	Mrpl34	-1.17355	Plagl2	1.26325	Pkn1	-1.25095
Pex13	1.33869			Pla2g12a	1.46088	Susd3	-1.28811	Rem2	1.10436	Dock4	-1.23209
Pbx3	1.23968			LOC638236	1.20383	Dhx58	-1.17644	Zbtb49	1.24135	Irf2	-1.12379
Nsa2	1.32902			Parp4	1.31982	Trim62	-1.16087	Trmt61a	1.23246	Nucb1	-1.44201
Nek7	1.21183			Lyz1	1.37471	Prdm2	-1.17033	Chrm3	1.21299	Btbd2	-1.17862
R3hdm2	1.33355			Dzip1l	1.21686	Atp2b1	-1.08913	Plcd3	1.14241	Dusp22	-1.10715
Hexb	1.28959			Gpr89	1.19082	Aak1	-1.19757	Gm13981	1.15636	Cog6	-1.1867
Bahcc1	1.23153			Terf2ip	1.42711	Mfsd4	-1.12748	Ankrd22	1.17547	Pkn2	-1.20868
Rcn1	1.24331			Uba6	1.1421	Hadha	-1.21743	Oxld1	1.20199	Stau2	-1.1726
Pik3r5	1.32089			Suv420h2	1.14541	Pnma5	-1.17692	Wdr1	1.20144	Bpgm	-1.67389
Nanp	1.33415			Mynn	1.13287	l7Rn6	-1.13018	St3gal3	1.11096	Rbm7	-1.13339
Rpl27	1.17607			Tmeff1	1.19114	Tm7sf2	-1.20022	Gins4	1.37576	Fnbp1l	-1.17312
Dpy19l3	1.17938			D10Wsu102e	1.16629	Haus1	-1.12641	Ogfod3	1.1351	Rnf135	-1.24098
Sec63	1.29138			Tmem176b	1.16442	Tbc1d2b	-1.12584	Mfsd8	1.09521	2810403A07Rik	-1.16526
Slc38a2	1.19868			Lrr1	1.12526	Mcur1	-1.16403	Ndufs2	1.10478	Wdr55	-1.17681
Ccl27a	1.21807			Cutc	1.11004	Cd99l2	-1.13507	Sema3g	1.22734	Plscr3	-1.1587
Synj1	1.18112			Ddx46	1.14674	Prkx	-1.16166	Gchfr	1.31626	Cnot8	-1.14113
Aste1	1.29947			Zc3h7a	1.33414	Tmem178	-1.19304	Dad1	1.14356	Fli1	-1.11105
Esf1	1.18743			Lig1	1.1634	Cthrc1	-1.22153	Abhd1	1.12964	Csad	-1.195
Rnf168	1.16041			Gdi1	1.23563	Inhba	-1.55615	Sp1	1.12441	9930012K11Rik	-1.22371
Rcvrn	1.19481			Mybl1	1.13419	Mri1	-1.21179	Calhm2	1.18515	Uaca	-1.21786
Ptprc	1.27042			Rimkla	1.12765	C1s	-1.26355	Tomm7	1.30763	Sema6a	-1.3558
Nrbp1	1.18005			Hspa4l	1.27805	Mrps27	-1.1786	Lipa	1.34585	Fbxl21	-1.18253
Myl6	1.29316			Cpd	1.19471	Rbm38	-1.21616	Cxcl5	1.37038	Fbxo2	-1.1606
Gpatch1	1.21531			Fam96b	1.15634	Tpp2	-1.14319	Ints6	1.1542	Hivep2	-1.19515
Mrpl32	1.25395			Dhx37	1.16864	Creld2	-1.21107	Crabp1	1.35096	Dcaf8	-1.14314
Nudt21	1.43303			Zbtb3	1.16615	Ctsw	-1.16358	2610301G19Rik	1.14212	Pink1	-1.24532
Rnd1	1.6543			Ldlrap1	1.3186	Tmem38a	-1.19762	Gm14446	1.46164	Stambpl1	-1.15506
Selplg	1.16858			Bpifb1	2.0868	Gins4	-1.22379	LOC620017	1.64981	Prelid2	-1.36961
Spon1	1.16249			Csnk1g2	1.21499	Mad2l1bp	-1.14677	Shd	1.26346	Cradd	-1.10501
Naif1	1.2305			Bend6	1.18139	H2-DMb2	-1.23146	Eef1a2	1.40058	Srd5a3	-1.17165
Arsi	1.48469			Sec63	1.26206	Fam49a	-1.19678	Mdk	2.01546	Stxbp3a	-1.14798
Fhl3	1.33249			Adck3	1.27559	Hrnr	-1.15116	Defb1	1.29199	Cited4	-1.46403
Galnt1	1.24287			Ednra	1.16965	Fen1	-1.10164	LOC620017	1.60056	Abhd8	-1.18282
2007-03-01	1.12683			Aldh3b1	1.33754	Med24	-1.10272	Btn3a3	1.12708	Mesp2	-1.23532
Pdia3	1.2187			Ipo8	1.1353	Gm1078	-1.21333	Olfr15	1.40149	Jam3	-1.11111
Zscan21	1.14786			Uba2	1.19994	P2ry6	-1.19668	Rpn1	1.10887	Tpra1	-1.1573
Api5	1.16867			Il17ra	1.2665	Bst2	-1.18075	LOC620017	1.41903	Carhsp1	-1.14555
Xpr1	1.19149			Med28	1.15001	Hist1h2bc	-1.13109	Rps2	1.25421	Cep152	-1.15495
Ssb	1.26576			Lrrc41	1.23362	Hcn2	-1.26292	Cmas	1.20378	Ifngr1	-1.15295
Itpr2	1.15425			Tmco1	1.20779	Gabarapl2	-1.15112	Fmod	1.3345	Adck4	-1.18825
Rcor1	1.15059			Lmo3	1.19444	Usp34	-1.11403	Sftpd	1.17415	Nxn	-1.21294
Gucy1b3	1.44745			Zufsp	1.21267	Yars	-1.19933	Prpf38a	1.22791	Frem1	-1.15546
Fcnb	1.64508			Cpsf1	1.15026	Elane	-1.24017	C4b	1.43498	Usp12	-1.169
Mr1	1.16896			Pira6	1.2351	Il10ra	-1.14751	Dyx1c1	1.102	Mal2	-1.13017
Arpc5	1.30171			Ndufs7	1.20715	Zrsr2	-1.11326	Itpk1	1.09725	P4ha2	-1.20101
Yars2	1.21426			Mb21d1	2.01166	Tlr9	-1.27749	Dpp3	1.20122	Ptprc	-1.2267
Cetn3	1.27151			Znrd1	1.35235	Slc2a7	-1.19313	Kifc1	1.42676	Pknox1	-1.18209
Klc3	4.87544			Supt3	1.26902	Mavs	-1.23985	Wdr25	1.08421	Zbtb48	-1.24077
Tsen2	1.17814			Btbd8	1.13147	Capn10	-1.13773	Nkd1	1.39346	Brk1	-1.15774
Rpl15	1.18443			Gm8158	1.16018	Nprl3	-1.111	Pdia3	1.13714	Cyb5r3	-1.46922
Zbtb8a	1.22079			Mettl17	1.17348	Bbip1	-1.16119	Casc5	1.24873	Cdkl1	-1.29035
Klrc1	1.24778			Lrrc57	1.25259	Atp9b	-1.17726	Gpr3	1.18151	Ap1ar	-1.1513
Snrpd3	1.34667			Wdr82	1.43601	D17Wsu104e	-1.13829	Apex1	1.19257	Taf6	-1.12077
Bzw2	1.33426			Xrcc6	1.21938	Trappc2	-1.14821	C1galt1	1.14086	Epb4.1l3	-1.17466
Oxsr1	1.41639			Pex19	1.16364	1700021K19Rik	-1.14174	Dph3	1.17959	Tbc1d13	-1.1952
Diexf	1.2223			Narf	1.14951	Ap1m1	-1.23615	Arpc3	1.23589	Dyrk1a	-1.11376
Lrrc26	1.1514			Luc7l2	1.26216	Eln	-1.36208	Polr1d	1.17453	Tab2	-1.11487
Alms1	1.21605			Ptpn23	1.30474	Cyb5d2	-1.12091	Cluap1	1.18063	Mier1	-1.15127
Nop16	1.22703			Myl6	1.24847	Postn	-1.18246	Rrp12	1.19939	Cflar	-1.2012
Timm44	1.17551			Cldn25	1.21379	Cryab	-1.20318	LOC101056540	1.31236	Rnf167	-1.25256
5031414D18Rik	1.3309			Rbms1	1.26312	Snx8	-1.13818	Ptprn	1.3079	Cd8b1	-1.18782
Gm13981	1.28049			Pelp1	1.1308	Tmem180	-1.15064	Lyplal1	1.20418	Zgpat	-1.42622
Zc3hav1l	1.29741			Hook2	1.22854	Sec11c	-1.10443	Drc1	1.23593	Tmem119	-1.30173
Tgfa	1.28811			Gstm2	1.22276	Slc39a7	-1.15418	Comtd1	1.17093	Scyl2	-1.09273
Pspc1	1.2868			Kmt2c	1.16958	Gpc2	-1.1854	Mtap	1.18547	Cdk13	-1.12807
Tada2a	1.24009			Golgb1	1.33147	9430023L20Rik	-1.18652	Adamts10	1.10292	Fam57a	-1.15015
Emilin1	1.17376			Trmt6	1.12576	Npw	-1.22867	Cnn2	1.3056	Mecp2	-1.15776
Col12a1	1.25355			Mark1	1.2502	Slc7a4	-1.14182	Ndfip1	1.18068	Slc16a5	-1.17656
P2ry13	1.40688			Aagab	1.2128	Sfrp5	-1.21424	Spint2	1.17596	Aaed1	-1.14518
Ccdc59	1.20254			Fam189b	1.18352	Slc36a4	-1.11941	Mki67	1.51797	Kat7	-1.43823
Rab27b	1.33334			Tcf20	1.16054	1700001C19Rik	-1.14649	Jkamp	1.24201	L1td1	-1.18608
Rfwd2	1.26115			5830415F09Rik	1.14028	Trpm4	-1.15024	S100z	1.23339	Ppp6r1	-1.33517
Unc93b1	1.26389			Usp1	1.17016	Isx	-1.12973	Dpp6	1.15752	Hspa12b	-1.21566
Stx7	1.31307			Naa30	1.16038	Tspan32	-1.12014	Lamp2	1.15515	Itga8	-1.50152
Slc39a6	1.24614			Asb11	1.36854	Nab2	-1.27601	Traf6	1.08275	Zap70	-1.23287
Prkar2a	1.23648			Rapgef4	1.17354	Pa2g4	-1.10746	LOC638236	1.15866	Sh2d3c	-1.28
Tmem185b	1.17877			Lsr	1.2321	Wdr37	-1.15296	Ufsp2	1.13594	Alkbh1	-1.12968
Rhpn1	1.30519			Zdhhc4	1.26102	Baalc	-1.39918	Fnip2	1.16284	Plekha5	-1.15971
Dnajc25	1.2199			Rad50	1.19767	Igfbp5	-1.29987	Chrm1	1.09725	Krtap20-2	-1.28227
Wbp1l	1.15133			Adc	1.45388	L3mbtl3	-1.11888	Osbpl7	1.15973	Cdkl5	-1.19128
Epha1	1.19278			0610009D07Rik	1.25416	Selp	-1.37767	Cdc6	1.10493	Tmod4	-1.215
Clk2	1.15095			Pdzd8	1.23505	Cct8l1	-1.19766	1110008P14Rik	1.27885	Pip5kl1	-1.13024
Slc30a1	1.20492			Impad1	1.11683	Socs3	-1.53135	Fem1b	1.2009	Trex2	-1.14848
Vsig4	1.26257			Dync1li1	1.31739	Myo9b	-1.17299	Gars	1.15602	Med13l	-1.14579
Ube4b	1.19324			Wdr90	1.11211	Pttg1	-1.26036	Ociad2	1.16858	Rpl7a	-1.14763
Trps1	1.2567			Dnaja4	1.20166	Ppp1r18	-1.23537	Dut	1.18022	Rab22a	-1.12421
Fcho2	1.32694			Glyat	1.37782	Plac1	-1.10682	Diexf	1.14086	Ppp1r1a	-1.45848
Rnf103	1.37801			Ppl	1.14885	Mrpl17	-1.13843	Syngr2	1.1179	Ccnd3	-1.15065
Thg1l	1.18984			Tmem57	1.14181	Pds5a	-1.19869	Baz1b	1.1167	Nos3	-1.19564
Mis12	1.31933			Manea	1.11188	Atrip	-1.12363	Top2a	1.37479	Slc35e1	-1.22478
Papolg	1.18646			Hmcn2	1.35507	Mfsd9	-1.20058	Mrpl32	1.14035	Klc1	-1.15716
Arl16	1.24929			Atp8b1	1.12941	Rspo2	-1.15364	Tiparp	1.20553	Ubtd2	-1.12769
Ostc	1.22793			Hsf2	1.15552	Stx3	-1.15152	Hcls1	1.34709	Chac2	-1.10236
Maob	1.17737			Cnot7	1.2049	Ifi30	-1.1321	Plin5	1.22313	Zcchc2	-1.08893
Ddx52	1.19247			Gls	1.26108	Ppp4r1	-1.11088	Fnta	1.11656	Rrnad1	-1.17446
Senp6	1.41667			Rlf	1.26147	Olfr1258	-1.18734	Ppp1r15b	1.25929	Klk1b3	-1.14796
Stat6	1.29275			Dync1i2	1.11143	Hrh1	-1.11185	Emilin2	1.3606	Hist1h2bc	-1.18553
AU022252	1.24838			Nr2c2ap	1.16697	Mrps24	-1.14185	Eef2	1.37698	Lmo7	-1.18166
Pak1ip1	1.17394			Zfp655	1.18363	Ddx49	-1.24895	Vcan	1.26445	Tacr2	-1.21823
Dnaaf2	1.35542			Zfp612	1.1229	Zfp142	-1.15754	Ift74	1.13721	Nde1	-1.18698
Srsf5	1.30735			Bmp3	1.34316	Tomm5	-1.13187	Ruvbl1	1.13511	Fxr2	-1.1635
Mfsd8	1.12923			Cryl1	1.15281	Myo1e	-1.97677	Foxn2	1.21085	Zfp654	-1.09814
Polr2h	1.3144			Wdr3	1.26166	Diap3	-1.15969	Rundc1	1.16346	Tigd2	-1.25415
1200014J11Rik	1.14031			Cox8a	1.23742	Mcm3	-1.23205	Utp20	1.19282	Sparcl1	-1.24698
Mterfd1	1.33794			Fcgr4	1.32572	Ppm1d	-1.12816	Galk2	1.1662	Adcy4	-1.20624
Erbb2ip	1.2435			Gigyf1	1.25503	Fas	-1.1603	Trim63	1.30022	Rora	-1.22087
Glyr1	1.19824			Eif3b	1.14985	Idh2	-1.2578	Naif1	1.13121	Mtss1l	-1.27262
Usp30	1.26592			B630005N14Rik	1.13389	Il27	-1.10741	Fbrsl1	1.13247	Lman2	-1.12963
Gramd4	1.33908			Crim1	1.1964	Tmem86b	-1.15953	Trak1	1.19091	6330403A02Rik	-1.14756
Taf1d	1.1992			Cpt2	1.16657	Cyb561d2	-1.18253	Fahd2a	1.09967	Nsd1	-1.14999
Tpd52	1.26347			Acap2	1.26588	Ubxn8	-1.13469	Dnajc25	1.20079	Ndnf	-1.5579
Col6a1	1.40333			Ddx59	1.14865	Tacc3	-1.29129	Git2	1.15033	Spg11	-1.18949
Pprc1	1.19864			Cd2ap	1.20418	Akr1b8	-1.29313	Papss1	1.2308	Prkra	-1.11313
Gpcpd1	1.21323			Jmy	1.17278	Prrt4	-1.16445	Zfp280c	1.13798	Foxo3	-1.17101
Gba	1.16796			Crtc2	1.16078	Cdh1	-1.0879	Adss	1.22269	Blvra	-1.31916
B230219D22Rik	1.21572			Pvrl3	1.17343	Ccr1	-1.29901	Ecm2	1.13497	Etohi1	-1.14885
Marf1	1.2137			0610007P08Rik	1.11008	LOC620017	-1.19289	Derl2	1.15465	Arhgap29	-1.13737
D8Ertd738e	1.33366			Cbr3	1.2079	LOC620017	-1.27875	Rfc2	1.20183	Cxcr2	-1.19208
Crtc2	1.19369			Rgl1	1.2177	Spred2	-1.1445	Gm10071	1.12507	Gm20604	-1.11093
Rps3	1.22613			Mdh2	1.20855	Plxdc2	-1.19083	Stoml2	1.0927	Tapbp	-1.19696
Csf2rb2	1.55286			Il6st	1.2257	Wbscr28	-1.18684	P2rx4	1.21313	Harbi1	-1.19836
Ctbs	1.32036			Atp5j2	1.49384	Cilp	-1.34006	Actb	1.21927	Zfp518b	-1.15743
Lemd3	1.28388			2610528J11Rik	1.13699	Mast3	-1.16394	Wnt6	1.1223	Ttc14	-1.15565
Stbd1	1.23118			Col4a3bp	1.1574	Zbtb22	-1.09424	Nup62-il4i1	1.4798	Ndst2	-1.27007
Srsf7	1.47857			Fam154a	1.30175	Gm7694	-1.11301	LOC620017	1.13413	Cyld	-1.15092
Plekhg1	1.16824			Wdr41	1.20688	Gpkow	-1.11049	Mta1	1.11377	Grin2d	-1.12972
Kcnk2	1.36014			Zcrb1	1.1389	Med12	-1.14356	Strap	1.23674	Thy1	-1.32353
Tnnc1	1.13095			Gtf2h1	1.1686	Mmp28	-1.11728	Tmem184a	1.22225	Trim23	-1.10459
Tsc2	1.22048			Nqo1	1.15421	Dnajb1	-1.20079	D630003M21Rik	1.254	1110001A16Rik	-1.11772
Xrcc6	1.23975			Acta2	1.39689	Krtap9-1	-1.20628	Masp2	1.49123	Men1	-1.21183
Vapa	1.16151			Ung	1.1412	Anapc5	-1.09363	Ppm1m	1.1992	Stoml1	-1.16864
Ido2	1.32995			9330182L06Rik	1.22682	Chaf1a	-1.1355	Zfp433	1.15595	Tpcn2	-1.20052
Sox2	1.14355			Mroh1	1.20636	Ppp2r5d	-1.14665	Psmg3	1.18722	Atp5sl	-1.15493
Ddx46	1.16974			Stau1	1.18975	Lrrfip1	-1.23073	Kremen1	1.0938	Tbc1d5	-1.25076
Ssx2ip	1.23254			Nckap5	1.23414			Gtl3	1.16645	Socs7	-1.13798
Stxbp1	1.16885			Pgm1	1.18033			Comt	1.19932	Hook3	-1.1087
Tmed5	1.31609			Rbm8a	1.18108			Agps	1.12432	0610030E20Rik	-1.28302
Arid1a	1.2693			Eltd1	1.31639			Gm6314	1.20387	Slc12a4	-1.23188
Chi3l1	2.01305			Wdr11	1.16759			Slc17a9	1.1628	Slc48a1	-1.17347
Aldh1l1	1.19424			Ttc24	1.1645			Parp11	1.16371	Tbc1d2b	-1.16598
Rnpep	1.21624			2210012G02Rik	1.1955			2010111I01Rik	1.21573	Heca	-1.15901
Trmt11	1.25239			Csde1	1.21018			Gfod2	1.16113	Mmp11	-1.10375
Synpo2	1.44794			Fpgs	1.20458			Galns	1.23961	Ccdc92	-1.19241
Fam187a	1.16207			Psip1	1.13337			Phb	1.21772	Alg2	-1.45526
Ugcg	1.12785			Kremen1	1.11698			Mif4gd	1.0928	Pex14	-1.15832
Cd74	1.21058			1700001C02Rik	1.1993			Clip3	1.20992	Gnat2	-1.19982
Tcea1	1.14656			Fermt2	1.17521			Rreb1	1.11954	C78339	-1.12051
Cbr3	1.31427			Cald1	1.23244			Kif6	1.12876	Bmp3	-1.25377
Mgst1	1.23001			Slc6a15	1.0915			Rnd3	1.39386	Ptpn14	-1.20311
Hist2h2aa2	1.21372			Rsph4a	1.25612			Zfp64	1.13171	Cno	-1.16768
Epsti1	1.18849			Bckdhb	1.16214			Rexo2	1.17724	Ccdc71	-1.20204
Dok1	1.18949			Strip1	1.20319			Trim59	1.14391	Dusp3	-1.18304
Gm8290	1.94327			Acss2	1.31668			Trpt1	1.14208	Gpr125	-1.23258
Zfp949	1.29209			2310044H10Rik	1.2995			Sytl2	1.21339	Dcaf10	-1.11751
Ndnf	1.26151			Parp1	1.13174			Ldhb	1.20759	Tdgf1	-1.07266
Rnf19a	1.22875			Decr2	1.09963			1700026L06Rik	1.26971	Abhd13	-1.12484
Dok3	1.33783			Zbtb1	1.21799			Mut	1.19159	Gdpd5	-1.16807
Numbl	1.18243			Ddx18	1.10159			Irf2bp2	1.2445	Tecr	-1.218
Dpy19l4	1.18531			Mad1l1	1.16248			Ccdc40	1.19753	Nckap1	-1.27134
Crispld1	1.16537			St7l	1.14287			Gm13889	1.18984	Ano6	-1.11709
Fam76b	1.28733			S100a10	1.14734			LOC620017	1.37021	Obfc1	-1.15114
Rpl37a	1.23729			Smim12	1.19772			Rpl14	1.16781	Ppp1r16b	-1.61967
Gnas	1.33575			Ddx6	1.10729			Rpl3	1.1812	Mrps18a	-1.14669
Zdhhc23	1.19504			Cep57	1.25225			Hspa12a	1.17513	Sptssa	-1.11709
Fat1	1.15826			Fap	1.18911			Clcf1	1.17455	Arhgef18	-1.16933
Ppargc1b	1.20824			Stat6	1.3362			Rnh1	1.10605	Slc35a4	-1.20493
Zfp322a	1.2375			Gm20000	1.21873			Caprin2	1.1223	Tnpo1	-1.13165
Klri1	1.27017			Efhc1	1.28156			Zfand5	1.17348	Hinfp	-1.14669
Id3	1.21496			Stxbp2	1.30081			Tspan11	1.17881	Ttyh2	-1.21454
Sh3kbp1	1.29432			Nupr1	1.46041			Qrfp	1.10081	Phf23	-1.13431
Jtb	1.2625			Ugdh	1.16631			Clint1	1.27557	Hmgb1	-1.25238
Kansl2	1.12372			Bcas2	1.20046			Whrn	1.12013	Mcm3ap	-1.26925
Zfp518b	1.15616			Iah1	1.1761			Irf9	1.18272	Sumo3	-1.11196
Rc3h2	1.3689			Ociad2	1.19445			Tmem56	1.14219	Mllt3	-1.15562
P4ha1	1.34747			Tubal3	1.37029			Chmp4b	1.10948	Ints12	-1.15928
Sp3	1.41454			Cdadc1	1.12146			Usp18	1.19878	Klrk1	-1.29013
Anapc1	1.21946			Cst6	1.36969			Arg2	1.17025	Yes1	-1.34574
Yipf4	1.17612			Sirt6	1.13492			Cd2ap	1.12982	Actl6a	-1.11342
Msh2	1.25682			H13	1.19193			Etv6	1.14683	Rbmx2	-1.17443
Mctp1	1.24822			Ap1m2	1.22074			Lum	1.18235	Fam129b	-1.24052
Rmnd1	1.20101			Sdc2	1.26058			Klk6	1.12572	Tcap	-1.43009
Tmem68	1.26471			Cwc15	1.1894			Dzip1l	1.17283	Aes	-1.12437
Patl1	1.14365			Mrps6	1.15108			Emp1	1.23216	2008-03-01	-1.16637
Wdr11	1.17296			Pik3ap1	1.26213			Rfwd2	1.15489	Aarsd1	-1.17156
Ddx59	1.1826			Surf6	1.13414			St3gal1	1.21466	Defb25	-1.1396
Clu	1.43162			Nup43	1.16796			Olfr594	1.13848	Rad54l2	-1.14254
Tmem180	1.14336			Scarb2	1.19365			Med30	1.13526	Sostdc1	-1.29816
Tbc1d1	1.21539			Loh12cr1	1.1513			Rhov	1.16689	Adprhl2	-1.18674
Sap18	1.25027			Gm13981	1.16996			Lasp1	1.31045	Fopnl	-1.18457
Rplp0	1.29886			Atad2	1.20956			Cdc42	1.12604	1700102P08Rik	-1.21306
BC034090	1.16948			Gramd4	1.34935			Cxcl16	1.38863	Athl1	-1.21768
Cwc15	1.21761			Dram2	1.15981			Bbs7	1.1345	Rnf166	-1.1571
Tma16	1.18603			B3galnt1	1.30803			Rpl4	1.1922	Larp6	-1.11938
Alg5	1.18045			Gm8787	1.17039			Adcy6	1.26228	Pira6	-1.28588
Hectd2	1.23056			Gabarapl1	1.23753			Scpep1	1.112	Suv420h1	-1.13048
Itgb1	1.25147			Fam221a	1.14309			Gpt2	1.18027	Zfp532	-1.14569
Glb1	1.36496			Rps3	1.21242			Il2rg	1.20477	Pabpc4l	-1.14422
Rab1	1.27143			Fscn2	1.14997			Vdac3	1.09537	Klhl15	-1.20217
D10Wsu102e	1.22901			Zfp111	1.11432			Slc34a2	1.21792	Strbp	-1.11221
Bloc1s1	1.3275			Kansl1l	1.16294			Crlf1	1.30404	Bmpr2	-1.14695
Arpc3	1.28699			Polr2g	1.19182			Zfp13	1.16985	Amn	-1.13756
Ube2k	1.22128			D930015E06Rik	1.17751			Slc35e3	1.16921	Wdr47	-1.11893
Prpf38a	1.31464			Veph1	1.13391			Rnf39	1.23552	Ercc5	-1.18872
Setd8	1.21368			Wdr26	1.13795			Elac1	1.15899	Maf1	-1.20786
Rsph9	1.36466			Zfp703	1.20642			LOC100045444	1.21522	Ubl7	-1.33469
Tbpl1	1.1967			Plcb2	1.23624			Troap	1.21601	Kazn	-1.22346
Spata5	1.21519			Pls3	1.33407			Ncbp1	1.24074	Eci1	-1.15021
Zcchc7	1.18129			Heatr5b	1.16508			Stt3b	1.14478	Tmem80	-1.2148
Ndufc1	1.18665			Stxbp4	1.09863			Hif3a	1.36539	Kcna6	-1.11268
Nt5dc2	1.23818			Irf9	1.21313			Hist2h2aa2	1.28917	Ubash3b	-1.1869
Lrrc45	1.14233			Rbbp4	1.18992			Enkd1	1.18522	Abtb1	-1.19697
Osbpl7	1.18792			Cbx3	1.32152			Tgif1	1.14299	Ehd4	-1.47372
Rps16	1.15971			Plcb4	1.13278			Htra1	1.18244	Mcur1	-1.22333
Capza1	1.28216			Sgk3	1.18022			Snx4	1.2332	Pik3r4	-1.11911
Ccdc125	1.28026			Slc48a1	1.16089			Llph	1.15273	Dph2	-2.66508
Atp8b4	1.15386			Dctn5	1.11682			Ddx5	1.24069	Pdgfb	-1.34306
Bcorl1	1.25045			Lsm7	1.15935			Tank	1.16431	Cyp51	-1.20319
Ipmk	1.21964			Fbxo30	1.13408			Evi5	1.18162	Tmcc1	-1.18715
Napg	1.18291			Ift88	1.20174			Ift88	1.10776	Mpzl2	-1.29816
Wwtr1	1.27201			Lrrc71	1.18821			Zfyve28	1.15073	Kcnj11	-1.09951
Plod2	1.12729			Fam149b	1.17664			Ssh3	1.16997	Cnppd1	-1.26038
Ift20	1.19312			Pts	1.23297			Ccl11	1.24391	LOC546567	-1.25336
Snx13	1.15347			Ankrd49	1.16412			Doc2a	1.14186	Smurf1	-1.19778
Col1a1	1.66162			Ppm1m	1.2189			Fam164a	1.17175	F8a	-1.16302
Ackr3	1.57918			Ctr9	1.13536			Micu2	1.10129	Has1	-1.31121
Slc35e3	1.23875			Tm9sf1	1.19454			9530008L14Rik	1.22481	Fev	-1.29164
Cxcl16	1.39994			Hyal3	1.16082			Cd82	1.17872	Lrrc14	-1.20122
B2m	1.2943			Gjd3	1.1697			Sf3b4	1.11672	Abhd17a	-1.27555
Zfp746	1.1524			Wdr45	1.19226			Zfp703	1.13766	Tti2	-1.1533
Sesn2	1.29529			Gmps	1.17703					Inadl	-1.16583
Plcb2	1.25097			Ikbkg	1.1469					Otud3	-1.10794
Tmem110	1.32216			Ndufc1	1.13913					Cass4	-1.12737
Mef2c	1.22578			Med26	1.11288					Kif3c	-1.27618
Ahsa2	1.18828			Yod1	1.10857					Rgcc	-1.19254
Neurl4	1.1919			Ttc32	1.12571					Dexi	-1.18479
Ppt2	1.23721			Skil	1.18842					Zfp120	-1.22864
Cpt2	1.16825			Tspan12	1.15268					Fam219b	-1.12775
Sec24b	1.25544			Kdm3a	1.16586					Zfp579	-1.23321
Tmem135	1.22769			4931406C07Rik	1.20146					Amh	-1.11365
Zc3h7a	1.34974			Cops2	1.23105					Sap30l	-1.17326
Zdhhc4	1.29123			Gm1661	1.26605					Yy1	-1.17145
Asb2	1.29564			Enc1	1.28824					Tnfrsf1a	-1.23131
Mettl17	1.17692			Stk3	1.23122					Crtc2	-1.11383
Cldn4	1.39099			Slc6a14	1.25642					Ldlr	-1.33167
Ccdc104	1.19873			Med23	1.13266					Dus1l	-1.19225
Zfp277	1.12297			Tmem241	1.178					Gab3	-1.15048
Sorl1	1.22063			Fbp2	1.31229					Adamts7	-1.20118
Ubxn4	1.27162			Pik3r6	1.21209					Slc39a13	-1.2201
G3bp1	1.19461			Lipg	1.50812					Ppp2r5d	-1.11229
Sphk2	1.18638			Sdccag8	1.16161					Kdm4c	-1.09555
Zfp14	1.11613			Tsc22d3	1.23899					Bcdin3d	-1.22252
Isg20l2	1.18358			Col6a1	1.2568					Atp11b	-1.19359
C1qtnf4	1.19373			Marveld3	1.16009					Sympk	-1.16326
Zfp33b	1.14513			Rps25	1.323					Pdcd5	-1.10323
Stam2	1.19488			Kdm4b	1.19515					Pdzd4	-1.20204
Cdc20	1.148			Nelfb	1.1548					Usp47	-1.309
Cmtm3	1.17714			Sos2	1.1617					Slc17a3	-1.12432
Enpp4	1.30032			Atf2	1.12278					Rnf169	-1.11207
Ift88	1.25649			Glg1	1.2183					Pcmtd1	-1.14271
Supt3	1.33665			D830031N03Rik	1.34394					3110082I17Rik	-1.11488
Arpp21	1.18718			Phf21a	1.1786					2210011C24Rik	-1.22125
Lrp4	1.15634			Wdr20a	1.1724					Dennd5a	-1.11286
Acadm	1.21671			Fig4	1.23468					Atf2	-1.10667
Cep70	1.22889			Lmod1	1.20875					Ptplad1	-1.22555
Fdx1	1.21452			Ssbp4	1.17647					Tmem120b	-1.13659
Eps8	1.15513			Mid2	1.22408					Cyp2b23	-1.38906
Map1b	1.26026			2810055F11Rik	1.14273					Fbxo22	-1.1463
Tbc1d9	1.23943			Snrnp70	1.17518					Shb	-1.15455
Zcrb1	1.24365			Pdzk1ip1	1.19296					Tmem178	-1.23216
Sav1	1.23472			Ubxn4	1.14876					Trappc11	-1.22137
Cspg5	1.14799			Eif1b	1.15856					Taf3	-1.18425
Trp53inp1	1.30299			Tmem139	1.15157					Slc25a4	-1.19364
Irak1bp1	1.22102			1200014J11Rik	1.1114					Dcp1a	-1.27974
4732415M23Rik	1.14632			Gstz1	1.24076					Swap70	-1.34483
4930523C07Rik	1.18094			Myzap	1.20914					Zfp580	-1.19622
Bclaf1	1.22499			Zmym2	1.14244					Klhl11	-1.19744
Ccdc174	1.11572			Tmem177	1.16945					Gatsl3	-1.20188
Smim20	1.1809			Hspbp1	1.14778					1110008J03Rik	-1.18233
4430402I18Rik	1.14279			Fam3b	1.47027					Ppp1r9a	-1.1518
Tmem29	1.16008			Rab25	1.25597					Cuedc1	-1.12804
1500015O10Rik	1.26558			Rab11fip1	1.15273					Phip	-1.13321
E030010N08Rik	1.2976			Strn	1.22979					D17Wsu92e	-1.13176
Zfp706	1.23308			Rap1gap	1.11489					Rnf187	-1.19388
Rap1a	1.27754			Cpsf4	1.13778					Rplp1	-1.15438
Shroom1	1.56446			Cst3	1.16092					Tmem141	-1.16884
Zmym2	1.22			Ovol2	1.16781					Fam89b	-1.19197
Mybphl	1.25264			Lpcat4	1.1471					Fam220a	-1.18061
Rttn	1.31046			Acyp1	1.23552					Zfp418	-1.15673
Trmt6	1.13753			Lemd3	1.21634					Zbtb11	-1.14837
Scx	1.24897			Polk	1.16271					Gldc	-1.14057
Slc25a44	1.19823			Nol8	1.11085					Fam115a	-1.18407
LOC101056652	1.15359			Nudt7	1.13709					Eif4ebp2	-1.10695
Nab1	1.23495			Irf5	1.18864					Msl2	-1.12662
Ckap5	1.2396			Cyb5b	1.14802					Plscr4	-1.18855
Ccdc6	1.23521			Nab1	1.12248					Ylpm1	-1.14791
Nol6	1.24924			Timm50	1.13979					Plac1	-1.14433
Rcn2	1.29378			Eif4h	1.14526					Arhgef17	-1.16718
Rimkla	1.16143			Srrd	1.15526					Myef2	-1.14348
Rpl23a	1.28244			Mki67ip	1.1619					Clcn3	-1.13793
Icam2	1.17334			Pcbd1	1.14773					Zfp592	-1.1582
Lig4	1.27154			Abhd10	1.19425					Rgl2	-1.27644
Pan3	1.12972			Smim20	1.12072					Avpr2	-1.09617
Zfp207	1.26085			Ski	1.35729					Prkg1	-1.12871
H2-D1	1.17327			Dnajb8	1.15109					Txndc9	-1.12163
Tnfrsf1b	1.28879			Dnah1	1.28842					Stim2	-1.12048
Stk10	1.12067			Rprd1b	1.17829					Mbd1	-1.12627
Smarca1	1.23098			Bag5	1.18671					Mcl1	-1.2659
Ppil4	1.35268			Rwdd2b	1.11563					Ppan	-1.2638
Amotl1	1.09576			Wnk1	1.16287					Ccdc64b	-1.18761
Senp7	1.13512			Parl	1.2795					Mrps21	-1.0991
2004-09-01	1.17315			Deptor	1.18268					Pycrl	-1.13354
Taf3	1.2357			Cldnd2	1.32676					Sugp2	-1.15663
Rnf146	1.24387			Efna1	1.25048					Aplp1	-1.21749
Cdadc1	1.18107			Gpatch3	1.11984					Hells	-1.15719
Endod1	1.14882			Spata5l1	1.1758					AW209491	-1.13418
Psen1	1.20149			Hvcn1	1.16683					Creb3	-1.11252
Zfp330	1.40463			BC018242	1.1532					Anks6	-1.13788
Asap3	1.18285			Gpatch8	1.10946					Klhl13	-1.12638
Fam228b	1.14336			Cirbp	1.19831					Eva1c	-1.18648
Sncaip	1.20785			BC034090	1.12442					Luc7l3	-1.21069
Ccdc80	1.26925			Rnf5	1.26403					5830403L16Rik	-1.18751
Gpr132	1.25658			2410131K14Rik	1.26455					Sp5	-1.22498
Gp2	1.73196			Slc25a26	1.13449					Zfp846	-1.2163
Klhl34	1.15897			Fkbp1a	1.19529					Cryab	-1.29032
Pilra	1.40289			Rrp36	1.14639					Timm22	-1.11944
Bace2	1.28814			Slfn2	1.17657					Matn2	-1.27783
Gm14434	1.20837			Dyrk3	1.23874					Acsf2	-1.16444
Gm6747	1.23392			B9d1	1.21677					Lrfn3	-1.10679
Kansl1l	1.21936			Dlec1	1.2268					Pcsk6	-1.13796
Kcnq2	1.20748			Foxred1	1.15491					Rtn4rl1	-1.13662
Eif3k	1.48818			Fam63a	1.14086					Nrip1	-1.14706
Scai	1.23305			Akirin1	1.25071					Pccb	-1.13862
Csnk1g2	1.16782			Mtf2	1.14113					Cxx1c	-1.19114
Bean1	1.39149			Dock10	1.15942					Ccnj	-1.17354
Plekhh2	1.38057			Tagln3	1.58855					Patz1	-1.0825
Tango2	1.2285			Abhd17b	1.31405					Sdr39u1	-1.16638
Ppig	1.1869			Wdr55	1.16113					Fam104a	-1.17073
Irgm1	1.14738			Snx16	1.13525					Metap1d	-1.11257
Mapk3	1.19857			9430016H08Rik	1.22552					Flot1	-1.24969
Ufsp2	1.20898			Homer2	1.23609					Gtf3c4	-1.13175
Cab39	1.17634			Tmem106b	1.18104					Zc3h7b	-1.19397
C030046E11Rik	1.28123			Nrf1	1.20743					Soga1	-1.59985
Gpx7	1.20315			Rpn1	1.1035					Dcaf11	-1.11828
Yaf2	1.29036			Glod5	1.2301					Slc23a3	-1.1872
Spa17	1.27781			Zfp114	1.19918					Tmem175	-1.15049
Abca15	1.23602			Cdc5l	1.23431					Nckipsd	-1.16945
Slbp	1.19312			Suv39h2	1.154					Fas	-1.17324
Sall2	1.64277			Fam193b	1.10087					Sgta	-1.16752
LOC100504608	1.15413			Zcchc7	1.15378					Mtus1	-1.09672
Ero1lb	1.22514			Med29	1.14756					Spock2	-1.17624
6330416G13Rik	1.20172			Ranbp1	1.16229					Pcyox1	-1.12588
Ncbp1	1.29717			Rps16	1.13796					Tmem259	-1.10573
Cdh6	1.28866			1110034G24Rik	1.14683					Dram2	-1.17407
Ap1s1	1.23259			Thbs4	1.2606					Vmn1r230	-1.16368
Cwf19l1	1.19583			Ptges2	1.23228					Rps6ka2	-1.27442
Rpl10l	1.14198			AW549877	1.20779					Slc4a1ap	-1.10842
Mgea5	1.17437			Dnaaf2	1.25776					Gatsl2	-1.12634
Hcfc1	1.22538			Ppp2r5a	1.16021					Socs6	-1.10707
Pex2	1.35614			Slc13a3	1.18197					Cyp4a32	-1.22319
Sec23ip	1.22617			Coil	1.30348					Scaf1	-1.21409
Opn3	1.19355			Ybey	1.11394					Rgs11	-1.13192
Ptpn14	1.25991			Zfp383	1.12839					BC031181	-1.12798
Golga5	1.25559			2610507B11Rik	1.11646					C330007P06Rik	-1.10473
Ppp1r3b	1.29666			Mrps30	1.25416					Crk	-1.27318
Myocd	1.14845			Tada2a	1.1245					Fryl	-1.18212
Rnmtl1	1.16488			Cdyl2	1.13277					Ccna1	-1.2362
Tmem189	1.1499			BC026590	1.12171					Col12a1	-1.20775
Gfod1	1.26209			Taf1	1.15532					Syp	-1.1436
Dnajc2	1.3207			Zfp445	1.21568					Erbb2	-1.15009
Ptrh2	1.20505			Kbtbd11	1.0937					Nisch	-1.1607
Ctdspl	1.1677			Mapk1	1.12503					Chpf	-1.1626
Pxdc1	1.20835			Prune	1.09353					Hlcs	-1.29096
Gm129	1.28665			Fancf	1.13627					5730455P16Rik	-1.13689
Armc1	1.14291			Gnl3	1.09259					Ccdc127	-1.10343
Chmp5	1.29674			Ube2h	1.17015					9930104L06Rik	-1.18594
Orc5	1.11991			Lamc3	1.09905					Xab2	-1.1422
Pgr	1.12654			Lamc2	1.16739					Ube3b	-1.1006
Rbm43	1.13364			Hn1l	1.14433					Atg9a	-1.14638
Ugdh	1.13109			Ubb	1.17241					Mgp	-1.20335
Rdh10	1.21288			Man2a1	1.11924					Fam165b	-1.22389
Tbc1d2	1.28989			Gltp	1.3034					Gpbp1	-1.16507
Prkcdbp	1.27655			Snrpd2	1.11918					Stxbp5	-1.08152
Fxr1	1.19258			Golga5	1.14698					Rps7	-1.4077
Khdrbs1	1.23068			Hnrnpd	1.18244					LOC101056183	-1.15014
Bhlhb9	1.13387			Agpat5	1.19388					Fkbp1a	-1.10816
Ptms	1.20579			Ccdc141	1.10698					Ppara	-1.11168
Stmn1	1.26966			Edem1	1.16637					Nfrkb	-1.12003
Ralgapa2	1.23912			Plcl1	1.21534					Reck	-1.13497
Pxn	1.16069			Neurl4	1.15425					Ubl3	-1.07361
Plekha3	1.24523			Scai	1.19292					N4bp1	-1.12774
Tulp4	1.25083			Fam179b	1.26526					Fuz	-1.41498
Atxn2l	1.14131			Lenep	1.13018					Scrn2	-1.23737
Fut7	1.14327			Mical2	1.14788					LOC101055948	-1.24569
Mroh1	1.25595			Mrpl33	1.18112					Hdgfrp2	-1.16394
Pld1	1.24398			Gosr1	1.25735					Map1lc3a	-1.15472
Wdr47	1.21611			Mylk	1.33179					Tnni2	-1.85753
Trem2	1.35737			Spon2	1.17316					Prkce	-1.14135
Ipo5	1.24687			C030046E11Rik	1.27233					Fkbp8	-1.13489
Adss	1.25528			L3mbtl1	1.1876					Stat5b	-1.12272
Cox7a2l	1.21804			Srm	1.16307					Acot1	-1.14781
Rasa4	1.30599			Gmnn	1.27966					Sybu	-1.18559
Habp4	1.14227			Rab35	1.25323					Il17f	-2.31041
1110004E09Rik	1.23824			Prr14l	1.98434					Gm14124	-1.12012
Tceb3	1.24298			Fndc4	1.22003					Fez2	-1.10948
Gip	1.15326			Trim35	1.17035					Npnt	-1.33491
Strn4	1.14238			Prdm10	1.21981					Papola	-1.11199
Rpa3	1.29242			Nipbl	1.24274					Bambi	-1.21763
Dnttip2	1.25061			Rarres1	1.29491					Dpf3	-1.17224
Dennd2d	1.19541			Mrps15	1.14634					Zfp128	-1.27636
Lrrc71	1.19774			Fam214a	1.19432					Rab11a	-1.15666
Ceacam1	1.49543			Gm8894	1.16863					Kif26b	-1.14123
Setd5	1.20129			Exoc6b	1.13555					Nfyb	-1.12092
Ptbp3	1.20799			Rpl12	1.14945					Ncrna00085	-1.18637
Bricd5	1.24505			Tmf1	1.21025					Tmem140	-1.34179
Tgm2	1.29314			BC016423	1.12298					Esm1	-1.24661
Ifngr1	1.19562			Tax1bp1	1.21089					Pgrmc1	-1.11045
Wwc1	1.29292			Ocrl	1.0829					B3galt4	-1.19985
Fam3a	1.27525			Phlpp2	1.20412					Leo1	-1.1537
Spag7	1.20726			Cacnb2	1.13755					Park7	-1.11552
Ddx51	1.34799			Rnf103	1.25592					Fzd4	-1.32302
Ccdc126	1.18514			Atp8b4	1.19948					Ankmy1	-1.1923
Dlg3	1.21242			Synj1	1.13798					Pfkm	-1.26078
Gnai3	1.16037			Mettl7a1	1.17117					Ube3a	-1.12298
Zfp511	1.17323			Gtf2a1	1.14774					Atl3	-1.28672
Rpl36al	1.25427			Acot3	1.15979					Rnf223	-1.12807
Naa30	1.21038			Tha1	1.08997					Vrk3	-1.27828
Tm6sf1	1.26937			Srsf7	1.20598					Sdf2l1	-1.21814
Tgs1	1.28138			Efcab2	1.17822					Sema3a	-1.33153
Mrps18c	1.1197			Med19	1.13642					Uhrf2	-1.13921
Ube2v2	1.32639			Mark3	1.12623					Rnmtl1	-1.10658
Atp5j2	1.45627			1110032A03Rik	1.12635					Tmem35	-1.29095
Cdc5l	1.32034			Osbpl11	1.09849					Trappc3	-1.13325
Dgkh	1.20622			Ube4a	1.14442					Vps72	-1.114
Vimp	1.22056			Pard3	1.13344					Mctp1	-1.20936
Als2	1.20428			Nckap5l	1.12184					Amt	-1.17225
Hmg20b	1.13403			Traf5	1.11475					Pde2a	-1.15306
Pros1	1.21269			Toe1	1.15503					ND2	-1.37283
Sh3rf2	1.27879			Wdr83	1.17551					C1qtnf7	-1.12491
Ocrl	1.10868			Klhl21	1.1533					Ptk2	-1.37705
Smu1	1.25056			Ramp2	1.21539					Il17rc	-1.17763
Pkd1	1.18321			Myl9	1.13531					Emc4	-1.17077
Ttll7	1.18821			B3gnt7	1.16332					Asb8	-1.15953
Ccdc65	1.17381			Nipa2	1.12444					C1qtnf1	-1.10261
Brwd1	1.13753			Tspan13	1.10366					Tmem74	-1.1163
Btaf1	1.18609			Itpr2	1.10863					Psd3	-1.48556
Smap2	1.20364			Ccdc66	1.12653					Mrpl49	-1.18779
Calr3	1.22563			Gpnmb	1.42012					Pde6d	-1.12938
Ctse	1.37604			Prrc2b	1.21508					Mrgprb4	-1.25335
Cyld	1.21739			Prkd3	1.13311					Mad2l2	-1.17504
Fpgs	1.20433			Rpl9	1.22439					Tfpi	-1.1168
Rnf170	1.17398			Frg1	1.17112					Por	-1.14026
Wtap	1.1588			Synpo2	1.28274					Dhrs1	-1.11164
Ndnl2	1.15449			Zfp518a	1.23366					Pigc	-1.12374
Smim19	1.22455			Slc34a2	1.18702					Tmc7	-1.0831
Tcf12	1.32433			Herpud1	1.10332					Meis1	-1.23843
Derl3	1.30309			Eif2ak3	1.11838					Hccs	-2.5037
Cpa6	1.15382			Arhgef1	1.27578					Cox6a2	-2.37073
Arl6ip1	1.31356			Trmt112	1.14875					Atxn7l3	-1.0928
Ptma	1.21801			Zfp33b	1.13278					Hint3	-1.15046
Ttc39b	1.21758			Trmt61a	1.2131					Lrcol1	-1.14182
Lyrm1	1.22942			Gsk3b	1.27907					C030006K11Rik	-1.07927
Spag4	1.14873			Gm6747	1.13586					Cdc37	-1.27611
Ubn1	1.18965			Gusb	1.24373					Oaz1	-1.11612
Cmc1	1.19065			Wnk2	1.17202					0610010O12Rik	-1.1005
D6Ertd527e	1.20371			Tcea2	1.13957					Casd1	-1.17134
Pms2	1.20621			Panx1	1.09437					Itgal	-1.22574
Cops4	1.25555			Atp11c	1.14039					Bbip1	-1.11461
Panx1	1.16226			Map7d1	1.13902					Zfand2b	-1.13757
Cntrob	1.1613			Dtd2	1.15914					Ighmbp2	-1.10596
Med20	1.24146			Pex2	1.24923					Nvl	-1.10997
Trim36	1.22825			Tssc4	1.19379					Apc	-1.12056
Prpf39	1.19609			Serpinb6a	1.19414					Simc1	-1.1196
Hddc2	1.11705			Armc1	1.15107					Suz12	-1.1012
Dnajb14	1.30048			Tctn2	1.1447					Zfp354b	-1.12043
Dcun1d4	1.21766			Ndufb3	1.15753					Macrod1	-1.23743
Coro2b	1.32919			Nudt12	1.12751					Sccpdh	-1.12171
Grin2d	1.14545			4921515J06Rik	1.08884					Tcfl5	-1.17972
Ugt1a10	1.17716			Pnpla7	1.17525					Zmym4	-1.10974
Sec14l1	1.17284			Noc3l	1.12465					Immp1l	-1.09532
Ccl24	1.54373			Gna15	1.15227					Aqp5	-1.11423
Pip4k2c	1.21345			LOC100504608	1.10538					Fdps	-1.17549
Pln	1.11834			Pex26	1.21438					Ptprd	-1.10498
Plxnb1	1.13282			Zcchc14	1.13399					Ulbp1	-1.18837
Pcdh18	1.23469			Slc16a9	1.21004					Nrn1l	-1.14189
Txlna	1.10506			Atm	1.13191					Zmpste24	-1.15751
Tex30	1.19545			Sytl2	1.21346					Setbp1	-1.12032
Gm8787	1.1599			Zfp653	1.1544					Klhdc3	-1.14854
Tmem88b	1.10891			Sat2	1.12538					Ahnak	-1.16393
Cops3	1.20207			Arnt	1.11243					Mark3	-1.09741
Ramp2	1.19919			Opn3	1.18679					4930427A07Rik	-1.20975
Lcp1	1.36215			Sall2	1.52148					Sf3b3	-1.10143
Las1l	1.28311			Pcnxl3	1.22188					Egfl8	-1.14169
Mpzl1	1.16501			Ndufb8	1.15246					Hes5	-1.27085
Ggps1	1.36183			F2r	1.38439					Hist1h2bm	-1.14426
Rbm4b	1.12703			Fcho2	1.21857					Nup35	-1.37024
Pde3b	1.25888			Rps15	1.16804					Ttc5	-1.14984
Casp3	1.18788			Gga3	1.13589					Plp1	-1.11995
Rpl4	1.23241			Ambra1	1.12764					Ubr1	-1.17599
Mmp11	1.14834			Rps4x	1.14291					Stxbp5l	-1.16922
Crabp2	1.20264			Nupl1	1.19179					Zfp410	-1.13101
Cyp1b1	1.63816			Cct6a	1.22923					Cd3e	-1.27093
Pwwp2b	1.1679			Sfi1	1.10237					Slc33a1	-1.12201
Pogz	1.15905			Mrpl55	1.25348					Vps52	-1.11871
Lama4	1.16073			Tcp1	1.15304					Mylpf	-1.88785
Ppid	1.16894			2610301G19Rik	1.17247					Cers2	-1.19428
Bcl11a	1.18761			Sin3a	1.17619					Camkmt	-1.09697
Bbc3	1.17837			Mis12	1.22001					2700049A03Rik	-1.13886
Chek2	1.18626			Mmaa	1.13211					Adssl1	-1.29725
Pappa	1.18833			Nr1h3	1.1282					Tnfrsf18	-1.22888
Cacna1h	1.19098			Rpusd2	1.10089					Fmo2	-1.11509
BC037034	1.16682			Lamtor3	1.10181					Spsb3	-1.12956
Rimklb	1.21527			Rps7	1.18698					Etv1	-1.14182
Ankrd49	1.26604			Adcy6	1.25499					Postn	-1.21221
Rnaseh2b	1.18087			Pik3r5	1.19641					Zfp524	-1.08786
Sync	1.17681			Smchd1	1.18878					Zfp2	-1.15566
2700062C07Rik	1.35494			Acsbg1	1.39612					U2af2	-1.16748
Car4	1.24804			Aspg	1.21393					Tecpr2	-1.15415
Tmem176a	1.21962			BC024978	1.15314					Zfp27	-1.17418
9930021J03Rik	1.18745			Prkcdbp	1.23744					Taok1	-1.08824
Zfp655	1.19992			Tubgcp3	1.14942					Paqr3	-1.12255
Azi2	1.16838			Coro2b	1.33382					Neurl3	-1.49181
Znhit1	1.22937			Ube2d2a	1.1689					Pcbp4	-1.17324
Gm614	1.14142			Zfp706	1.18176					Zmynd11	-1.28233
Pbxip1	1.21575			Ppic	1.16523					Pigyl	-1.12059
Med27	1.2039			D19Ertd386e	1.15794					Abcf3	-1.20679
Mgarp	1.15209			Gfm2	1.14544					Bop1	-1.12076
I830077J02Rik	1.22639			Ypel3	1.24256					Numa1	-1.13921
Ube2i	1.18377			Gns	1.19187					Dhx15	-1.18871
Hmgcs1	1.57311			Rabl5	1.18647					Tigd4	-1.13522
Cenpm	1.31383			Plekha3	1.12025					Pgam2	-1.82041
Tmsb10	1.24407			Ddx52	1.13057					Haus6	-1.11552
Kif3a	1.1347			Tnrc18	1.28596					Cd99l2	-1.10702
Cep95	1.23287			Btbd9	1.21063					Rnf214	-1.17303
Actl6a	1.16502			Dnajb9	1.11766					Fam115c	-1.12469
Mettl6	1.2872			Tns1	1.21769					Snx15	-1.13486
Mrc2	1.22552			6720489N17Rik	1.11903					Rasal1	-1.3604
Inpp5d	1.15065			Frmd4b	1.15711					2410003K15Rik	-1.21893
Klhl2	1.1954			Cnih	1.11348					Slc45a1	-1.41059
Mrpl15	1.17883			Nrg3	1.08868					Ppp1r2	-1.11214
Ddx5	1.22966			Tmx2	1.13568					L1td1	-1.19449
Igsf3	1.15643			Hace1	1.1256					Hnrnpr	-1.13933
2010111I01Rik	1.28841			Arpc3	1.20892					Cdx1	-1.07743
Neil1	1.14774			Psmd4	1.11458					Nsl1	-1.10186
Selm	1.21044			Ppp6r2	1.24483					Tmem33	-1.14534
Flna	1.19145			Btbd6	1.15292					Sh3pxd2a	-1.15885
Ltbr	1.17582			Reck	1.08611					Ogdh	-1.18497
Wfdc2	1.16028			Mrps31	1.20529					Atad1	-1.25585
Klhl9	1.19885			Gas8	1.09557					Hhex	-1.16627
Casp9	1.11246			Slc30a9	1.12907					Yipf2	-1.17085
LOC101055890	1.1545			Gpr116	1.38143					Oxnad1	-1.11585
Rev1	1.21629			Ing2	1.17717					Ddx49	-1.25623
Armcx4	1.26007			Sdf4	1.16348					Cd247	-1.13288
Sh3glb2	1.21904			Mrps9	1.12615					Cobl	-1.17889
Csnk1g1	1.19048			Lamp2	1.21308					Pard3b	-1.18947
Hgfac	1.16662			Lrrc51	1.21565					Snapc2	-1.14037
Yae1d1	1.18109			Rsbn1l	1.11746					Mmp17	-1.09917
Sfrs18	1.10554			Arrdc2	1.20284					LOC101056333	-1.16328
Enkd1	1.176			Psma5	1.12825					Frrs1l	-1.0918
Acsl4	1.20104			Crebzf	1.15285					Mdh1	-1.11341
Sin3b	1.18309			Carf	1.07421					Cdh22	-1.13447
Slc26a11	1.12697			Acox1	1.13963					Cd177	-1.66907
Dut	1.25517			Fzd7	1.10312					Azi2	-1.24647
Laptm4b	1.16946			Slc6a12	1.12105					Irx5	-1.13559
Mettl3	1.1699			Fn3k	1.12211					Lrrc25	-1.20741
Pex12	1.11337			Azin1	1.15967					Fhdc1	-1.47792
Tollip	1.13588			Tmem131	1.23755					Fam222a	-1.12788
Pdlim4	1.2036			Dgkh	1.11627					Pcp2	-1.49093
Pirb	1.19751			Abcc4	1.15972					Itgb4	-1.34405
Klf8	1.10827			Oxld1	1.19204					Pla2g4a	-1.30897
Itga7	1.31115			Lgals3	1.2219					Prkcsh	-1.17095
Rpl27a	1.27308			Gspt1	1.15273					Stk19	-1.14024
Tmem50b	1.3976			Ormdl1	1.17577					Selenbp2	-1.16212
Sec24c	1.16487			Arhgap32	1.17408					Mcam	-1.14795
Defb3	1.12793			Ap3d1	1.16457					Bcl9l	-1.10671
Rpap2	1.21459			Lamp3	1.22829					Lmcd1	-1.18967
Krit1	1.21612			Kif13a	1.25026					Kcnk3	-1.20005
Lrdd	1.13307			Mtmr11	1.23907					Mad1l1	-1.11
Rnf31	1.14138			Erc1	1.2529					Hcn2	-1.25792
Mus81	1.11777			Cdc14a	1.11314					Arl4d	-1.26986
Fgd2	1.23587			Zfp35	1.21843					S100a8	-1.97695
Zdhhc6	1.16609			Mgarp	1.11979					Smim12	-1.20532
Sbf2	1.17286			Slco1a5	1.34456					Itgb3	-1.26296
Figf	1.17207			Tsn	1.14907					Efna3	-1.16069
Hoxb4	1.19827			Erp29	1.12939					Ipo13	-1.21901
Fam96b	1.18802			Wdr72	1.14992					Zfp534	-1.10262
Hsbp1l1	1.14555			1100001G20Rik	1.25338					Spin1	-1.12179
Plekhm1	1.10786			Wbscr16	1.15556					Rab5c	-1.09064
Zfp354b	1.21118			Marveld1	1.16369					Cox14	-1.08525
Anp32a	1.10898			Thap4	1.19386					Slc2a9	-1.11049
Uck2	1.23413			Vasp	1.21767					Whsc1l1	-1.13876
Rassf3	1.15071			L3mbtl2	1.15148					Tmem65	-1.10823
Ttc24	1.14086			Retsat	1.16173					Rpap3	-1.15597
Plagl2	1.21781			Gm14446	1.37402					Asb6	-1.3106
Edf1	1.16645			Cep170	1.14183					Mettl7a1	-1.15815
Ehbp1l1	1.39066			Tusc3	1.114					Eif2b5	-1.23581
Osgepl1	1.19914			Gm527	1.16369					Clrn2	-1.24176
Grhl1	1.33867			Kifc3	1.10949					Lrrtm4	-1.15567
Denr	1.12682			Suv39h1	1.1087					Angptl2	-1.2188
Mki67ip	1.21397			L1td1	1.19875					Clcn2	-1.12874
Zfp663	1.12635			Ep400	1.12084					Zdhhc1	-1.19202
Cyb5rl	1.10698			Cmtm8	1.29934					Lin9	-1.07653
Cd164l2	1.17109			Furin	1.3373					Dchs1	-1.14069
Fam107b	1.21601			Cdc23	1.20159					Zfp664	-1.10546
Arrb1	1.16376			Nudc	1.15642					Araf	-1.15459
C1galt1	1.22562			Ext1	1.14038					Zfp574	-1.12636
Fn1	1.2563			Ikzf5	1.118					Cand1	-1.1601
Tmem60	1.18904			Adnp2	1.09823					Klhl17	-1.14143
Ssbp4	1.18972			Ncstn	1.2557					Krcc1	-1.1378
Btbd8	1.11469			Cenpj	1.13501					Gsto1	-1.12115
Ebf4	1.13362			Mapkapk5	1.13084					Ppp1r3f	-1.09629
Stt3b	1.18857			Gpr132	1.20317					Urb1	-1.09559
Mmp17	1.2097			Pask	1.13596					Fam98a	-1.11723
Psmd3	1.14588			Igf1r	1.14242					Eif4enif1	-1.1233
Tmem100	1.27958			Tex2	1.13664					C130039O16Rik	-1.09926
Nfyc	1.1104			Rsbn1	1.11922					Dync1h1	-1.11941
Pias1	1.25209			Calml4	1.24173					Gbe1	-1.12799
Rabl2	1.2315			Insig2	1.18158					2002-03-01	-1.11682
Bbs12	1.17311			Smpd1	1.16402					Ppp5c	-1.20496
Wdr82	1.38437			Aldh3a2	1.15443					Chsy3	-1.18743
Bcl7a	1.22387			H2-Q2	1.14713					Sel1l	-1.08487
Slc12a2	1.22079			Tango2	1.14986					Rbbp6	-1.11218
Neurl1a	1.46675			Snx14	1.13162					Taf1a	-1.0875
Stxbp2	1.25004			Zc3h6	1.10937					Rpl26	-1.1299
Bmpr2	1.21342			Mrps16	1.15299					Cpq	-1.16526
St8sia4	1.28789			Cab39	1.14651					Rltpr	-1.11849
B3galnt1	1.31401			Chtop	1.19478					Fam69b	-1.16398
Mxd4	1.17442			Cluap1	1.10938					Pla2g2f	-1.16282
Txnl1	1.17686			Sqle	1.24981					Rgs22	-4.2198
Pign	1.12377			Zfp91	1.15642					Ythdf2	-1.16133
Gmcl1	1.20486			Rab8a	1.18364					Zbtb45	-1.1265
Mapk7	1.1471			Pdcd7	1.17472					Adprm	-1.11725
Poli	1.19839			Fam120b	1.13519					Ankrd10	-1.09076
L1td1	1.18591			Cfl1	1.1822					Ulk2	-1.11074
Pxdn	1.2185			Cd302	1.16647					Eif2b1	-1.20402
Stk3	1.18288			Prpf38a	1.18516					Tirap	-1.25815
Phip	1.21721			2210411K11Rik	1.23264					Rnf26	-1.18752
Zbtb49	1.14713			Crk	1.21222					Palb2	-1.09642
Pex3	1.18222			Taf2	1.12252					Aggf1	-1.16162
Tsn	1.27779			9930021J03Rik	1.13926					Ezh1	-1.19979
Grcc10	1.22699			Exosc7	1.12298					Acly	-1.13262
Bok	1.22153			Tmem60	1.11747					Ldb1	-1.1812
Ddhd1	1.22166			Capn8	1.11823					Cgn	-1.1381
Inpp4b	1.15524			Qrich1	1.12255					Zmat3	-1.13389
Pelp1	1.17643			Slc4a1ap	1.10356					Bhlhb9	-1.09269
Gnpda2	1.22519			Abcb9	1.08207					Snrnp25	-1.09484
Ubr3	1.29994			Cyp2d22	1.28887					Brf1	-1.14458
Ankar	1.15917			Gm19581	1.21591					Fam122b	-1.11229
Polr2g	1.25696			Palld	1.23749					Col6a5	-1.27754
2410131K14Rik	1.27547			Rpl10l	1.10206					C030046E11Rik	-1.20921
Pdia4	1.14471			Nedd9	1.18568					Dcp1b	-1.14175
Aspscr1	1.10285			Uvssa	1.18712					Lat	-1.10171
Serping1	1.207			P4ha1	1.16777					Polh	-1.09634
Nmi	1.17753			Mamdc2	1.17687					Apobr	-1.26291
Aktip	1.2428			Hes7	1.14579					Clcc1	-1.08661
Micu2	1.22049			Bach1	1.12361					Ccdc48	-1.20395
Podn	1.38365			F8	1.2306					Tbrg4	-1.18273
Sfmbt2	1.22231			Tmem135	1.16429					Zfp526	-1.16115
Ppef2	1.26123			Mfap4	1.15494					Sfpq	-1.09766
Zbtb2	1.18601			Dapk1	1.26444					Mrpl34	-1.13031
Ano1	1.19396			Shmt1	1.16851					Sh3yl1	-1.14573
Clmn	1.15976			Rnmtl1	1.11492					Csrp2bp	-1.13982
Hmgn2-ps1	1.53808			Rc3h2	1.23512					Cd3d	-1.25984
Gmppb	1.17347			Gpsm2	1.08099					Cask	-1.11311
H13	1.16897			Srpx	1.12723					Vezf1	-1.10801
Cebpb	1.26989			Fbxo6	1.16967					Rbm5	-1.18862
LOC101056183	1.13969			Mlh1	1.27346					Akr1c18	-1.15358
Tmem231	1.1313			Zfp536	1.13983					Tbc1d22b	-1.14369
Fktn	1.32126			Hirip3	1.12191					Preb	-1.14055
Rtkn2	1.24782			Rars	1.17495					Nudt16l1	-1.10343
Grb14	1.24769			Sfrs18	1.09936
Fst	1.14546			Ran	1.1669
Pak2	1.20021			Krt23	1.32852
Cer1	1.09849			Lyrm1	1.13472
Reep4	1.27625			Fastkd5	1.19377
Clec4b2	1.20476			Ppp1r2	1.13085
Ltbp1	1.24399			Arf1	1.17786
Erbb2	1.19602			Cwf19l2	1.1007
Shd	1.24368			Mrpl28	1.14517
Pikfyve	1.13341			Sik2	1.08053
Ccdc103	1.26378			Ss18	1.12775
Abcd4	1.19418			Raf1	1.1524
Ptpra	1.12117			Rfx1	1.11022
Ero1l	1.11929			Zfp839	1.10207
Tmem35	1.27305			Hars2	1.0938
Hira	1.32313			Phip	1.11167
Prss44	1.2436			Pik3ca	1.21729
Utp18	1.2542			Rgs18	1.10581
Epn1	1.21001			Bcl7c	1.17662
Plcd1	1.20374			Rpl21	1.14664
Tm7sf3	1.22851			Capn7	1.1564
Gpr97	1.26443			Mettl21a	1.12231
Pcbp1	1.14123			Ebf1	1.09077
H2afy	1.1557			Mmp8	1.20937
Sostdc1	1.21733			Gng10	1.21767
Rnaset2a	1.3178			Phf8	1.0993
Lrrc41	1.14859			Ilf2	1.10226
Adcy6	1.29586			Prepl	1.15107
Pfdn2	1.22042			Ppig	1.11655
Snrpb2	1.20865			Trip12	1.10247
Aifm1	1.1794			Fgd2	1.17312
Zcchc8	1.1151			Churc1	1.13043
Enpp1	1.14594			Slc38a1	1.20588
Polr2d	1.2027			LOC101056183	1.11442
Ik	1.12599			Papl	1.46438
Srgn	1.20074			Safb2	1.21009
Dnah2	1.1042			Als2	1.16736
Eps8l1	1.17817			Txn2	1.14917
B3gnt8	1.19284			Phf19	1.12014
Snx16	1.20488			Rgmb	1.57937
Phpt1	1.22101			ATP6	1.14105
Git2	1.17556			Rrp1	1.14464
Wdr44	1.25491			Mtap	1.14131
Arnt	1.21713			Atr	1.17238
Ccl21b	1.20027			Sars	1.25602
Tsc22d3	1.45675			Polr3e	1.12677
Cox4i1	1.22885			Phkb	1.12498
Irs1	1.16814			Pbld1	1.16174
Kcnip2	1.22078			Calr	1.15082
Nup133	1.13072			Dpy19l3	1.09836
Aftph	1.17886			Wwc1	1.21483
Nmd3	1.17001			Amz2	1.26564
Comt	1.23095			Dcun1d4	1.21056
Tomm70a	1.20648			Swt1	1.25134
Plekhf2	1.20892			Esf1	1.16119
Sdccag8	1.18475			Frmpd1	1.09807
Csrnp2	1.1956			Rgs4	1.11883
Ccnb1ip1	1.10958			Anpep	1.1887
Fam65a	1.17848			Ocln	1.19873
1700001K19Rik	1.12522			Lage3	1.08765
Bco2	1.17012			Mob4	1.09162
Ogt	1.16963			Cers5	1.16024
BC016423	1.25575			Schip1	1.19452
Ipo11	1.14098			Tprn	1.22414
Fads3	1.32335			0610010O12Rik	1.12375
Ccdc55	1.21428			Rassf8	1.10923
Synj2	1.26829			Dnaaf3	1.13567
Hat1	1.22612			Stox1	1.09765
Vmn1r230	1.17563			Peli2	1.17207
Pex26	1.21566			Rmnd1	1.14237
Cep290	1.1939			Urm1	1.08902
Tmem51	1.17638			Emp2	1.08452
Pcgf6	1.21034			Emcn	1.16688
Agfg1	1.14351			Pnp	1.15326
Chd9	1.15877			Kcnk6	1.24464
Fbxo4	1.19534			Zfp382	1.13127
Prr14	1.1379			Lrrk2	1.1438
				Snx33	1.11327
				4930444A02Rik	1.0981
				Tbc1d9	1.15927
				Pdlim2	1.12503
				Cript	1.11847
				Fbxo21	1.13544
				Srfbp1	1.1399
				LOC100504872	1.14154
				Jmjd4	1.15591
				Inppl1	1.1563
				Cln3	1.11349
				Tigd2	1.1096
				Yae1d1	1.1322
				Mks1	1.10598
				Ppm1a	1.16884
				Rexo1	1.25269
				Col6a3	1.27872
				Rftn1	1.13116
				Ifrd1	1.17662
				Proz	1.07718
				Mdp1	1.30919
				Pigu	1.10176
				Psmb7	1.38992
				Pde1a	1.11361
				Pdcd6	1.16696
				Stub1	1.11076
				Polr2b	1.10183
				Tead4	1.30367
				Cops3	1.10474
				Clca6	1.13693
				Tpd52	1.13233
				Znhit1	1.17683
				Cmtm6	1.12521
				Rpp14	1.14596
				Col22a1	1.14876
				Rpl39	1.24378

## Sheet: gastro_muscle
Chronic Hypoxia (CH)				Chronic Smoking (CS)				Chronic Smoking + Hypoxia (CSCH)
Up	FC	Down	FC	Up	FC	Down	FC	Up	FC	Down	FC
Gadd45a	2.20139	Faah	-1.97782	Eml1	1.63379	Sptssa	-1.46316	LOC100041593	2.55017	Aldh3b1	-1.93826
Lamb3	1.89619	Spi1	-1.5125	Rfc2	1.39054	Ankrd37	-2.35638	Ccl21b	3.71229	Apln	-1.79714
Afp	2.01045	Ppm1b	-1.49597	Mblac2	1.98456	Vax1	-1.47789	Mmrn1	1.78445	Gzmb	-2.48735
Ccnt2	1.79998	Sh3glb2	-1.30176	Fam174b	1.45131	Beta-s	-4.22282	Spry2	1.53133	Ctsg	-2.19702
Cask	1.67244	Adck5	-1.6722	Afg3l2	1.34616	Usb1	-1.69343	Copz2	1.57315	Gzmb	-2.1214
Tm7sf3	1.40417	Nrap	-2.11481	2310003H01Rik	1.30985	Vash1	-1.87819	Cfd	3.97714	Beta-s	-4.7372
Tmc1	2.81248	Ube2h	-1.93241	Zyg11b	1.2868	Tiparp	-1.1625	Crabp1	2.26907	Vipr1	-1.51219
Sult5a1	1.9312	Mcph1	-1.67534	Txnip	2.13109	Cmtm3	-1.51799	Rps17	1.33245	Ctsg	-2.28036
Map1lc3b	1.44227	Rab26	-1.41427	Ctsd	1.44301	Myadm	-1.5596	Znrd1	1.62575	Vsig2	-1.24128
Gstm2	1.91522	Rbm20	-1.40719	Eif2ak2	1.38598	Cep250	-1.53355	Eif4ebp1	1.84639	H2-Q10	-6.79958
Rpl23	1.48017	Eef2	-1.85348	Pdrg1	1.27883	Ptch2	-1.21399	Bst2	2.25177	Adck5	-1.53813
Gramd1b	3.43904	Unc45b	-1.60088	Ece1	1.25146	LOC630855	-1.93751	Rpl6	1.36833	Amfr	-1.3705
Rpl4	1.38161	Mtpn	-1.41928	Nudt4	1.67756	Hba-a1	-3.48262	Gm14446	1.4703	Clk1	-1.34821
Sspn	1.39684	Gpbp1l1	-1.30825	Cntfr	1.54447	Fam120a	-1.3864	Rnf121	2.15846	Slc7a6	-1.55103
Irs1	2.18256	Beta-s	-3.87208	Ulk1	1.41584	Elovl5	-1.442	0610010O12Rik	1.48121	Nprl2	-1.49971
Atp6ap2	1.30636	ND2	-1.59654	Fbxo32	2.25037	Gm6314	-1.42047	G0s2	3.02895	Unc45b	-1.58526
Cpeb1	1.43861	Hba-a1	-3.76672	Orai2	1.35261	Slfn14-ps	-1.43579	Dhx58	1.59279	Alas2	-2.37789
Pacsin3	1.95929	Tmem178	-1.28162	Hbp1	1.42518	Ins1	-1.38974	Lamb3	2.366	Gtdc2	-1.35146
Chid1	1.29139	Phlpp1	-1.2702	Kcna1	1.94039	Marcksl1	-1.52114	Pcbd1	1.39166	Ccl5	-1.46651
Pi4k2a	3.50098	Tmem150b	-2.17456	Ddo	1.30285	Dynll1	-1.70734	Selm	1.74124	Elovl3	-1.2712
Pdcd6	1.58208	Cpne9	-1.32034	Ankrd46	1.30553	Pds5a	-1.64412	Efemp1	1.57472	Mgarp	-1.42059
Dhrs7c	1.91647	Trmt1	-1.76667	Pcbd1	1.25227	Vim	-1.97398	Ifi27l2a	2.12084	Ppp1r14c	-1.98002
Rai14	3.51451	Trappc8	-1.40635	Spock2	1.42544	Sox4	-1.56555	Fxyd6	2.70972	Eef2	-1.78389
Eif1b	1.28995	Art5	-1.79528	Chkb	1.30641	Aldoc	-1.68853	Adh1	1.47085	Ccndbp1	-1.35617
Cadm1	1.61084	Yipf7	-1.32643	Nfatc1	1.3144	Trmt1	-1.65523	Mylip	2.44396	Apol7c	-1.68917
Nr1d2	1.36775	ND5	-1.77516	Trim54	1.63125	Cdc42ep3	-1.6981	Pdcd6	1.40691	Trappc2	-1.2501
Tmco1	1.2319	1500002O20Rik	-1.18867	Zscan21	1.36371	Sec61g	-1.36301	Rnase4	1.4705	Cdc42ep3	-1.46312
Anp32b	1.42205	Btbd1	-1.79677	Rbbp4	1.21377	Psd3	-1.25463	Slc7a2	1.6593	Tbc1d19	-1.22685
Sardh	1.63299	Srsf11	-1.53741	Mad1l1	1.30409	Tpm4	-1.5414	Gramd1b	2.84407	Bcl6b	-1.82667
Mogs	1.40266	Grb14	-1.78753	Calcoco2	1.81769	Zfp955b	-1.40878	Plin3	2.83855	Gzmk	-1.26182
Dut	1.37784	Fry	-1.58019	Vps13d	1.3236	Rpl8	-1.31062	Btd	1.31682	Hba-a1	-3.64685
Btd	1.30836	Cobll1	-1.37446	Mafg	1.25243	Phf6	-1.22629	Msrb1	1.46181	Nrap	-1.61862
Ublcp1	1.2537	Adra1a	-1.31602	Ndor1	1.2107	Alas2	-2.33912	Tor1a	1.24688	Kctd5	-1.31474
Nrg4	2.23678	Nfib	-1.51466	Atf7ip	1.28103	Tsc22d3	-1.26824	Rpl23	1.37993	Arid3a	-1.26966
Tmem128	1.35326	Galnt18	-2.60055	Rai14	4.01548	Dnajb1	-1.46185	Nsmce1	1.31214	Asb16	-1.33148
Ap3s1	1.25258	H2-Ke6	-1.34955	Ube2g1	1.33563	Arpc2	-1.27733	Rapsn	1.41914	Cep250	-1.45547
Fxyd6	1.89575	Cep250	-1.52027	Smox	1.27505	Wsb2	-1.51117	Myl9	1.73797	Galnt18	-2.42457
Ddit3	1.41957	Rabl6	-1.45129	Diexf	1.32726	Apln	-2.22135	Tap2	1.43885	Ulbp1	-1.32794
Zfp37	1.26003	Actl9	-1.32739	Cln8	1.30285	Sdf2l1	-1.2668	Fibin	1.46342	Ralgapb	-1.19946
Gm527	1.44584	Nup88	-1.41894	Rsbn1l	1.32262	Cnn2	-1.28011	Gtl3	1.32085	Nos3	-1.34745
Mdm2	1.24381	ND1	-1.78002	Stac3	1.3723	Amfr	-1.29755	Sult5a1	1.99249	ND4L	-1.8829
Pigl	1.32145	Barx2	-2.16875	Hist1h1b	1.14431	Stau2	-1.46489	Dnajc6	1.39305	Apbb2	-1.35257
Sorl1	2.26023	ATP8	-1.94957	Ezh1	1.45263	Serpinh1	-1.68848	Itgb4	1.44343	Spi1	-1.48759
Laptm4b	1.45199	Inpp5f	-1.32837	Pdk4	7.28862	Nfix	-1.30496	Ltc4s	1.30171	Birc7	-1.98082
Slc25a30	2.30217	Cntd1	-2.54233	Tnip1	1.32148	Rasal1	-1.28312	Rpl7	1.36435	Asb10	-1.44935
Ccnj	1.30758	Hspb6	-2.00387	Lmtk2	1.19769	Actl9	-1.32897	Olfml3	1.81413	Sh2d3c	-1.31398
Xrcc6	1.29975	Tead2	-1.61197	Ush1c	1.71643	Ccnd2	-1.38009	Rbp1	1.48936	ND2	-1.56427
Rps12	1.2886	Sp110	-1.214	Enpp4	1.34067	Luc7l3	-1.24682	Rfxank	1.36215	Robo4	-1.41206
Zeb1	1.32485	Kcnq4	-1.90254	H2-T23	1.49121	Rps11	-1.30254	Akap12	1.40943	Tmem62	-1.39302
Sft2d1	1.33783	Ubr5	-1.50207	Med13	1.26344	Bcdin3d	-1.49094	Mgst1	1.46022	Osbpl6	-1.35995
Rpl11	1.38884	En1	-1.55246	Ndel1	1.41177	Hivep1	-1.35755	Hk2	2.04867	Elovl5	-1.43786
Cd63	1.5988	Ddx39b	-1.37811	Prdm9	1.23494	Tmsb10	-1.44396	Irs1	2.03146	Pecam1	-1.45459
Zfp560	1.30203	Fut10	-1.56643	Nfe2l1	1.67656	Car5b	-1.35439	Asns	1.38584	Luc7l3	-1.25222
Fadd	1.20918	Ptpn11	-1.80006	Herpud1	1.51023	Spin2	-1.35483	Cd302	1.32717	Gipc3	-1.4186
Zfp9	1.29528	Ncstn	-1.49369	Bmpr1a	1.37046	Btbd1	-1.60314	Gstt1	1.93279	LOC215866	-1.5959
Cyb5b	1.22885	Prpf40b	-1.29781	BC021785	1.20921	Trappc8	-1.2466	Cited2	2.49988	Dlx3	-1.37726
D10Wsu52e	1.20247	2310061I04Rik	-1.55643	1110012L19Rik	1.25346	Actn1	-1.40061	Dusp6	1.9372	Fam101b	-1.5978
Spcs3	1.50348	Bptf	-1.38416	Rprd1b	1.288	Zc3h13	-1.29147	Taf1	1.75157	Ldlr	-1.44653
Ptpn14	1.46458	Wnk1	-1.3608	Ptp4a2	1.36195	Bmp2	-1.19574	Gstm1	1.67626	ATP8	-1.87429
Polr2d	1.25234	Prpf39	-1.21027	Pxn	1.2349	Hsp90aa1	-1.54269	Anxa6	1.36043	Klf6	-1.33909
Zfp395	1.51986	Ptch2	-1.23809	Polr3g	1.62204	Bzw2	-1.32224	Pmp22	1.65275	Nkg7	-1.29462
Gtl3	1.37727	Rnf123	-1.60087	Ube4b	1.61711	H2-Q10	-6.65369	2410131K14Rik	2.05368	ND3	-1.36777
Gstt1	2.0142	Asb16	-1.32429	Slc13a3	1.37583	Trit1	-1.36574	Pacsin3	1.80158	ND1	-1.49718
G0s2	1.92829	Trim63	-1.40245	Erbb2	1.25844	2002-09-01	-1.30162	Rpl17	1.36116	Rasd1	-1.30285
Rps27a	1.26039	Aco2	-1.51952	Fxr2	1.42156	Aak1	-1.33529	Cdk4	1.27814	Srp72	-1.25915
Rps13	1.29947	Arhgap5	-1.30357	Slc25a20	1.42702	Ldlr	-2.13211	Col9a3	1.34519	Ppp1r18	-1.22237
Rps3a1	1.37543	Birc7	-2.13909	Gpt2	1.37308	P4ha1	-1.27878	Sgce	1.4978	Thrap3	-1.19507
2310003H01Rik	1.17276	Slfn14-ps	-1.42348	Top2b	1.26427	Diap3	-1.18244	Wfdc1	1.56492	Treml4	-1.26398
Zc3h15	1.33587	Rdh13	-1.25783	Cdc42se2	1.22161	Cdc40	-1.22361	H1f0	1.46558	Mb	-2.00001
Tspan8	2.47665	Hand1	-1.30179	Wdr45	1.52135	Pdia3	-1.37968	Timp2	1.6589	LOC630855	-1.66385
Igdcc4	1.6665	Srsf4	-1.34505	Tecpr1	1.34594	Lhfpl2	-1.70233	LOC100504872	1.298	Gba2	-1.2268
Ctsd	1.23965	BC053749	-1.50148	Kif1c	1.3236	2200002D01Rik	-1.29656	Atp6v0e2	1.21486	Krtap3-2	-1.1445
Tex10	1.29845	Zfp689	-1.13683	Rapsn	1.5054	Nop58	-1.24978	Bmpr1a	1.42607	Unc5b	-1.50012
Zbtb11	1.25635	Tor3a	-1.28287	Fbxo30	1.55307	Pi4ka	-1.31683	Fam198a	1.36268	Med24	-1.18413
Pemt	1.37607	Ybx1	-1.33755	Ccdc126	1.27417	S100a10	-1.44938	Hoxa10	1.33775	Fam92b	-1.33975
Ube2i	1.30171	Hif1a	-1.45744	Itpka	1.40521	Hif1a	-1.36455	Irf7	1.84871	Papola	-1.18201
Gm8430	1.39667	Aig1	-1.78702	Ankrd9	1.37003	Slc37a3	-1.95286	Fxr2	1.33139	Phpt1	-1.33805
Calml4	3.46021	Narg2	-1.3027	Ltc4s	1.40515	Mob3a	-1.19034	Cplx2	1.3034	Hsbp1l1	-1.21118
Tecpr1	1.31853	Tmx4	-1.35216	Slc43a1	1.57811	Sfxn2	-1.2806	Wisp2	1.61223	Cxcl16	-1.51025
6330409N04Rik	1.38251	Zfp853	-1.93291	Spsb3	1.42949	Mtpn	-1.57718	0610010K14Rik	1.2053	Kif26a	-1.39997
Pigp	1.42955	Becn1	-1.60045	Pcnt	1.26934	Hprt	-1.17281	Ceacam20	1.33765	Stk38l	-1.19513
Agtrap	1.62902	Mapkapk2	-1.27973	H2-Q10	1.37829	Rabl6	-1.29143	Rrp7a	1.26264	Kctd3	-1.25105
Mylip	1.97172	Csdc2	-1.40271	Znrd1	1.45461	Nupr1	-1.37701	Cd63	1.57281	Isx	-1.23535
Ube2e1	1.23386	Ccdc41	-1.31688	H2-D1	1.34114	Vegfa	-1.56728	C1ra	1.83247	Klf4	-1.67114
Adh1	1.48113	Zmynd11	-1.31547	Wbp1l	1.67352	Klf4	-1.77549	Dlk1	3.36584	E130309D02Rik	-1.30608
Farp1	1.72314	Sdhc	-1.36906	Atrx	1.31888	Hsd17b1	-1.41625	Adar	1.26581	Zmynd11	-1.33152
Wtap	1.32117	Fbxo21	-1.33429	Azi1	2.92512	Guf1	-1.18342	C4a	1.59651	Igh-VJ558	-1.34517
Dpy30	1.36493	Pi4ka	-1.34545	Psmd13	1.38983	Rrm2b	-1.14727	LOC638236	1.30906	Ccdc41	-1.27116
Ywhag	1.40754	Amfr	-1.41151	Dennd6b	1.25741	Cuedc1	-1.3394	Ddit3	1.2787	Leng8	-1.17777
Taf1	1.78907	H2-Q10	-5.8006	Osgep	1.40993	Srsf3	-1.57702	Itm2b	1.36224	Aqp1	-1.29564
Cyp27a1	1.31718	Abca4	-1.33896	Mlycd	2.20811	Col1a2	-2.57604	Dhrs7c	1.81168	Ubr5	-1.35874
Eml1	1.81467	Ppp1r14c	-2.10936	Lamb3	1.80238	Mfap4	-2.33941	Ubl4a	1.3544	Arl1	-1.27685
Gabarapl2	1.3972	Pcnt	-1.25479	Plekhf1	1.33783	Mcph1	-1.81377	Ramp2	1.30198	Abca2	-1.45848
Zcchc2	1.39434	Smg7	-1.41828	Ctdsp2	1.31062	Gm10288	-1.30317	Gadd45a	1.96342	Prf1	-1.2723
Nfatc1	1.22418	Cpne1	-1.16178	Fam160b1	1.47129	Tshz3	-1.15663	Selenbp2	1.27709	Zfp82	-1.25234
Pus3	1.40175	Polr3e	-1.2534	Rnf19b	1.2683	Ppp1r18	-1.20186	Plac9a	1.27027	Hand1	-1.30301
Plin3	2.2883	Etfdh	-1.54608	Sh3bp5l	1.24314	C2cd4b	-1.36715	Gstm2	1.70094	Slc1a1	-1.23381
Dlk1	2.44026	Sfxn2	-1.33039	Cadm1	1.49387	Irf2bp2	-1.42193	Ctsl	1.52888	ND5	-1.43082
Degs1	1.41001	Wsb2	-1.5056	Cask	1.41606	Nap1l1	-1.2152	B9d2	1.18924	Stk40	-1.40959
Rps13-ps4	1.3211	Htr1b	-1.60006	Spag9	1.2999	Vangl1	-1.25883	Fpgs	1.25989	Mylk4	-1.68897
Smg5	1.45987	Pecam1	-1.57593	Acaa2	1.54049	Prf1	-1.25802	Tmem128	1.35498	Tie1	-1.32636
Tgm2	1.8485	Tshz3	-1.22827	Adrbk2	1.41842	Kctd3	-1.47529	Sardh	1.5644	Yes1	-1.17391
Mafa	3.21204	Wbp1	-1.30098	Cdc37	1.55858	Cdk5r1	-1.16068	E130311K13Rik	1.24907	Chst1	-1.59205
Polr2k	1.37313	Phf3	-1.35039	P2ry1	1.51258	Smap2	-1.34204	Rpl11	1.23261	Gcat	-1.85
Dnajc6	1.54382	Znrf1	-1.25643	Creg1	1.43791	Ddx3x	-1.27439	Mtap4	1.30418	Acox2	-1.3385
Dnah14	1.13075	Brk1	-1.17811	Mx2	1.73845	Col5a2	-1.91835	Ehbp1l1	1.4001	Htr1b	-1.41337
Copb1	1.26043	Fam214a	-1.33789	Cited2	1.4183	Rab1	-1.15144	Rbfa	1.27838	Bcdin3d	-1.38477
Sec62	1.3657	Lrrc2	-1.74644	Scn4a	1.43471	Bptf	-1.31576	Wtap	1.37477	Tnfrsf21	-1.54351
Ganc	1.35921	Kansl1	-1.4988	Tjap1	1.26108	Suox	-1.17164	Eif2ak2	1.22956	Swap70	-1.29789
l7Rn6	1.48362	Fam120a	-1.46501	Ftl1	1.43754	Ska2	-1.20265	Calcrl	1.27004	Arhgef17	-1.5249
Morf4l1	1.19278	Tmem25	-1.5098	Acadvl	1.44006	Nkx2-2	-1.27713	Sspn	1.35977	Mcl1	-1.43151
Cops5	1.34177	Aldoc	-1.54777	Synm	1.56145	Mest	-1.22279	Rps19	1.27377	Swi5	-1.22546
Rsrc2	1.35832	Tie1	-1.45125	Dcun1d4	1.28234	Mto1	-1.43772	Rpl36	1.3485	Mllt6	-1.21256
Anapc16	1.34077	Flii	-1.43688	Skiv2l	1.4215	Dnajc12	-1.2274	Mx2	1.73378	Hist1h2br	-1.30079
Eapp	1.36271	Ralgapb	-1.15886	Trap1	1.27439	Soat1	-1.21044	Tmem183a	1.25121	Mrpl16	-1.27944
Lrrc24	1.26141	Ppp2r2a	-1.26294	Nsd1	1.1809	Mrps6	-1.99409	Gm13981	1.35027	Srsf11	-1.34985
Hsd17b7	1.9736	Pitpnm1	-1.34079	Otud7b	1.38462	Kpna4	-1.33306	Wbscr28	1.261	Ido2	-1.3501
Nans	1.3248	ND4	-2.31566	Abcc1	1.47121	Prpf39	-1.16401	Glt25d1	1.28887	Baz2a	-1.20494
Chmp1a	1.35625	Txndc12	-1.24158	Hrct1	1.21907	Mcm3	-1.32601	Rpl18a	1.2116	A4galt	-1.22841
Pigx	1.37136	Stat6	-1.33641	Dhx58	1.41257	Col15a1	-1.55619	Rpl21	1.19426	Arpc5l	-1.36476
Cacybp	1.65605	Alas2	-2.12801	Ptcd1	1.25735	Ldoc1	-1.29003	C1qtnf1	1.4817	LOC676710	-1.27953
Tcp1	1.29743	Krtap2-4	-1.51624	Cnppd1	1.34527	Htatsf1	-1.19695	Akr1b8	1.37671	Prob1	-1.43036
Fpgs	1.42905	Ndrg4	-1.69728	Zfp398	1.23698	1500002O20Rik	-1.13542	Sh3d21	1.30976	Polr1c	-1.33388
Esyt2	1.24969	Vsig2	-1.20341	Zfp617	1.22971	Spata3	-1.40365	Golga7	1.30721	Adcy4	-1.34152
Dusp22	1.46911	Mcee	-1.39151	Fxyd6	1.60703	Nr4a3	-1.52472	Rps15a	1.31451	Fblim1	-1.16411
Sec61b	1.34638	Rpa1	-1.20372	Vps13a	1.21219	Lor	-1.16088	Atf5	3.75748	Pcgf6	-1.12731
Cd40	1.28554	Fcamr	-1.8098	Akr1e1	1.21113	Ifi203	-1.26597	Rab35	1.38525	Ncf1	-1.3051
Gramd4	1.32151	Gsdma	-3.93592	ND4	1.2514	A330021E22Rik	-1.56226	Rplp2	1.26019	Golga3	-1.23697
Timm23	1.32159	Itgb1bp1	-1.36704	Fis1	1.35168	En1	-1.25947	Pld3	1.40021	Plxnd1	-1.40816
Mro	1.35688	Timeless	-1.25225	Ppp1r16a	1.2623	Ipo5	-1.45981	Ncmap	2.41579	Sox17	-1.58571
Ubl4a	1.38178	Apbb3	-1.48655	Plekhb2	1.25346	Spi1	-1.39189	Rpl37a	1.28582	Pax2	-1.47693
Uba52	1.37376	Cul4b	-1.17336	Gga1	1.4752	Emp1	-1.88079	Tssc4	1.21567	Med10	-1.18881
Fis1	1.42088	Mb	-2.34301	Dyrk1b	1.27342	Tfrc	-3.76267	H3f3b	1.23864	ND6	-1.35036
Nol9	1.21366	Arpc2	-1.23915	Dgcr6	1.13992	Smg7	-1.23721	Aqp7	1.22936	Mrpl33	-1.29024
Chkb	1.25297	Glg1	-1.52554	Syp	1.18633	Gphn	-1.12072	Pi4k2a	2.04858	Myadm	-1.31776
Rpl37a	1.27706	Fndc7	-1.15944	Gga3	1.29898	Rapgef5	-1.40608	H3f3b	1.3401	Tlr9	-1.25945
Trim13	1.41504	Slc18a3	-1.30573	Slc3a2	2.19373	Rcn2	-1.19443	Dap3	1.29319	Slc23a3	-1.1729
Dusp19	1.3563	Fmo1	-1.70837	Irf7	1.71605	Hist1h1e	-1.37482	Rpl34-ps1	1.30251	ND4	-1.70119
Egln3	1.799	Grik5	-1.44901	Etfa	1.39213	Tex21	-1.73623	AA467197	1.42014	Tubgcp4	-1.291
Pxn	1.27857	Tbc1d19	-1.21362	Mxd4	1.33863	1700025G04Rik	-1.17523	Gm8430	1.19532	Sptssa	-1.29991
Pelo	1.32705	Dsc2	-1.29168	Gm14446	1.52605	Hmgcr	-1.28471	Agpat3	1.42535	Acsl1	-1.54202
Spcs1	1.24227	Cutc	-1.17966	Rdh10	1.18911	Gm9234	-1.38879	Rpl6	1.2517	Rufy3	-1.17133
Rpl17	1.33533	Tfrc	-2.41169	Zfp641	1.1804	Fdx1l	-1.11633	S100z	1.4987	Dmbx1	-1.23791
Dnajb2	1.42397	Ccr7	-1.19362	H2-Q2	1.35807	Inadl	-1.11674	Rpl15	1.29811	Rrad	-2.55664
Zfp770	1.35303	Gigyf1	-1.35979	Aoc3	1.28589	Lcor	-1.1673	Cask	1.52082	Itga6	-1.24177
Srrd	1.32408	Rab11b	-1.21878	Kpna3	1.31175	Cthrc1	-1.36078	Fabp5	1.47421	Ralgapa2	-1.1482
Pdcl3	1.41784	Ppp1r3b	-2.15822	Hipk3	1.37315	D17Wsu104e	-1.21174	Tpst2	1.2133	Fcamr	-1.67706
Lamp2	1.3034	Fgfr4	-1.27757	Zc3h4	1.24069	Arnt2	-1.22351	Eif3h	1.23911	Sh3tc1	-1.20782
Pold1	1.20187	Traf7	-1.19538	Cc2d1a	1.35971	Synpo	-1.30912	Igdcc4	1.51724	Rapgef2	-1.40364
Hexb	1.26788	2410066E13Rik	-1.36082	Vcp	1.40133	Cobll1	-1.2394	Gm5077	1.55652	Trpm4	-1.27962
Actr10	1.24384	Mtmr2	-1.22986	Ap4m1	1.45474	1810037I17Rik	-1.17377	Sec11a	1.18765	Tbpl1	-1.23218
9430038I01Rik	1.40941	Arl1	-1.26549	Vprbp	1.26785	Nsg1	-1.4953	Gstm2	1.6551	Fbn2	-1.24737
Bcs1l	1.28903	Bcl7a	-1.22236	Sult5a1	3.3396	Uprt	-1.15803	Dact1	1.21705	Fcho1	-1.35324
Mios	1.28345	Pdlim1	-2.79593	Tbx15	1.41053	Slirp	-1.28317	Csnk1g2	1.29233	Smap2	-1.21577
Sgk1	1.28669	Rbm4b	-1.138	Fabp5	1.41335	Igfbp4	-1.60471	Tmc1	2.93235	Padi2	-1.68692
Lamtor3	1.28273	Txndc16	-1.30175	B3gnt1	1.23682	Hsph1	-1.43444	Ppcs	1.2161	Als2cl	-1.27791
Eif4a2	1.31366	Hoxb5	-1.25448	D030056L22Rik	1.15311	Gm4332	-1.18666	Rps12	1.20253	Kcnj8	-1.63089
Wac	1.32318	Shkbp1	-1.29984	Kcnj2	1.195	Ggta1	-1.27599	Gsn	1.70563	Mcph1	-1.35773
Nsa2	1.3676	Sdc4	-1.26538	Eif3k	1.21399	Zfp185	-1.53218	Gm15210	1.24818	Acbd5	-1.16927
Sfmbt2	1.3907	Sec61g	-1.30448	Mmd	1.33358	Hand1	-1.17711	Plxnb1	1.27536	Snrk	-1.27958
Rsrc1	1.45159	Arid3a	-1.19023	Zmynd15	1.16378	Ctsg	-1.47327	Foxj3	1.29618	Pitpnm1	-1.29631
Pcbd1	1.42209	Pias1	-1.20165	Polr2b	1.25841	Golga3	-1.27151	Nim1	1.63919	Lrrc73	-2.02671
Mospd1	1.382	Hacl1	-1.35828	Chd4	1.2504	Snrpa	-1.12148	LOC100504797	1.2021	Stx6	-1.19488
Pnrc2	1.37667	Aldh1a7	-1.7104	Cdk11b	1.36874	Dusp27	-1.41718	Kcnh2	1.95688	Cst6	-1.54881
Carns1	1.7555	Tfg	-1.44381	Zfp865	1.25753	Cnn3	-1.34822	Edf1	1.14191	Adamts9	-1.14184
Lyplal1	1.25639	Srsf3	-1.44417	Zscan25	1.17133	Tnni3	-2.23194	Mt1	1.93887	Adra1a	-1.2092
Zfp628	1.24105	Acin1	-1.27659	Gna11	1.30595	Actl7b	-1.18747	Cldn1	1.46131	Col4a1	-1.32021
Zfp2	1.26731	Ldoc1	-1.18413	Zc3h6	1.15256	Papss1	-1.23358	C4b	1.73548	Tysnd1	-1.17948
Asl	1.21498	Golga3	-1.2468	Ceacam20	1.26153	Prelid1	-1.47464	Metrnl	1.28463	Ndufaf5	-1.26359
Selt	1.17697	Bphl	-1.29481	Smg5	1.56102	Sp110	-1.15304	Gypc	1.29715	Kcnq4	-1.6763
Mt1	1.84413	Notch3	-1.22408	Psmd4	1.55685	Arl1	-1.23032	Cd81	1.37894	Mcee	-1.30919
3110043O21Rik	1.28145	Ablim1	-2.05113	Fam21	1.35856	Plxna3	-1.27102	H2-T23	1.38059	Htr2a	-1.24386
Tab2	1.33898	Sdcbp	-1.21256	Egln2	1.38408	Hist2h2aa2	-1.31627	Agtrap	1.47569	Adm	-1.35163
Psmb4	1.31644	Nfe2l2	-1.36037	Vps9d1	1.18671	2410066E13Rik	-1.36507	Npepl1	1.31526	Pvrl2	-1.17842
Rpl14	1.31632	Hadha	-1.80738	Clcn7	1.39737	Hist1h1d	-1.15424	Nfkbia	1.71919	Syt12	-1.42103
Gstm7	1.28061	Foxp1	-1.18675	Plin4	1.20008	Unc119	-1.30472	Ppl	1.50235	Hspa12b	-1.2228
Tbc1d4	1.36216	Casq2	-3.15823	Klhl8	1.29616	Fut10	-1.37722	Rpl15	1.26798	Arhgef12	-1.16739
Ubqln2	1.28687	Fbxo9	-1.22156	Ogfod2	1.35577	Rrad	-2.06624	Mbtps2	1.20147	Cntd1	-1.802
Shmt1	1.83108	Stau2	-1.326	Atic	1.24998	Zfp689	-1.11066	Uxs1	1.2214	Epg5	-1.15841
Dyrk2	1.44317	Trip12	-1.25056	Polr3h	1.22024	Cdx1	-1.13735	Tceb3	1.34223	Amd1	-1.25675
Atp6v1a	1.33544	Mier1	-1.1907	Gpr146	1.39366	Actg1	-1.37048	Sh3pxd2a	1.39482	Spata3	-1.33465
Psmb6	1.28759	Zbtb20	-1.38281	Ddx5	1.36201	Dnmt3a	-1.35336	Zfp395	1.39201	Kel	-1.21087
Pwp2	1.1677	Hspb7	-2.12596	Sar1b	1.47173	Igfl3	-1.2614	Rpl27	1.20008	Lrrc3b	-1.24062
LOC638236	1.3972	Grb2	-1.32098	Ubl4a	1.28176	Tgfb2	-1.31376	Ccnt2	1.37131	C2cd4b	-1.2252
Wdr5b	1.27907	Osbpl6	-1.39662	Lipe	1.31729	Gm7694	-1.22033	Axin2	1.43513	St3gal3	-1.21849
Fntb	1.2952	Trim32	-1.23116	Dhx30	1.20018	Morn5	-1.21388	Dpp6	1.32509	Ralbp1	-1.26016
Snx10	1.62369	Adck3	-1.74324	Gpr116	1.16313	Frs2	-1.18531	Laptm4b	1.31587	Dync1li2	-1.20315
9130401M01Rik	1.27038	2002-09-01	-1.25433	Zfp207	1.33918	Magoh	-1.18779	Tceal8	1.24685	Mest	-1.20482
Lemd3	1.22092	Gemin8	-1.19183	Wnk2	1.37973	Tcf25	-1.27508	Cntfr	1.55371	Tmem110	-1.81292
Nolc1	1.27406	Padi2	-1.49335	Pex6	1.30095	Nmral1	-1.31925	Spink2	1.2559	Csdc2	-1.27421
Zswim7	1.31888	Usp38	-1.17381	Hcfc1	1.26346	Sdhc	-1.24365	C1qtnf2	1.35472	Actl9	-1.20672
Sar1b	1.52777	Srp54a	-1.26403	Madd	1.20253	Rsl1d1	-1.23188	Lgals3bp	1.50118	Aldh1a2	-1.48169
BC022687	1.45953	Ero1l	-1.19352	Slc25a28	1.39603	Acsl3	-1.33387	Pitx2	1.51339	Pxdn	-1.46949
Ano5	1.24866	Mgarp	-1.25837	Vopp1	1.25567	Runx1	-1.43508	Prickle1	1.21803	Tmem150b	-1.86479
Cars2	1.2319	Prf1	-1.2648	Msl2	1.1465	Prex1	-1.22328	Ache	2.09948	Srgap2	-1.28131
2410004P03Rik	1.38152	Gphn	-1.1318	Ptges2	1.36046	Fam115a	-1.33661	Akt1s1	1.34606	B230118H07Rik	-1.20228
Tmem11	1.21234	Comt	-1.3308	Lpcat3	1.41457	Lepre1	-1.24862	St3gal4	1.27803	Tgoln2	-1.19023
Gm12185	2.23492	Tmco3	-1.39851	Vapb	1.2509	Rab3a	-1.49352	Gm7698	1.25925	Asb15	-1.48274
Gm19700	1.6591	Gm609	-1.16363	Fdft1	1.27254	Adra1a	-1.19187	Rpl36	1.38956	Tfrc	-1.89902
Alg2	1.35622	Acss2	-1.39062	Cercam	1.27828	Tmx4	-1.24326	Rgl2	1.30478	Irf3	-1.17581
Col9a3	1.36395	LOC674392	-1.20014	Plin3	2.17031	Ikzf5	-1.12464	Aldh4a1	1.21517	Map4k2	-1.21404
Rbm14	1.19538	Slco5a1	-1.43784	Cltc	1.41432	Evx1	-1.3164	Tubgcp3	1.1936	Hsp90aa1	-1.33352
Vimp	1.32371	Sbk2	-2.29141	Cpsf1	1.18511	Mesdc1	-1.29989	Rpl35a	1.24953	Lamtor4	-1.18268
Rtn4rl2	1.67156	Bcdin3d	-1.47126	Pold1	1.25681	Adamts2	-1.79512	Oat	1.37184	Bptf	-1.19471
Rnf121	1.80371	Eral1	-1.29848	Gm6158	1.2805	Map1b	-1.34824	Lrp4	1.63707	Safb	-1.18429
Atp2b3	1.39594	Atp2a2	-5.14796	Gorasp1	1.32467	Gm7698	-1.21982	Garem	1.27067	5031439G07Rik	-1.26389
Meaf6	1.3325	Hist1h2br	-1.34104	Mtus1	1.23406	Itga5	-1.38178	Pdcl3	1.51428	ND4	-1.23793
Exosc5	1.28811	Prep	-1.18157	Armc5	1.1602	Srsf7	-1.20327	Gm13004	1.18678	Gemin8	-1.19148
Rps25	1.23082	Nbas	-1.14051	Tmc1	3.40552	Nprl2	-1.45372	Glt8d1	1.27579	Tnfrsf25	-1.22269
Chd1l	1.23913	Rnf14	-1.43277	Nsun2	1.19976	Trim37	-1.13169	Tm7sf3	1.1783	Map4k1	-1.20765
LOC620017	1.32212	Tmem110	-2.75001	Alpk2	1.35129	Simc1	-1.13087	Myoc	1.75135	Trmt44	-1.12214
Stk3	1.30862	Colq	-2.66332	Amot	1.38501	Sox17	-1.54469	Neo1	1.37525	Rapgef5	-1.35269
Ngdn	1.27512	Cadps2	-1.272	Btbd3	1.11747	LOC100503428	-1.47312	Ctdsp2	1.33024	Snx27	-1.15737
Fau	1.36257	Raver1	-1.25838	Tmem81	1.17452	Timp1	-1.50282	Arfgap2	1.27563	Gm10288	-1.25313
Fra10ac1	1.30799	Vps45	-1.18017	Crat	1.31957	1810010H24Rik	-1.38675	Sec61a1	1.22451	Flnb	-1.19527
Pepd	1.34741	Gpam	-1.89535	Wdr5	1.14719	S100a11	-1.29218	Ppp2r1b	1.27274	Rbm33	-1.22335
Cnbp	1.26449	Nfx1	-1.16892	Pik3ip1	1.68532	Rbbp8	-1.11593	Ppm1d	1.23774	Setd2	-1.15406
Lpgat1	1.2166	Kctd3	-1.38276	Keap1	1.45256	Cdipt	-1.21979	Rpl10	1.38847	5430401F13Rik	-1.26288
Gm13004	1.2975	Zfp446	-1.15415	1810043G02Rik	1.36554	Pcdhga10	-1.31161	Insig2	1.3684	Rbm20	-1.22309
Atp1b2	2.02721	Tle4	-1.14023	Slc25a1	1.30837	Sparc	-1.52343	1810043G02Rik	1.35943	Ccm2	-1.23088
Neurl4	1.23561	Map6d1	-1.46365	Strn	1.14527	Rspry1	-1.19393	Rpl14	1.23254	CYTB	-1.30538
Glrx2	1.2991	Aldh1a2	-1.48357	Herc2	1.4142	Slc23a3	-1.11506	2410016O06Rik	1.21992	Fli1	-1.2239
Gskip	1.17695	Tnfrsf14	-1.35501	Rhobtb1	1.41756	Bicc1	-1.34009	Eef1b2	1.22514	Prop1	-1.28387
Rfc4	1.31628	Cfl2	-1.46544	Lsmem1	1.62081	Sdcbp	-1.18967	Rpl35a	1.26233	Heca	-1.24278
Mrps2	1.33025	Helz	-1.25284	Pyroxd1	1.19038	Rrbp1	-1.39036	Gadd45g	1.90381	Alkbh6	-1.20874
Kcna7	1.26403	Wfs1	-2.26687	Fhod1	1.45831	Eef2	-1.80976	H3f3b	1.23086	2310061I04Rik	-1.30698
Hist1h1d	1.37336	Ctps2	-1.35988	Txlnb	1.25106	Zfp330	-1.15148	Pdgfra	1.2605	Itsn2	-1.22175
Sec11a	1.20621	Senp7	-1.15922	Galns	1.26711	Upp1	-1.20713	Mthfd2l	1.18587	Wdtc1	-1.29894
Klhl30	1.45927	Sos2	-1.3642	Fabp4	1.84838	Dpysl3	-2.08249	Arhgef25	1.27891	Scp2	-1.19564
Tusc2	1.38149	Abhd11	-1.28072	Map3k1	1.41331	Ybx1	-1.23716	Cend1	1.17463	Smarcb1	-1.20797
Kansl2	1.2229	Abca2	-1.44959	Carm1	1.22324	Slc25a24	-1.39857	Irak1bp1	1.15089	Hist2h2aa2	-1.40343
Rad23b	1.3524	ND4L	-1.53952	Cchcr1	1.22136	Pigyl	-1.37031	Itm2c	1.38514	Hpn	-1.46349
Kctd9	1.47871	Sri	-1.23704	Gprc5c	1.27436	Sbds	-1.15822	Tgfbr3	1.29905	Znrf2	-1.30238
Skiv2l2	1.28445	Smtn	-1.12992	Abcc9	1.38746	Lst1	-1.14794	BC022687	1.4944	Spata24	-1.32611
Metrnl	1.42223	Vldlr	-1.35789	Ube3b	1.21125	Rxfp4	-1.18172	Pm20d2	1.52104	Fmnl1	-1.24123
Zfp341	1.3408	Slc29a1	-1.5399	Tab2	1.27639	Vac14	-1.42788	Pdap1	1.1935	Mybpc1	-1.57586
Rpl39	1.21224	Gata2	-1.19949	Ccdc28a	1.25448	Thy1	-1.56461	Plek2	1.18195	Uprt	-1.12798
Tssc4	1.28303	Lmcd1	-2.21065	Slc25a44	1.30461	Kel	-1.19349	Bag6	1.32191	Ier5l	-1.48127
Rnf220	1.24373	Tpm2	-1.43048	Btd	1.35669	Nckap1l	-1.20336	Tmem59	1.14878	Cxcr4	-1.31411
Pebp4	1.39492	Lap3	-1.21818	Blvrb	1.45777	Vipr1	-1.17615	Rnf4	1.17905	Adamts7	-1.22395
Tmem18	1.23198	Clstn1	-1.12269	Tssc4	1.30499	Klhl5	-1.22277	Lrrc24	1.33547	Abra	-1.73333
Strip2	1.46155	Tmie	-3.34909	Zbtb48	1.23005	Col6a2	-1.728	Gm2a	1.19154	Hspa1a	-2.23066
Hcfc1	1.20933	Izumo1	-1.23293	Dmxl1	1.29489	Fgfr4	-1.30899	Npc1	1.3616	2210404J11Rik	-1.17852
Tmem100	1.68032	Hk3	-1.56841	Ccdc132	1.1986	Oaz1	-1.24642	Qsox1	1.27703	Becn1	-1.37364
Rbm27	1.29526	Trib2	-1.20448	Fbxl20	1.22518	Tead2	-1.28383	Tmed9	1.1803	Zbtb21	-1.1805
Impdh2	1.32676	Spen	-1.26235	Tpra1	1.24231	Fnbp1	-1.16878	Lrrc41	1.36078	Rdh11	-1.12416
Polr2e	1.36465	Mterfd3	-1.2916	Tceb3	1.31669	Gm609	-1.11522	Arl16	1.18005	Hoxb5	-1.18713
Tmem50a	1.28705	6430527G18Rik	-1.54585	Entpd4	1.27474	Rps4x	-1.16605	Igfbp6	1.49649	Itgb1bp1	-1.21567
Rapsn	1.49659	Mybpc1	-1.98004	Ccdc106	1.27779	Vsig10	-1.18657	Rassf3	1.33573	Cd74	-1.38392
Cep350	1.32619	Mpp1	-1.46389	Prpf6	1.15722	Ccdc41	-1.17615	Il33	1.48253	Prps2	-1.25408
Akt2	1.31499	Sox13	-1.23548	Abcf3	1.35508	Baz2a	-1.12388	Egln3	1.61597	Bpnt1	-1.19061
2410003K15Rik	1.40006	Ulbp1	-1.34989	Lonp2	1.22443	Csrnp1	-1.47303	Timp4	1.19444	Hoxc11	-1.29069
Mettl5	1.31743	Kank3	-1.28093	Fitm2	1.43837	Klf2	-1.61045	Mrpl49	1.24165	C1qtnf4	-1.1711
Rora	1.39232	Wipi1	-1.41324	Adar	1.27468	Nfib	-1.30295	Xbp1	1.3606	Ndufb2	-1.24974
1110012L19Rik	1.28578	Hnrnph2	-1.22453	Irs1	1.61423	Apoe	-1.47908	Adhfe1	1.52543	Dhdh	-1.17568
Atf2	1.25618	LOC215866	-1.36508	Arl16	1.28028	Il17d	-1.74108	4833403I15Rik	1.24449	Sox4	-1.31349
Maf	2.0641	Tgoln2	-1.22983	Egfl7	1.36336	Pcdhgb7	-1.25464	Abcf3	1.24548	Accs	-1.24625
Tuba4a	1.60345	Bre	-1.20918	Strip2	1.818	Nedd9	-1.31233	Clptm1	1.14367	Tspan11	-1.25788
Sik2	1.52877	Polr2a	-1.32576	Ganc	1.30773	Adamts7	-1.2217	Atp1b2	2.25242	Tbrg1	-1.57055
Atrn	1.21078	Srsf7	-1.23505	Gadd45g	1.86831	LOC215866	-1.47771	Isg15	1.44412	Xirp1	-1.41057
Acbd6	1.23673	Diap3	-1.13628	Neu3	1.55381	Gzmb	-1.5004	Zbtb24	1.22867	Spin2	-1.375
Surf2	1.24879	Tram1	-1.23676	Isg15	1.34136	Gzmb	-1.42897	Ptpn14	1.51637	Mef2d	-1.28637
Arf2	1.25322	Tapbp	-1.19258	Tox4	1.18713	Dguok	-1.11048	Smg5	1.39893	Tarsl2	-1.41164
Ogfod2	1.32148	Oasl1	-1.24421	Mef2c	1.19002	Nov	-1.98082	Fbln5	1.33842	Hoxb6	-1.15717
Nr3c1	1.32336	Ppp1r27	-1.27888	Apeh	1.2592	Cnih	-1.26583	Muc5b	1.3588	Slc26a6	-1.18568
Erp44	1.21924	Cdc42ep3	-1.49433	Crtc1	1.17269	Lama4	-1.24877	Islr	1.50474	Hivep1	-1.2127
Gmnn	1.38845	Ube2h	-1.47893	Cd300lg	1.23973	Bsg	-1.28886	Rps7	1.2455	Rab26	-1.26542
Pank4	1.45635	Hpn	-1.38941	Psmc1	1.26109	Pold3	-1.14148	Tsku	1.28412	Pttg1	-1.35086
Rasgrp2	1.24294	Cnn3	-1.32045	Acrbp	1.47984	Ndst1	-1.17145	Nudt7	1.30485	Atp1b3	-1.29162
Mrps18c	1.27431	Asb18	-1.18515	Eefsec	1.24487	Msantd2	-1.14979	Lypla2	1.29999	Ehd3	-1.55518
1810043G02Rik	1.37038	Rcan2	-2.16628	D2hgdh	1.26364	Rab26	-1.30539	Ppap2b	1.28908	Hint3	-1.21597
Snrnp27	1.309	Acox2	-1.28373	Abhd4	1.69425	Baz1a	-1.1782	Ngfrap1	1.44089	Arpc1b	-1.24748
Eef1b2	1.38409	Smpx	-1.76596	Ubn2	1.17636	Wfdc2	-1.26455	Txnip	1.74034	Nop58	-1.20334
Stag1	1.17015	Msantd2	-1.1993	Gabarapl1	1.6821	Fn1	-2.02238	Srrt	1.30771	Rwdd3	-1.15856
Nsa2	1.34093	Hsd17b12	-1.11336	Ptprq	1.16864	Tgoln2	-1.19731	Ube2e2	1.16896	Inadl	-1.11998
Slc1a5	1.40718	Dst	-1.29834	Rora	1.36314	Ccdc97	-1.17737	Fbxw7	1.22016	Naa20	-1.32582
Magoh	1.25302	Csad	-1.17975	Neurl4	1.34462	Anxa2	-1.30245	Tnfaip2	1.51926	Btrc	-1.13263
Eif2ak2	1.18663	Txnrd1	-1.31338	Hdgfrp2	1.30915	Spast	-1.21784	Gpc3	1.62276	Smap1	-1.2366
Gm9923	1.18128	Tmem2	-1.3423	Nploc4	1.33102	Hspa12b	-1.17266	Vimp	1.31316	Ppp1r3b	-1.47631
Limch1	1.35221	Ubr4	-1.25455	Ankrd23	1.45642	S100a13	-1.15238	Ank1	1.55326	Mcm4	-1.19773
Fbxl6	1.24856	Cdh5	-1.51455	Polr2j	1.35914	Hdhd3	-1.75327	Atf6b	1.21527	5031414D18Rik	-1.29188
Atf4	1.70627	Erlin1	-1.16109	Bag6	1.45212	Capza2	-1.27185	Strip2	1.50366	Hsd3b7	-1.13174
Rpa3	1.16435	Lynx1	-1.26547	Eepd1	1.1942	Efr3a	-1.34586	Pqlc3	1.25184	Dst	-1.21452
Grpel2	1.5177	Foxred1	-1.2132	Ttc39b	1.14638	Smarcb1	-1.17467	Agpat6	1.34237	Ppp1r3c	-1.491
Dus2l	1.21565	Myadml2	-1.27555	Thra	1.35848	Npw	-1.204	Polr2l	1.16365	Duoxa2	-1.37156
Gm13981	1.5349	AI836003	-1.15961	Zc3hc1	1.33834	Hunk	-1.23135	BC005764	1.21762	Cntf	-1.17841
Ank1	1.80373	Pds5a	-1.44524	Snrnp70	1.22153	Hoxb5	-1.22326	Atg9a	1.34887	Faah	-1.32613
C330007P06Rik	1.27483	Vax1	-1.22614	Tmem259	1.24817	Dlx3	-1.4867	Mgat1	1.17586	Kmt2c	-1.10863
Psmd2	1.27109	Zic2	-1.23859	Tspan8	2.5389	Ptges3l	-1.22843	Zfp37	1.20188	Dnajb1	-1.29006
Crtac1	1.18415	Papola	-1.24801	Sirt4	1.18448	Abca4	-1.24906	Fdft1	1.26855	Akap2	-1.32039
Sec23ip	1.25173	Dnajb1	-1.34363	Bzw1	1.174	Arpc1b	-1.26135	Mrps27	1.30499	Arid4b	-1.23032
Rpl28	1.31653	Cdc40	-1.16153	Car4	1.33947	Smagp	-1.16745	Gm10071	1.24352	Hacl1	-1.33545
Hif1an	1.3182	Tmem143	-1.28121	Stat2	1.15527	Aass	-1.41521	Sytl2	1.53378	Mast3	-1.11754
Spry2	1.35414	Tiparp	-1.1014	Supt6	1.37259	4931428F04Rik	-1.20516	Nucks1	1.2141	Atf3	-1.9269
Cenpw	1.58393	LOC630855	-1.3414	H2-Q2	1.28996	Ifitm3	-2.0657	Agpat1	1.37753	Prpf39	-1.17333
Rfxank	1.40866	Hdhd3	-1.83662	Pelo	1.30475	Casq2	-2.60365	Armcx2	1.20201	Coro1a	-1.22679
Topaz1	1.72022	Hdc	-1.18075	Acyp2	1.46226	Kdelc1	-1.22725	Cetn2	1.15949	Gpr3	-1.15534
Fam213a	1.5255	Aass	-1.48644	Eif4g1	1.24849	Msi2	-1.17622	Bzw1	1.27421	Cd3eap	-1.18362
Rps17	1.2651	Itga8	-1.18959	Setd3	1.17008	2310061I04Rik	-1.30925	Gstm7	1.24279	Mgst3	-1.289
Taf1d	1.30963	Parn	-1.18494	Klf9	1.4007	Pex1	-1.14768	Zfp541	1.30472	Pts	-1.16804
Polr2l	1.25164	Csde1	-1.37085	Psmd11	1.29185	BC030336	-1.13437	Scaf8	1.2221	Mdp1	-1.18226
Ranbp2	1.23252	Gm1078	-3.72972	Zfp106	1.60769	Fam63b	-1.11761	Hspa2	1.48635	Cd93	-1.2404
Arhgef6	1.26215	Mtfr1l	-1.22982	Pm20d2	1.79902	Gbe1	-1.43643	Ctsh	1.32759	Asrgl1	-1.15849
Stt3b	1.17566	Fez1	-3.52814	Pmpca	1.35203	Ptpn11	-1.33877	Plac8	1.37283	Dnajc27	-1.16128
Cggbp1	1.45356	Gm3662	-1.22452	Dnajb2	1.40769	Hspa1a	-2.36672	Rps3a1	1.27401	Nap1l1	-1.1578
Znrd1	1.53114	Fcho1	-1.33462	Kat7	1.1964	Adamts9	-1.14683	Sesn3	1.49561	Cdh16	-1.17871
Pvalb	15.1293	Ctnna3	-1.23751	Tango6	1.26392	Epor	-1.34467	Ezh1	1.29768	Six1	-1.25085
2810403A07Rik	1.26658	Ccin	-1.16835	Gns	1.25814	Gna15	-1.39663	Nrk	1.33711	Zfp366	-1.13636
Psme1	1.24841	Uvrag	-1.14743	Napa	1.28958	Kifc1	-1.33283	Entpd4	1.28679	Cdsn	-1.34594
Cpsf4	1.28273	Apex2	-1.35298	Tcea2	1.24598	Pcdhgc3	-1.22221	Tbx15	1.597	1600002K03Rik	-1.13686
Mrpl17	1.35542	Sf3b3	-1.25267	Rab3il1	1.38802	Apbb2	-1.16145	Crebl2	1.25265	Slfn14-ps	-1.21378
Rpl22	1.43842	Prrx1	-2.14851	Itgb3	1.42773	Aldh3b1	-1.46596	Polr2d	1.29472	Cpne9	-1.1743
Rgs19	1.30482	Tex21	-1.58062	Tmco1	1.18454	Sfrp4	-1.15681	Rpl13	1.16848	Prnd	-1.51884
Phactr4	1.17121	Mbd4	-1.24874	Map1lc3a	1.46792	Fbxo34	-1.39597	Gns	1.2064	Serf1	-1.18952
Cep170	1.24959	Hes3	-1.22651	Tmem88b	1.18859	P2rx4	-1.17546	Plin2	1.39304	Ccr7	-1.13474
Ppp2r1b	1.33225	Ccndbp1	-1.32459	Pacsin3	1.70479	Tnnc1	-2.32015	Chrnb4	1.32397	Scn4b	-1.40105
Ttc39c	2.13253	Twf2	-1.71736	G0s2	2.22713	Gipc3	-1.30646	Slc39a13	1.36507	Zfp446	-1.14625
Emc3	1.20681	Tmem131	-1.22421	Dctn4	1.32978	Dhcr24	-1.31039	Notch2	1.45947	Ndufb9	-1.22906
Mblac2	1.52185	Mum1	-1.22412	Ints4	1.3242	Sypl2	-1.3199	Psme1	1.14653	Gatad2b	-1.15609
Unc50	1.19932	Sox4	-1.29751	Hook3	1.43886	Endog	-1.205	Smyd1	1.351	Lysmd3	-1.23936
Ebpl	1.30889	Rsf1	-1.15239	Ephx1	1.30969	Ap1g2	-1.13026	Arhgef2	1.23238	Mki67	-1.3484
C78339	1.25282	Tbc1d1	-1.28017	Apbb1	1.59302	Nyx	-1.11776	Rps5	1.2319	Aste1	-1.12256
Ppp1r16a	1.24043	CYTB	-1.34451	Cul9	1.24024	Znrf2	-1.23097	Tgm2	1.5384	Ric8	-1.16217
Rhou	1.72851	Fmnl1	-1.24892	Mmrn1	1.51775	Col4a1	-1.29983	Rpl27a	1.22263	Rprd2	-1.1442
Tbx15	1.47428	Rwdd3	-1.16633	Psmd2	1.57083	Cd70	-1.14583	Cd82	1.35545	Ccr2	-1.17859
Coil	1.21717	Bzw2	-1.40464	Tceanc	1.20175	Ccdc121	-1.11627	Dcaf13	1.16281	Sh3glb2	-1.23368
Gprc5c	1.30379	Hoxb6	-1.21885	Sde2	1.2564	Nkx2-5	-1.09757	Rpl4	1.21028	Gm7694	-1.14844
Ahcy	1.2677	Set	-1.37954	Jsrp1	1.35151	Aurka	-1.13452	Copb1	1.22379	Mpp3	-1.21655
Tmub1	1.3212	Spata3	-1.35053	Sdha	1.38863	Hivep2	-1.23985	Gm4332	1.19017	Doc2b	-1.21176
Spsb4	1.69133	Eif3a	-1.44802	Foxk2	1.154	Ephb4	-1.24035	Cdkn1c	1.19129	Apex1	-1.12836
Yae1d1	1.3987	Hspb3	-1.68848	Rgl2	1.34098			Arfrp1	1.23865	Eva1a	-1.24972
Creld2	1.19694	Ptgr2	-1.52501	Ckap5	1.30867			Ash2l	1.20036	Sik1	-1.74611
Atp7a	1.22731	Dusp27	-1.48326	Eno2	1.24933			Plp1	1.24602	Gstp1	-1.27619
Gm7698	1.36054	Mesdc1	-1.3003	Tgfbrap1	1.26318			Rev1	1.18115	Cpne6	-1.14148
Sod1	1.20414	Egf	-1.30448	Adrm1	1.51179			Tmem222	1.21422	Snrpb2	-1.16347
Psma1	1.27538	Gpr137	-1.16315	Psmd9	1.2231			Zadh2	1.27964	Sfxn2	-1.21055
Chrnb4	1.34879	Slc22a12	-1.35603	Fam195b	1.27314			Coq4	1.31559	Wipi1	-1.2921
Glt25d1	1.29601	Il17rd	-1.11642	Gramd1b	1.88828			2310003H01Rik	1.16283	Rnf123	-1.19497
Gng12	1.38889	Reps1	-1.25574	Agtrap	1.4989			Mea1	1.18361	En1	-1.31066
Wipi2	1.29675	2310022B05Rik	-1.79897	Abcb6	1.40529			Prnp	1.22841	Dnmt1	-1.16711
Tbca	1.33148	Arpc5l	-1.27356	Vrk3	1.28542			Rai14	2.49547	Pcdh12	-1.31768
Sh3rf2	1.52222	Trim63	-1.3274	Foxo3	1.20106			Ptger4	1.3651	Atpif1	-1.1709
Tango6	1.24666	Tnrc18	-1.29237	Taz	1.29859			Ripk2	1.2746	Cmtm8	-1.20735
Ecd	1.76076	Adcy2	-1.22067	Il1r2	1.55538			Trafd1	1.14823	Mxi1	-1.14492
Rps20	1.27129	Ttc15	-1.13572	Ppp3ca	1.32269			Adrm1	1.25449	Fam154a	-1.12682
Lonrf1	1.32916	Bckdk	-1.15609	Iqsec1	1.12802			Pgrmc2	1.13886	Acad9	-1.15431
Papd4	1.2376	Mbd2	-1.25455	Lyrm5	1.31401			Dnajb2	1.30735	Abcd3	-1.24796
Trmt112	1.60507	2510012J08Rik	-1.19653	Papolg	1.15672			Add3	1.25725	1810011O10Rik	-1.50853
Ppp3ca	1.49046	Usp1	-1.132	Gtf2i	1.26238			Eif3d	1.19045	Fos	-2.80467
Chuk	1.29103	Tbpl1	-1.24792	Tmem60	1.20541			Fam46a	1.3504	Htatsf1	-1.13177
Mthfd2l	1.30026	Mss51	-2.03683	Ndufv1	1.37168			Sema6c	1.33132	Nup98	-1.12391
Rplp2	1.32098	Nap1l1	-1.17982	Tmod4	1.4061			Polr2e	1.32394	Lysmd1	-1.1586
Fibin	1.34881	Myl6b	-1.64374	Aqp7	1.2381			Nrg4	2.05199	Epor	-1.2644
Rpl21	1.29281	Art1	-1.41293	Fbxo31	1.33995			Rhot2	1.1327	Fam46c	-1.21251
Entpd4	1.25286	Itga5	-1.39858	Psmd3	1.42064			Chid1	1.23614	Ptpn11	-1.4104
Vapb	1.34079	Elovl3	-1.21092	Frzb	1.50337			Rcn2	1.19921	Bnipl	-1.17566
1110057K04Rik	1.25442	Hivep2	-1.35507	Raf1	1.2956			Oaz1	1.16623	Ero1l	-1.18024
Rhot1	1.18059	Hadhb	-1.156	Mki67ip	1.20224			Cdk11b	1.22215	Aldoc	-1.38504
Rps14	1.21617	Xirp2	-1.79183	Cuta	1.342			Paics	1.17035	Lama5	-1.19362
Lage3	1.26327	Inpp4b	-1.12672	Hps6	1.15864			Mesp2	1.35827	Slc22a12	-1.28524
Cenph	1.39861	Syap1	-1.3771	LOC100041593	1.79319			Susd2	1.17583	Purb	-1.15826
Phka1	2.12874	Snrpa	-1.14344	Amy2a5	1.48858			Eif2b4	1.2482	Arpc2	-1.14259
Rbfa	1.19912	Zfp296	-1.1694	Lamp1	1.25655			Stox2	1.21388	Mapkapk2	-1.16832
Zfp397	1.21237	Ube2l3	-1.37109	9030624J02Rik	1.21063			Ftl1	1.26595	Gem	-1.44301
Tuba8	1.63506	Lrpprc	-1.23641	Sncb	1.23942			Rps16	1.21022	Tpm4	-1.16123
Ppan	1.35737	Sccpdh	-1.1489	Mtmr1	1.30896			Dcn	1.39548	R3hdm2	-1.13588
Prkrip1	1.22369	Serbp1	-1.21674	Exosc10	1.14989			Matn2	1.61183	Ptprb	-1.10537
Lancl1	1.27045	Wdr13	-1.30392	Dnajb8	1.19247			Fcgrt	1.34371	Ccdc121	-1.11244
Rgl2	1.34986	Rhox8	-1.19128	Sik3	1.23184			Hist1h1e	1.30082	Ddrgk1	-1.16858
Tmem181a	1.30264	Alad	-1.49104	Btbd6	1.26683			Palm	1.2768	Shisa5	-1.15377
Pwwp2b	1.2142	Ppp6r3	-1.21168	Unc5a	1.26194			Ddx39	1.20285	Tnks	-1.18502
Epdr1	1.43341	ND6	-1.44873	Dus1l	1.56032			Gm12185	1.44246	C130074G19Rik	-1.20438
Sh3bgr	1.50371	Tspan13	-1.28816	Zbtb40	1.20736			Chkb	1.21537	Snap29	-1.16974
Cnih4	1.26313	Fkbp15	-1.16395	Sardh	1.25681			Tmem38b	1.25594	Gm609	-1.10836
Dicer1	1.38167	Rrm2b	-1.14013	Arid1b	1.27576			Hist1h1d	1.3189	Ccs	-1.22883
Nudt4	1.49804	Mrps6	-1.66395	Syngr2	1.28481			Cyb5b	1.17168	Usp1	-1.13476
Peli3	1.22413	Rps6kl1	-1.16652	Bag5	1.22061			Dmxl1	1.23195	Krtap2-4	-1.3052
Swt1	1.28828	Mrpl16	-1.40311	Actr1a	1.20719			3110009E18Rik	1.26577	Actn1	-1.2119
Etohi1	1.17518	Tpm4	-1.28553	ND6	1.21872			Ube2i	1.22882	Cdk12	-1.12411
Tprkb	1.22182	Ralbp1	-1.25796	Ankzf1	1.15631			Tm9sf2	1.18334	Asb18	-1.15645
Pkd1l3	1.48226	3425401B19Rik	-1.29387	Med28	1.25092			Pdgfa	1.24985	Plxdc2	-1.42653
Krtcap2	1.20873	Rbbp7	-1.23456	Dhrs7c	1.47859			Nfatc1	1.2127	Ablim3	-1.24064
Ccdc7	1.21713	Fzd9	-1.67686	Kcna7	1.31531			Mapkbp1	1.15041	Actn4	-1.13639
Atf7ip	1.22903	Hoxc6	-1.16211	Acads	1.23372			Med27	1.19553	Htatip2	-1.23568
Map3k1	1.348	Klhl36	-1.14288	Pink1	1.48793			Lgr4	1.23922	Serf2	-1.24573
Aacs	1.22741	Glud1	-1.16209	Sh3bgr	1.36102			Phospho1	1.39864	Klhl2	-1.23055
Tceb1	1.27664	Pum1	-1.22603	Gstm2	1.54263			Gxylt2	1.1883	Pla2g6	-1.14518
Rps19	1.24217	Igfbp4	-1.46337	Por	1.39129			Ccdc8	1.66947	Ipmk	-1.112
Hnrnpab	1.29275	Rps4x	-1.16474	Nr2c2ap	1.17504			Scn3b	1.79592	Akt3	-1.20521
Pfkfb4	1.49138	Serinc2	-1.31037	Fnbp4	1.21814			Rfc2	1.15775	Eri3	-1.19842
Ccdc88c	1.34973	Gpr153	-1.1267	Clk3	1.20772			Fstl3	1.56397	Tcta	-1.18945
Gtpbp2	1.58006	Hivep1	-1.22309	Fam173a	1.28759			Adra2c	1.24334	Egr1	-1.5466
Atp13a3	1.35555	Ckmt1	-1.43553	Mrpl45	1.28018			Tsg101	1.19679	Zfr	-1.27843
Nr2f6	1.38026	C430048L16Rik	-1.1128	Myoz1	1.49012			Isyna1	1.25663	Cdc42ep2	-1.15474
Ppat	1.12416	Znrf2	-1.25505	Btaf1	1.20715			Fam195b	1.20703	Prss39	-1.1027
Smarcd3	1.37897	Dmpk	-1.42389	Cep170	1.20548			Nudt3	1.3408	Srp54a	-1.17089
Plekho1	1.24294	Setd1b	-1.26164	Rpain	1.28537			Rps16	1.22861	Gins1	-1.27403
Sesn2	1.28726	Vegfb	-1.64223	Brms1l	1.27278			Cyp27a1	1.25047	Phldb1	-1.29488
Ccdc127	1.2159	Acta2	-1.22074	Atp1b2	1.6227			Dnajc18	1.16518	Kmt2d	-1.14491
2410016O06Rik	1.20417	Fam222b	-1.28065	Ddb1	1.15827			Tspan6	1.32967	Socs4	-1.18832
Prelid2	1.39125	Praf2	-1.20899	Timm44	1.30299			Pck2	1.17639	Mgrn1	-1.16529
Cdc42se2	1.19122	Ctsg	-1.57638	Zc3h15	1.28262			Gorasp1	1.17217	Tmie	-2.42242
Tm9sf4	1.18055	Micu1	-1.32101	Ccdc62	1.19639			Grtp1	1.32438	Dph1	-1.11475
Commd2	1.23133	Znfx1	-1.13039	Klhl2	1.16559			Dyrk1b	1.22308	Nr4a1	-1.99639
Pdcd5	1.28468	Golga7	-1.16974	Foxp4	1.23345			Flt4	1.13876	Vsig10	-1.14833
Smyd1	1.44186	Dhx57	-1.68402	Tbc1d17	1.24236			Polr2b	1.22489	Sufu	-1.18179
Cpsf2	1.18912	Htatsf1	-1.18022	Acot7	1.36371			Pbx2	1.17424	Pds5a	-1.34483
Rabggtb	1.23337	C330006A16Rik	-1.24915	Ano8	1.26251			Rbm10	1.21372	Zbtb7a	-1.21299
Ssb	1.26008	Best3	-1.35101	Sbf1	1.30215			Ndfip1	1.13999	Tymp	-1.23619
Psma7	1.21705	Ncan	-1.10363	Mrpl2	1.25802			Tmem231	1.14066	Fam171a2	-1.11285
Tmed7	1.22825	Prob1	-1.40296	Osgin1	1.93902			Taf1d	1.23038	Rab13	-1.17361
Zfp259	1.11283	Aurka	-1.13784	Zfp541	1.3234			Rfwd3	1.13276	Chd3	-1.20155
Rps29	1.32797	Cpt2	-1.47096	Dnajc13	1.18886			Zfp560	1.22185	1700001C02Rik	-1.18211
Cyb561d2	1.23295	Mtss1l	-1.20432	Tbl3	1.31846			Amy2a5	1.21	Kif15	-1.11583
Sde2	1.2644	Pcdhga10	-1.30637	Mfsd11	1.22619			Cdc123	1.58557	Kifc1	-1.25164
Atg3	1.29705	Gm10288	-1.2162	Chmp1a	1.28932			Commd3	1.20714	Myh1	-1.22508
Cited2	1.64458	Adrb1	-1.13732	Tspyl2	1.17237			Pitx1	1.57577	1110007C09Rik	-1.16918
Mcfd2	1.19329	Aldh3b1	-1.45672	Atp13a3	1.46322			Srm	1.26874	Mia	-1.26847
Mapkbp1	1.14169	Fam89a	-1.53526	Atp6v1c1	1.15647			Anp32b	1.26244	Hrasls	-1.21114
Rpl7	1.29947	Arhgef12	-1.12888	Myh4	8.94411			Gpr108	1.15624	Znhit3	-1.31818
Gtf2h1	1.21594	Tmem52	-1.27039	Ppp6r1	1.22992			Tmem177	1.72317	Ctla4	-1.10431
LOC100504797	1.23966	Apol7c	-1.51626	Ccl21b	2.04993			Psip1	1.18541	Abca4	-1.26567
Copz1	1.22368	Vac14	-1.25218	Cradd	1.17661			Gprc5b	1.35719	Pou2f2	-1.12131
Snrpd1	1.29067	8430408G22Rik	-1.37289	Ddost	1.24038			Hipk3	1.298	Slc25a34	-1.16321
Kcnk12	1.23437	L1td1	-1.1798	Fam73b	1.40369			Spsb4	1.63233	Maea	-1.11114
Rps16	1.29562	Zfp428	-1.26128	Sec63	1.29801			Trmt112	1.47209	Tiparp	-1.08944
Dgcr6	1.12815	Arid4b	-1.46602	Zfp687	1.16338			Gmpr	1.33083	Vangl1	-1.21842
Eif4ebp1	1.36622	Bmpr2	-1.29614	Klf11	1.58787			Uba2	1.16686	Mcm3	-1.2934
Mrpl51	1.30938	Mri1	-1.2101	Pgls	1.27066			Srebf1	1.30553	Tmem143	-1.16297
Loh12cr1	1.22044	Epor	-1.30502	Ywhag	1.37854			Taf6	1.19867	Rdh16	-1.1215
Rpl27a	1.33614	Wdfy1	-1.11122	Pdap1	1.23961			Creg1	1.41623	Cdh5	-1.19357
Bclaf1	1.23751	Dnmt1	-1.221	Rps6kb1	1.27347			Tmem88b	1.20988	Mpp1	-1.23635
Rpl24	1.27844	Gpbp1	-1.12681	Gimap6	1.42211			Tspan7	1.39213	Mzf1	-1.2191
L3mbtl3	1.41611	Shisa5	-1.20471	Optn	1.30801			Hectd1	1.21108	1700001K19Rik	-1.15686
Psmd7	1.3171	Lrp5	-1.18652	Tnks2	1.39069			Hsd17b7	1.68014	Cep152	-1.14815
Slc46a3	1.27205	Fam65a	-1.23352	Eif4ebp1	1.62381			Elac1	1.21008	Tmem255a	-1.23934
Hs1bp3	1.53829	Ppp1r18	-1.22023	Rab1b	1.2557			Pcif1	1.15374	Tbx21	-1.15395
Scn3b	1.85802	Tnfrsf21	-1.48762	0610010O12Rik	1.36286			Matr3	1.25139	Trim32	-1.22786
Mrto4	1.28625	Apex1	-1.15257	Stat5b	1.2309			Ddx56	1.17922	Ins1	-1.11728
Sub1	1.22329	Dnmt3a	-1.32861	Kif13a	1.21713			Fzd2	1.13129	Fam63b	-1.1167
Gga1	1.34852	Tjp1	-1.23599	Kdm2a	1.14449			Zfp385a	2.04819	Gng11	-1.25917
Galns	1.24788	Msrb2	-1.14021	Mrpl41	1.21329			Eml1	1.37789	Nagk	-1.13574
Psmc2	1.25031	Cdsn	-1.36219	Vmo1	1.86679			Slc25a30	1.62626	Adad2	-1.21349
Tmem222	1.27118	Hars2	-1.12008	Chrnb4	1.21879			Map2k1	1.27504	Fbxo34	-1.2508
Nfkbib	1.1804	Ankrd2	-6.59858	Dync1h1	1.39698			Pepd	1.35267	Xirp2	-1.54405
1810020D17Rik	1.39578	Acsf2	-1.45871	Tspan12	1.18797			Akt2	1.23458	Gpd1l	-1.33145
Mrpl42	1.21112	Ctsg	-1.56414	Nagpa	1.20238			Sec24b	1.17898	Gmppa	-1.14217
Gsto1	1.23347	Ncoa3	-1.18365	Osbp	1.14597			Rpl21	1.22921	Col4a2	-1.37247
Trib3	1.9305	1700025G04Rik	-1.1578	Ccdc17	1.20328			Usp28	1.26363	Ppm1j	-1.18454
Rpl18a	1.29009	Snrk	-1.22033	Apmap	1.25626			Mgll	1.3284	Fgd4	-1.1445
Yipf6	1.24902	Dlx3	-1.38021	Mtap4	1.25636			Ptgs1	1.39076	Rab43	-1.12903
Nfe2l3	1.2948	Chd2	-1.17045	Hspb8	1.25365			Mrgprf	1.20239	Lrrc7	-1.24251
Tomm7	1.24007	Syt12	-1.31404	Kbtbd12	1.3042			Uba5	1.22569	Rapgef3	-1.12613
Pex6	1.14363	Clip1	-1.24946	Cdk20	1.23114			Rpl18a	1.35291	Rab31	-1.24866
Shoc2	1.17821	Fbxo15	-1.11013	Dusp3	1.31188			Sesn2	1.34153	Spata31d1a	-1.11161
Hist1h1e	1.35578	Kremen1	-1.49463	Tmem51	1.27536			Sirt2	1.16447	Gm525	-1.25481
Gm9846	1.32078	Plcb4	-1.17914	Amy1	1.51602			Cd2bp2	1.128	Fryl	-1.19791
Gtf2i	1.20884	Lpl	-2.10174	Arfrp1	1.25827			Apaf1	1.14876	Glod5	-1.57917
Utp18	1.27376	Six1	-1.28975	Rrp7a	1.31294			Arl8a	1.15857	Cmtm3	-1.20633
Derl1	1.21911	2310042D19Rik	-1.26442	Rrp1	1.24526			Mxd4	1.3236	Zic2	-1.15973
Ptp4a2	1.4165	Arglu1	-1.41158	Pnpla3	1.15641			Tm9sf1	1.20277	Crhr2	-1.50345
Nfkbia	1.44826	Lias	-1.14262	Eif1b	1.22514			Zeb2	1.15999	Lats2	-1.19337
Bhlhe41	1.27046	Dync1i2	-1.17903	Gstm1	1.38908			Pold1	1.20118	Rrnad1	-1.12109
Lamtor5	1.27651	Tsc22d3	-1.16786	Hk3	1.53372			Tln2	1.19295	2002-09-01	-1.15227
Ubd	1.32992	App	-1.40554	Trim27	1.25021			Dgcr6	1.10593	Mtap7d3	-1.13451
Mapre1	1.232	Epg5	-1.12653	Mrps2	1.31801			Cdkn1b	1.22034	Setd5	-1.11322
Commd8	1.27111	Atpaf2	-1.17071	Lactb	1.41873			Erp29	1.2245	Vps35	-1.09659
Ppp2cb	1.22822	Ppp1r10	-1.11883	Gatsl2	1.29163			Tnks1bp1	1.2607	Klf2	-1.51588
Dnaaf2	1.23895	Adprhl1	-1.31093	Trappc3	1.29262			Myh11	1.72898	Atp6v1h	-1.12653
Tgs1	1.22921	Mpzl2	-1.34939	C78339	1.20321			Tagln	1.50539	Tmem101	-1.18932
Cd302	1.22774	Pou2f2	-1.11787	Fpgs	1.19276			Surf2	1.19172	Atp13a2	-1.16797
Lgmn	1.36172	Mcu	-1.47433	Mospd1	1.24082			Parg	1.14755	Smc2	-1.14841
Yjefn3	1.28024	Fam135a	-1.16661	Spop	1.1482			Pid1	1.31072	Syt11	-1.15345
Spns1	1.39118	Trmt13	-1.27974	1110034G24Rik	1.39121			Gm8158	1.221	4933433C11Rik	-1.21477
Adrbk2	1.30724	Ehhadh	-1.27168	Tmem109	1.38333			Fntb	1.25019	Vegfb	-1.38986
Fbxo22	1.47059	A330021E22Rik	-1.35578	2310011J03Rik	1.23914			Prkab1	1.17156	Cox7c	-1.25052
Myl1	1.33651	Nup155	-1.12671	Zadh2	1.11052			Rora	1.40689	Camk2a	-1.18279
Orc4	1.24757	Pmepa1	-1.47765	Upk1a	1.18331			Ctxn1	1.21038	Rdh13	-1.15718
Hn1	1.58273	Ankrd17	-1.22884	Ddx24	1.19063			Rpl28	1.27454	Wdr13	-1.22149
Ripk2	1.29796	Spty2d1	-1.15004	Abcd1	1.20619			Cnppd1	1.19881	Prkce	-1.11028
Cks1b	1.31286	Stk38l	-1.15698	Ano5	1.23021			Crispld2	1.4452	Aig1	-1.31262
Tmem177	1.47329	Wdtc1	-1.3213	Rmnd5a	1.31588			Tmem203	1.28578	Rcan2	-1.67877
Slc30a1	1.25596	Urm1	-1.11813	Wbp2	1.21017			B2m	1.16341	Traf5	-1.10571
Gtf3c5	1.15058	Prelid1	-1.27364	St6galnac6	1.58667			Pigm	1.15243	Rnf187	-1.18182
Gpn3	1.30566	Pigyl	-1.30542	Tmem220	1.15145			Dtd1	1.14506	Bbs7	-1.18131
Gsta4	1.32972	Helt	-1.63748	Nek7	1.32447			Fam65b	1.2378	Dock6	-1.12488
Cyp21a1	1.28548	Shisa4	-1.45517	Ino80	1.27986			Mrpl37	1.2019	Cep97	-1.12178
Rrp15	1.29648	Pdha1	-1.28275	Prkcq	1.25337			Lrrc17	1.28904	Krt12	-1.2315
Iscu	1.2467	Homer2	-1.93884	Murc	1.33503			Flna	1.29744	Adam19	-1.24543
Creg1	1.23603	Ralgapa2	-1.1579	AA467197	1.49576			Thra	1.32965	Srsf3	-1.31427
Epc1	1.17695	Lcor	-1.1589	Rttn	1.20371			Rps3a1	1.19068	Srsf4	-1.18766
Med20	1.21187	Il17d	-1.67856	Scn3b	1.65826			Mesdc2	1.20689	Psd3	-1.1417
Ube2e2	1.15996	Pcdhgc3	-1.23903	Plin5	1.74626			Capn5	1.14889	Slk	-1.11537
Top2b	1.14885	Sgip1	-1.20223	Rundc3b	1.22039			Rgs19	1.22838	Ms4a10	-1.17702
Sh3bp5l	1.27956	LOC620017	-1.14824	Ate1	1.34734			Parp2	1.25929	Obscn	-1.2184
H2-T23	1.37151	Acat1	-1.33082	Psmc3	1.56984			Cep63	1.25258	Cdk2ap2	-1.16716
Fam173a	1.32787	Tonsl	-1.16275	Icam2	1.32931			Sik2	1.31542	Csrnp1	-1.43545
Tmed9	1.30961	Ppapdc1a	-2.08991	Ipo11	1.19086			Fkbp7	1.18849	Kitl	-1.18182
Bricd5	1.76308	Pcnxl3	-1.25942	Fbxo36	1.20598			Serpinf1	1.51918	Hsph1	-1.4324
Rassf3	1.34048	Hnrnpl	-1.34642	Klhl38	1.59637			Cnbp	1.26087	Zfp120	-1.12179
Plekhf2	1.2338	Pck1	-1.18454	Gm14434	1.25545			2700050L05Rik	1.1757	Creb3	-1.14952
Cdc123	1.7512	Crhr2	-1.69862	Ghr	1.40647			I830012O16Rik	1.30187	Guf1	-1.08993
Olfr17	1.39404	Gm7694	-1.15417	Dpp9	1.33474			Rab1b	1.21919	Kctd11	-1.09416
Ugp2	1.52584	Alpk3	-1.26801	Wbscr28	1.20046			Rpl13a	1.2493	Tor3a	-1.14573
H2afv	1.32066	Msl1	-1.21527	Tab3	1.30295			Mtg1	1.31179	Pdlim3	-1.33022
Tmem60	1.22054	Gzmb	-1.59947	Dolk	1.10584			Shmt1	1.66111	Cdx1	-1.08364
Slbp	1.18632	R3hdm2	-1.16319	Eya4	1.44771			Mafa	2.46278	Arap3	-1.18393
Cldn10	1.26101	Fam115a	-1.26605	Senp3	1.1412			Klf5	1.28641	Wdfy1	-1.09265
Cpne7	1.65524	Tpx2	-1.22582	Itpa	1.27183			Ap3s1	1.17359	Gimap6	-1.24385
Secisbp2l	1.23482	Zc3h13	-1.24212	Ccdc61	1.11917			Rnf166	1.39402	Odf3	-1.0994
Myh4	10.7417	Celf1	-1.30116	Pelp1	1.14952			Rpl27	1.23382	Cadps2	-1.1981
Smpd1	1.23313	Cyfip1	-1.20854	Bckdha	1.18325			Caap1	1.15167	Tle4	-1.11655
Arhgef25	1.26688	Spg21	-1.22766	Mcm7	1.21448			Ddb1	1.20383	Nras	-1.41425
Dnttip2	1.21817	Nfix	-1.39527	Tmem205	1.28813			Tubb5	1.23916	Pik3cb	-1.11052
Tmem126b	1.18643	Usb1	-1.38473	Ikbkg	1.768			Lemd3	1.16044	Clstn1	-1.09789
Cnot7	1.22416	Sucla2	-1.24204	Pvalb	7.17769			Cnot11	1.20065	Bsg	-1.16605
Rbm7	1.26334	Fam13c	-1.47638	Tmem80	1.37805			Rab20	1.16742	Cdk16	-1.2034
Mrpl39	1.46476	Gnai3	-1.19932	Npepl1	1.37799			Sec63	1.20467	AI836003	-1.10348
Olfr767	1.78486	Hn1l	-1.17708	Lamp2	1.28865			Arf1	1.2353	Znrf1	-1.10507
Itfg1	1.18625	Phldb1	-1.38621	Fbxl6	1.22645			1110008J03Rik	1.1967	Chrac1	-1.15527
Mdm4	1.21368	Rab28	-1.18035	Ankle2	1.16736			Olfr166	1.17911	Rplp1	-1.12341
Rpl15	1.25902	Irf2bp2	-1.21692	Cdc34	1.24618			Frzb	1.54216	Mapk3	-1.14308
LOC100862489	1.2588	Aplp2	-1.38791	Fbxw4	1.30332			Stag1	1.1996	C1qtnf9	-1.244
LOC100046147	1.15111	Ido2	-1.35036	Abhd16a	1.2932			Pdxp	1.1891	2410127L17Rik	-1.17685
Exosc1	1.15571	Prkaca	-1.2944	Maf1	1.35922			Murc	1.32395	Slc6a5	-1.08896
B4galt3	1.23607	Dph1	-1.10375	Tubd1	1.26012			Rnf146	1.17016	Cmya5	-1.22848
Slc35e3	1.34438	Irx3	-1.79169	Rbm42	1.19505			B3galt1	1.312	Ngf	-1.1281
Psenen	1.29497	Pip5k1a	-1.23088	Wdr24	1.25308			Men1	1.17476	Cenpa	-3.38043
Hspa14	1.14309	Syne1	-1.21873	Dyrk2	1.27289			Rtn4rl2	1.43039	Mtpn	-1.19933
Taf9b	1.20723	Cox5b	-1.39411	Dnttip2	1.25429			Ngrn	1.40915	Setd1b	-1.16564
Rpl21	1.31193	Mtmr4	-1.12909	Mcoln1	1.29612			Map3k8	1.18667	Car5b	-1.28086
Cwc15	1.26794	Kif5b	-1.15798	Efcab4a	1.36449			Wdr5b	1.20941	Nadsyn1	-1.20492
Dctn4	1.23502	Tbx2	-1.22402	Map3k14	1.28717			Apobec2	1.25391	Trmt1	-1.15533
Lsm3	1.29796	Jam3	-1.19281	Git1	1.2175			Stac3	1.30659	Tbc1d1	-1.13352
Gemin4	1.2283	Scp2	-1.17385	Gstz1	1.21701			Pcolce	1.4424	LOC674392	-1.13491
Mpp5	1.23469	Il9	-1.09762	Stag2	1.26786			Ddx5	1.19776	Arpp19	-1.28855
Tex261	1.29227	Tmem101	-1.23766	Pfkfb4	1.36531			Rplp0	1.10609	Cflar	-1.20194
Cse1l	1.24171	Adamts14	-1.14758	Klhl21	1.29603			Rab3il1	1.23341	Ppp1r27	-1.18827
Amotl2	1.45414	Wfikkn2	-1.17592	Amy2b	1.38576			Fnip1	1.27583	Wfs1	-1.60508
Sesn3	1.52386	Col7a1	-1.40632	Igfals	1.23024			Tmed7	1.24978	Ncoa3	-1.13945
Pdgfa	1.35103	Gm20000	-1.14946	Atxn1l	1.15327			Cars2	1.13278	Ddx17	-1.17375
Metap1	1.22579	Cd74	-1.33509	Fyco1	1.15509			Pcolce2	1.42885	Wfdc17	-1.30732
Trappc10	1.10895	A430107P09Rik	-1.33132	Zfp280b	1.18757			Zfp746	1.15325	Uqcr10	-1.23029
Gm7429	1.20362	Adcy4	-1.30723	Slc46a3	1.24083			Mro	1.21542	A430107P09Rik	-1.34458
Ccdc126	1.23999	Khdrbs1	-1.21461	Sema6c	1.3705			Jund	1.28736	Rdh1	-1.20947
Wwc1	1.23689	Hspa4	-1.24314	Nip7	1.16986			Sh3bp5l	1.16594	Ech1	-1.15713
Msantd3	1.30187	Nptx1	-1.1582	Pim3	1.40225			Pfkfb3	3.20107	Scnn1a	-1.13967
Tctex1d2	1.58773	Mfsd3	-1.16745	Esyt2	1.1491			Rab11fip1	1.27206	Cpne1	-1.12723
Aftph	1.24972	Csf2rb	-1.16453	Nol9	1.24037			Carns1	1.47151	Zfp296	-1.11307
Rpp38	1.28092	Rorc	-1.90572	Tmem179b	1.18268			Sult1e1	1.30902	Ska2	-1.11531
Plbd1	1.64294	Usp13	-1.27291	Glt25d1	1.26057			Folr1	1.18977	Inip	-1.09555
Hoxd8	2.19073	Mus81	-1.28376	Gmnn	1.3179			Gna11	1.20301	Ppm1b	-1.23508
Ybey	1.17847	Actn4	-1.14662	Ampd1	1.65399			1700094D03Rik	1.14667	Grb14	-1.41773
Rpl35a	1.18463	Sufu	-1.25671	Crebrf	1.25857			Atp6v0d1	1.17074	L3mbtl2	-1.14093
Haghl	1.14684	Tcf25	-1.18719	Stk38	1.12048			Selp	2.02162	2310042D19Rik	-1.24376
Cyhr1	1.32102	Lrrc7	-1.29863	Sdr42e1	1.18974			Mrpl41	1.26783	Mcur1	-1.26346
Ubxn6	1.15249	Nckap5l	-1.29505	Lrsam1	1.34685			Ap1b1	1.18043	Adal	-1.13618
Ykt6	1.31215	Brinp1	-1.13155	She	1.24069			Sod3	1.33661	Kdm4b	-1.11387
Rpl34-ps1	1.32401	Mark1	-1.20265	Chd7	1.19233			Rps6kc1	1.14717	Tbc1d5	-1.12093
Akr1e1	1.17069	Immt	-1.23714	Tgm2	1.49445			Spcs1	1.18757	Ets1	-1.21856
Tmem208	1.27269	Baz2a	-1.11968	Eapp	1.31623			Mypn	1.24169
Gm15501	1.40315	Klhdc2	-1.14782	Dus2l	1.27038			Prrg3	1.27472
Atp1a2	1.33607	Akap2	-1.35521	Calcoco1	1.25547			Rpl10l	1.15549
Eef1e1	1.26964	Ppp1cc	-1.25685	Bdh2	1.35936			Psmd5	1.20511
D4Wsu53e	1.23932	Gstp1	-1.34824	Ambra1	1.20371			Icam2	1.20833
1190005I06Rik	1.27064	Lrrc56	-1.52369	Xrn2	1.16462			Arfgap1	1.1208
Npepl1	1.3564	Ibtk	-1.33207	Eif2b5	1.24184			Larp6	1.19741
Six2	1.82246	Cnot2	-1.15929	Rpn2	1.33652			Lamp2	1.13427
Mrps27	1.18974	Rdh14	-3.19564	Psmc5	1.32856			Rps15	1.21436
Tmem214	1.31047	Pdgfrb	-1.21704	Hcfc2	1.19292			Bckdha	1.15903
Rtn4	1.21646	Fbxo40	-1.32499	Crtac1	1.13138			Ppapdc1b	1.20994
Rhbdd1	1.16917	Csrp3	-6.61475	Clca6	1.15058			Cry1	1.14207
1110001A16Rik	1.17896	Ska2	-1.14063	Rpp14	1.24393			Wbp4	1.1905
Hint1	1.28223	Tsen2	-1.16082	Cdadc1	1.19412			Rps4x	1.18096
Rcc1	1.25037	Inadl	-1.09914	Arfgap1	1.13402			Tex30	1.20593
Orai3	1.37348	Lmod2	-3.30218	Ube4a	1.22484			Tmem214	1.21147
Prdm9	1.2142	Mzf1	-1.21871	Pde1b	1.19068			Rplp1	1.25847
Actn3	1.98395	Mapk1	-1.11186	Fam65b	1.22711			Penk	1.2407
Kbtbd12	1.31504	Klc3	-1.17032	Nexn	1.37848			Brd9	1.13509
Sec63	1.28756	Qk	-1.35397	Kcnj11	1.45165			Klhl30	1.31876
Gstm1	1.41699	Fgd4	-1.17811	Pfn3	1.45414			Ctdsp1	1.23247
Selp	1.37861	Tnni3	-1.82245	2410004P03Rik	1.26951			Neu3	1.35818
Slc25a37	1.33393	Zfp62	-1.18442	Bid	1.56324			Heyl	1.21106
Cdnf	1.4611	Ppp2ca	-1.29716	Ubxn6	1.30953			Hadh	1.31785
Mgst1	1.31387	Slc6a12	-1.14758	Tmbim6	1.41268			Rad23b	1.3284
Hmgb2	1.33543	Dhx32	-1.22069	Lmbrd1	1.17952			Wibg	1.16769
Dbf4	1.17869	Bag1	-1.52084	Vamp1	1.20772			Fat4	1.25948
Gm128	1.34598	Extl1	-1.25426	Psmc4	1.31927			Tm2d2	1.156
Bzw1	1.22945	Slc44a2	-1.36163	Myh14	1.28448			Coa3	1.12842
Rrp36	1.16667	Pnn	-1.10193	Apof	1.18889			Plod1	1.26333
Gm2382	1.23116	Atm	-1.16969	Gtf2b	1.12966			Ppfibp1	1.14702
Ltc4s	1.30292	Hiatl1	-1.17995	Atp6v0a2	1.30027			Hat1	1.25496
Yrdc	1.21937	Rtn1	-1.39747	Gpr56	1.4243			Txn2	1.16201
Capza1	1.36143	Dennd5a	-1.15983	Cops6	1.21661			Taf8	1.17986
Adsl	1.34583	Tbrg1	-1.54849	5031439G07Rik	1.3667			Sft2d1	1.23378
Afg3l1	1.24251	Ipo5	-1.30197	Scamp1	1.16859			Mospd2	1.13416
Tnpo1	1.21403	Zscan10	-1.20453	Shmt1	1.39127			AU040320	1.17637
Gjb1	2.27028	Cdk16	-1.29135	Bri3bp	1.12016			Rbm8a	1.23675
Bdh2	1.38022	Abcc4	-1.16381	Tsr3	1.22914			Cd209g	1.35695
Rnf103	1.18526	Nop58	-1.1914	Slc38a2	1.42621			Skiv2l	1.2206
Ddx27	1.19888	Kmt2a	-1.12771	Cog6	1.15663			Mysm1	1.21395
Zfp641	1.13596	Lnx2	-1.14307	Eif2b4	1.31864			Gm527	1.30854
Csnk1a1	1.24298	Cuedc1	-1.26357	Atxn7	1.09333			Rnf26	1.20293
Paqr3	1.23688	Tmem19	-1.21737	Wipi2	1.26983			Jmjd7	1.13602
Apaf1	1.14009	Actn2	-2.19044	Cnbp	1.4317			Zfp579	1.14393
Raph1	1.19847	Hps1	-1.22002	3425401B19Rik	1.32762			Ssr4	1.26517
Mki67ip	1.27464	Dusp15	-1.25175	Vps11	1.14635			Amy1	1.16636
Amot	1.32789	Spock2	-1.37688	Gpr108	1.25605			Ano6	1.13478
Gtf3c4	1.23373	Alkbh6	-1.17454	Gbp7	1.24563			Ube2i	1.20102
Alg8	1.28328	Gm19735	-1.1176	Nubp2	1.1985			Cyp1b1	1.70732
Rplp1	1.41412	Hspb1	-1.37511	Wdr7	1.19416			Kif13b	1.15475
Dusp12	1.23812	9930021J03Rik	-1.14607	Map2k3	1.30074			Wdr20a	1.16637
Zc3h7a	1.18625	Myh7b	-2.66001	Rest	1.08091			Zfp9	1.17743
Rpl30	1.3071	Zmiz2	-1.23235	Ccdc71	1.15075			Irf4	1.21529
Rabggta	1.48954	G6pc	-1.15668	Gabpb1	1.17642			Ssb	1.16635
Serac1	1.25342	Mpc2	-1.27421	Selenbp2	1.30709			Srgn	1.25959
Xrcc2	1.24644	D930015E06Rik	-1.1781	Eif4a2	1.33587			Jag2	1.2087
Rcbtb2	1.25939	Il17ra	-1.14321	Ppp1r10	1.1278			Tpr	1.15741
Mesdc2	1.29971	Actr1b	-1.33851	Tmem128	1.28961			Sirpa	1.33402
Stx18	1.18743	Slc25a34	-1.12588	Rsad2	1.34667			Dld	1.34449
C330018D20Rik	1.35427	Lsr	-1.13975	Dnah14	1.12484			Igf1r	1.14273
Mt3	1.77683	Glod5	-2.04156	BC048355	1.2412			0610007P14Rik	1.20527
Tbc1d14	1.27186	2010111I01Rik	-1.44035	Exosc1	1.21405			Mfsd10	1.15003
Dtx1	1.55666	Adam15	-1.15234	Tti1	1.14233			Mrpl48	1.14813
Cbs	1.36111	Taok2	-1.27284	Wnt4	1.61798			Sh3bgr	1.48858
BC003331	1.58769	Scnn1a	-1.1616	Supt16	1.1322			8430406I07Rik	1.12706
Dnajb14	1.16379	Nppa	-1.23783	Dcaf8	1.14046			Sdc2	1.66577
0610030E20Rik	1.18271	Pcdhgb7	-1.19119	Tcaim	1.20738			Xdh	1.22474
Orai2	1.22305	Cdx1	-1.10848	Defb1	1.57108			Calcoco2	1.36784
Tmem9	1.66109	Rras2	-1.12793	Slc6a8	1.40422			Rbm7	1.16648
Rasip1	1.25872	Sytl4	-1.14973	Nsmce4a	1.17324			Pappa	1.28186
Ldha	2.88025	Heg1	-1.1577	Rbm3	1.29561			Cadm1	1.29207
Cfd	2.24038	Serpinb8	-1.21365	4933411K20Rik	1.18509			Grpel2	1.23293
Itpa	1.29169	Slc25a39	-1.09601	Dtd1	1.24654			Zmynd19	1.15606
Ube2j1	1.25649	Hsf2	-1.19593	Drg2	1.2586			Inpp5a	1.17695
Pyroxd1	1.12122	Kmt2c	-1.16607	Poll	1.22777			Myh4	5.58258
Ddx5	1.18349	Trim35	-1.17079	Atg9a	1.31124			Limch1	1.29664
Sult1e1	1.41859	Tor1aip2	-1.16012	Brd9	1.23035			Raf1	1.24152
Cc2d1b	1.15997	Phyh	-1.4894	Zfp518a	1.22776			Sptlc1	1.11421
Usp12	1.23101	Ephb4	-1.23163	Parg	1.13278			Tmlhe	1.13638
Eif2b4	1.3137	Elovl5	-1.22914	Zfp746	1.19092			Zeb1	1.18958
Thoc2	1.24126	Dbndd1	-1.12104	Fzd4	1.27642			Ciao1	1.25413
Tmco6	1.12872	Hcn2	-1.12505	Dpp6	1.22727			Tbc1d14	1.21193
Synm	1.37047	Pi4kb	-1.15866	Pank4	1.33529			Lars	1.13224
Stradb	1.36568	Cpt1b	-1.37458	Eif4b	1.24462			Ap3d1	1.17191
Psmd9	1.28435	Alcam	-1.34811	Prdx4	1.9168			Naglu	1.15051
Wbp2	1.27955	Gm19903	-1.2559	Rdbp	1.17248			Prkcdbp	1.30428
Ndufaf4	1.22725	Fam3a	-1.20032	Asb6	1.13024			Darc	1.24156
Sntb1	1.89065	Cst6	-1.42844	Rrp12	1.27012			Gpr125	1.19648
Fnip1	1.28373	Tnnt1	-4.00016	Shoc2	1.22124			Col1a1	1.76194
Smc4	1.16431	Elp4	-1.12336	Olfr52	1.1655			Timm50	1.12884
Med28	1.24239	Tnfrsf23	-1.19223	Prkcsh	1.24248			Tmem161a	1.15905
Aup1	1.35472	Rnf6	-1.16575	Rnmtl1	1.16478			Pdgfd	1.37433
Rpia	1.21449	Pbx1	-1.21378	Dhx37	1.13421			Hmgb1	1.19305
Slc25a14	1.29323	Ripk1	-1.30551	Cacna1s	1.37679			Nucb1	1.33361
Ngrn	1.27276	Nkg7	-1.19263	Selp	1.26072			Fau	1.19474
Zfp385a	1.95427	Tcerg1	-1.24957	H2-Q10	1.32728			Atp6ap2	1.18147
Bmpr1a	1.18005	LOC100503428	-1.31388	Maf	1.70747			Il6st	1.23498
Sppl2b	1.19489	Them5	-1.10834	Helz2	1.22385			Pigl	1.1596
Ttc18	1.14948	Asb10	-1.26918	Fkbpl	1.19335			Tmem179b	1.1261
Aasdhppt	1.2268	Ccr2	-1.15944	Ehbp1l1	1.42072			Rpl34-ps1	1.28649
Trappc3	1.23789	Arpp21	-1.32594	Wdr46	1.45267			Git1	1.17092
Rps21	1.35859	LOC100502940	-1.15785	Slc25a51	1.13914			Phgdh	1.34545
Zcchc24	1.38885	Chrne	-1.12111	Dohh	1.32547			1200014J11Rik	1.12734
Ppp4r2	1.20014	Actr2	-1.114	Grpel2	1.28626			Bmper	1.17913
Zfp317	1.19573	LOC101056333	-1.20206	Sh2d5	1.12001			Tecpr1	1.20652
Ubr1	1.16948	Fbxw17	-1.11492	Tmcc1	1.51978			Get4	1.19588
Cand1	1.26864	Arhgap17	-1.18972	Golgb1	1.18907			Gtf2i	1.17728
Kti12	1.18498	BC029214	-1.21225	Ints3	1.12045			Lsm7	1.12424
Tmem165	1.19788	Zfp609	-1.21658	Tgs1	1.18595			Olfr52	1.15758
Atp6v1g1	1.3513	Timp3	-1.38876	Akap11	1.18001			Rnps1	1.14048
Sephs1	1.2663	0610011F06Rik	-1.2169	Eid2	1.12407			Srprb	1.16064
Foxn2	1.28287	Aloxe3	-1.22425	Rbm10	1.205			Nr2f6	1.25515
Wdr47	1.17508	Smpdl3a	-1.2455	COX3	1.15654			Ryk	1.17971
Erp29	1.24479	Mtcp1	-1.10427	Rnf126	1.26667			Rev3l	1.26267
Foxj1	1.1481	Gins1	-1.16875	Taf8	1.205			Pspc1	1.1821
Tmem180	1.29387	Gzmb	-1.46438	Plekhm3	1.11101			Cdh15	1.1442
Itm2b	1.22993	Npepps	-1.13894	Ucp3	3.19266			Gm12942	1.17097
Afg3l2	1.18102	Myl2	-3.0611	Klhl30	1.23498			Tgfbi	1.40577
N4bp2l2	1.25757	Pik3r3	-1.27415	Stk25	1.22994			Stat2	1.17202
Utp6	1.14787	5730419I09Rik	-1.11961	Marf1	1.17578			Prrg1	1.15144
Ppp2r5a	1.38604	Nsf	-1.14492	Uspl1	1.12278			Fads3	1.18777
Ppapdc3	1.42118	Pla2r1	-1.23021	Thop1	1.16448			Tuba8	1.35811
Mybpc2	3.61227	Donson	-1.14325	Amy2a5	1.31645			Slc13a3	1.2146
Cntfr	1.33459	Ndufb10	-1.14985	Rprd2	1.14314			Ephx4	1.13512
Polr2b	1.12991	Mina	-1.32071	Psma1	1.29225			Cul4a	1.15543
Olfr169	1.35764	Aco1	-1.15586	Abhd17b	1.18694			Cbx1	1.18625
Eme2	1.16568	Myh3	-1.15731	Mrpl43	1.287			Ube2b	1.14041
Tpst1	1.19078	Ip6k2	-1.10419	Slc25a32	1.17188			Atf7ip	1.25747
Bcl6	1.43297	Ralgapa1	-1.15992	Atp6v1b2	1.1585			Psmc3	1.27546
2210011C24Rik	1.38648	Bgn	-1.56896	Trp53	1.29353			Mt3	1.49593
Med21	1.28095	Rdh11	-1.11563	Lig3	1.21462			Secisbp2	1.15019
Rnf26	1.16107	Seh1l	-1.13971	Mtx2	1.12994			P2ry14	1.23418
D030056L22Rik	1.12437	Leng8	-1.13081	Dnajc7	1.12329			Cldn11	1.14188
Hagh	1.17379	Klhl34	-1.90264	Dennd4a	1.1282			Ptprf	1.25889
Clk3	1.20479	Dennd4c	-1.12442	Ncmap	1.68605			Alkbh5	1.18211
Wdr7	1.22389	Tead4	-1.27841	Fbxo3	1.33068			H2-Q10	1.22534
Clrn2	1.26797	Os9	-1.1202	Tulp4	1.15329			Zbtb6	1.16073
Rsu1	1.24534	Trim37	-1.107	4931440F15Rik	1.25443			Cd9	1.24999
Vopp1	1.26975	Rab31	-1.22451	Cln3	1.15022			Acvrl1	1.23394
Apitd1	1.34576	Svil	-1.25399	Rars2	1.20646			Lage3	1.17851
Srsf10	1.23229	Zfp131	-1.15198	H13	1.14174			Lix1l	1.13334
Pno1	1.46918	Set	-1.23857	Eif2d	1.2257			Habp4	1.26088
Madd	1.11519	Guf1	-1.13197	1110008J03Rik	1.2242			Rab15	1.13484
Fam49b	1.22496	Lgr6	-1.7143	Med7	1.20354			Ogfod2	1.21721
Slc35c1	1.13953	Tollip	-1.1336	Lpin1	1.29167			Erbb2	1.16561
Ccdc23	1.3119	Smtnl1	-1.89937	Zhx3	1.16665			Dact2	1.39761
Ankrd9	1.39869	Fbxo34	-1.2498	Leo1	1.20187			Pdcd6ip	1.23128
Mstn	1.53455	Fcf1	-1.09396	0610031J06Rik	1.16004			Ssh3	1.19352
Slc22a18	1.3266	Dusp23	-1.21085	Map1lc3b	1.51342			Adam33	1.52412
Olfr52	1.19682	Pabpc1l	-1.49995	Bclaf1	1.29043			Yipf4	1.16193
Impa2	1.5352	Pnmt	-1.59039	Pnpla7	1.39843			H2-D1	1.22463
Adh5	1.1568	Ptprb	-1.17957	Usp25	1.34816			Med4	1.17424
Rpa3	1.15904	Tnpo3	-1.20884	Dhrs4	1.29415			Exosc5	1.16726
Commd9	1.29692	Hectd3	-1.16415	Snrnp200	1.26539			Nr1d2	1.19204
Espn	1.8264	Ccdc121	-1.0852	Pwp2	1.28183			Tkt	1.17666
Sun1	1.28879	Lrrk2	-1.25483	Ifi27l2a	1.27158			Pdgfrl	1.45691
Eif1	1.27343	Ndufb6	-1.11796	Tmub2	1.24502			Stt3a	1.13902
Jkamp	1.12706	Rsad2	-1.17256	Commd9	1.24322			Fam73b	1.17697
Arf5	1.14527	Npr2	-1.3203	8430406I07Rik	1.11025			Ivd	1.20889
Rab1b	1.28605	Pknox2	-1.0998	Cep95	1.16862			Tmem168	1.1407
Fbp2	2.9615	Zkscan6	-1.13551	Cldn12	1.22561			Prkag2	1.23578
Fas	1.36897	Serf2	-1.21187	Lpgat1	1.20109			Ptms	1.2819
Rps3	1.1896	Upp1	-1.21852	BC017158	1.10832			Pank4	1.3219
Dnajc18	1.18704	Hnrnpul1	-1.13628	LOC100862489	1.19829			Gm15501	1.13785
Agap1	1.21814	Gpat2	-1.38176	Sesn3	1.62418			Zbtb49	1.11542
Traf3ip3	1.26021	Stk40	-1.26185	Zfp560	1.22105			Srrd	1.23605
Lgr4	1.20408	Als2	-1.19021	Chpf	1.32111			Insc	1.16035
Ranbp1	1.14521	Vps26b	-1.10543	Psmc2	1.32141			Rpn2	1.16813
Fbxl21	1.19393	En2	-1.10578	Rbfa	1.2947			Epb4.1l4b	1.17926
Nudt2	1.1953	2410066E13Rik	-1.22097	Plxnb2	1.18308			Ncln	1.19121
Adprh	1.47533	Zswim6	-1.10675	Hhatl	1.23486			Sf3b1	1.0991
Polr2l	1.24744	Mapkap1	-1.16436	Smad6	1.17892			Sec62	1.1745
Zc3h8	1.19643	Llgl1	-1.19994	B3gat3	1.42607			Tmem68	1.12681
Rnf138	1.21083	Mgrn1	-1.18912	Irf9	1.12416			Trim54	1.16678
Polr2f	1.2903	Tm2d1	-1.0967	Rnf214	1.11694			Morf4l1	1.11013
Slc9a6	1.20459	Zfp326	-1.13628	Cpne7	1.47295			Tank	1.11251
Ofd1	1.29806	Smad1	-1.29046	1700030K09Rik	1.11609			Smarcd3	1.20119
Grtp1	1.32261	Sdhaf2	-1.16143	Rab10	1.33966			Hspa13	1.11363
Crebl2	1.2262	Cryab	-1.4317	Art3	1.27326			Man2c1	1.15505
Sstr3	1.4332	Tmem38a	-1.2	Psmd12	1.30826			Cc2d1a	1.17542
Ago1	1.11639	Gem	-1.43317	Ppp2r4	1.19172			Fam49b	1.17796
Fam96a	1.28487	Slx1b	-1.1576	Lypla2	1.26414			Fkbp9	1.18131
Trp53	1.3278	Wdr26	-1.21608	Fndc4	1.20138			Asb5	1.22154
AW554918	1.11927	Gtf2ird1	-1.17717	BC005624	1.21901			Ddost	1.24003
Rrp7a	1.18746	Hadhb	-1.2012	Ccne2	1.13338			Ubxn6	1.1685
Fbxw4	1.36191	Pikfyve	-1.08244	Akt2	1.319			Rgl1	1.39806
Wdr41	1.33076	Acsl1	-1.43198	Enthd2	1.15739			Cwc15	1.19089
Cd2bp2	1.19646	LOC101055670	-1.12948	Pik3r1	1.75326			U2af2	1.21405
Emc4	1.28771	Med23	-1.13096	Vars	1.36385			Pomgnt1	1.14206
Tm9sf2	1.21104	Myom3	-3.13971	Arpp21	1.28189			Mblac2	1.45435
Fig4	1.28213	Clk1	-1.14187	Cpsf2	1.12901			Srf	1.22553
Nsmce1	1.14355	Gbp6	-1.17442	Zer1	1.26076			Tada3	1.15757
Appbp2	1.23466	Ccdc115	-1.11633	Phlda3	1.73333			Clk3	1.17416
Ciao1	1.25689	Mtmr3	-1.11349	Cnot1	1.18249			Aup1	1.27807
Ebna1bp2	1.15076	Ssrp1	-1.26672	Naf1	1.1359			Serping1	1.42082
Krtap20-2	1.15232	Mrps36	-1.13194	Guca2a	1.11082			Rpn1	1.18172
Kdelc1	1.25133	Tmed2	-1.13067	Ifnar1	1.18483			Nup62-il4i1	1.14744
Klhl8	1.2786	Zc3h7b	-1.10431	Cog5	1.08524			Cspp1	1.1596
Trim27	1.17797	Mdc1	-1.19544	Cyp2d40	1.17445			Tpst1	1.20548
Dscr3	1.24844	Mapkapk5	-1.0663	Caap1	1.07985			Map3k1	1.18529
Asf1a	1.1679	Spin2	-1.34587	Pla2g6	1.21456			Rpusd4	1.13406
Bag6	1.29057	Gm12250	-1.20041	Acbd6	1.18256			Panx1	1.17245
Atp6ap1	1.24103	Pde3a	-1.11956	Bcat2	1.28467			Ndnl2	1.14256
Mrps16	1.21971	Sptssa	-1.11964	Commd4	1.26052			Tubb4a	1.25196
Rrp12	1.27118	Igfbp3	-1.30797	Leap2	1.21559			Lrp11	1.18098
2700097O09Rik	1.21495	Eri1	-1.13164	Ythdf1	1.14717			Sema3b	1.635
Polr3h	1.22727	Sf3b2	-1.12863	Gramd4	1.23321			Gm12185	1.56756
Irf4	1.30307	Rps11	-1.15192	Nsfl1c	1.2656			Tbc1d4	1.19087
H3f3b	1.27995	Pdk3	-1.19044	Exosc7	1.30124			Znrf3	1.18555
Polr1d	1.35371	Isg15	-1.13334	Sec24a	1.34258			Jmjd8	1.13699
Clic5	1.22969	Dbi	-1.20959	Dscr3	1.23471			Pcyox1	1.13211
Habp4	1.18282	Mettl8	-1.16253	Bet1l	1.25392			Nol9	1.13179
Rhot2	1.13311	Setd2	-1.11055	Cep135	1.10018			Ubxn4	1.20732
Plcl1	1.28201	Rab3gap2	-1.09929	Cdh15	1.21837			Traf3ip3	1.24775
Ahsa1	1.21427	Nvl	-1.15489	Tmem214	1.39934			Asl	1.1255
Znrf3	1.13291	Arc	-1.20209	Nup214	1.18445			Sppl3	1.16503
Git1	1.2039	Naa20	-1.19406	Dsc2	1.29404			Ush1c	1.51553
1700123O20Rik	1.24859	Olfr1342	-1.22206	Ybey	1.1606			Fbxo3	1.15888
Rbks	1.31218	Polr1e	-1.09997	Cnksr1	1.22065			Adprm	1.14618
Myom2	1.35329	Dnajc27	-1.12638	Chd8	1.13954			Gtf2f1	1.15198
Atad2b	1.15658	Coq6	-1.19557	Acox1	1.2298			Sntb1	1.87329
Hist1h3f	1.20352	Rln1	-1.12517	Ngrn	1.23046			Sec13	1.14943
Ngfrap1	1.34975	Ikzf5	-1.1166	Nfs1	1.18451			Dhrs3	1.30498
2009-03-01	1.22245	Olfr1447	-1.15572	Tmem208	1.19993			Herpud1	1.418
Ruvbl1	1.19323	Dguok	-1.08422	LOC620017	1.15609			Scarb2	1.18594
Hic2	1.26547	Tln1	-1.21676	Pias4	1.21937			Cfh	1.4851
Ivd	1.25124	Phf12	-1.14578	Eftud2	1.34848			Car11	1.2041
Abcf3	1.29499	Fiz1	-1.29987	I830012O16Rik	1.24434			Cpne7	1.49249
Lima1	1.37861	Hdac1	-1.12705	Gng11	1.33147			Slc35a2	1.10815
Zc3hc1	1.25424	Olfr1449	-1.14159	Cep63	1.16627			Gpc4	1.29871
Map3k14	1.1409	Cacnb2	-1.1514	4933408B17Rik	1.08854			Tuba4a	1.27144
Slc37a4	1.86766	Sf1	-1.22204	Rufy1	1.1942			Rps13-ps4	1.14879
Glt8d1	1.14909	Rprd1a	-1.16188	Frat2	1.23928			Mepce	1.16537
C1galt1c1	1.24747	Tubgcp3	-1.09684	Gjb1	1.86358			2410004P03Rik	1.15922
Spsb2	1.33627	Efr3a	-1.15841	Ipo4	1.31979			Uap1l1	1.16714
Trip4	1.14611	Rusc2	-1.22757	Fzr1	1.14825			Med18	1.24129
Sftpb	1.21332	Exo5	-1.072	Ofd1	1.29998			Pkd2	1.15888
Bmp2	1.25987	Cxcl12	-1.20185	Skiv2l2	1.23564			Asah1	1.16496
Rnase1	1.20326	H2afy2	-1.10422	Aup1	1.27471			Fbxw5	1.18989
Rpl7l1	1.22903	Scaf1	-1.19721	Pde12	1.25937			Heatr5a	1.1215
Med4	1.16656	Gtdc2	-1.2321	Szt2	1.20836			Mrpl53	1.12552
Zfp146	1.15448	Tufm	-1.19336	Carkd	1.19214			Gm6747	1.18814
Mrpl18	1.15454	Mllt3	-1.18245	Gadd45a	2.42995			Phf1	1.19898
Rbm45	1.12161	Adm	-1.2856	Gtf2h3	1.22578			Tcn2	1.11891
1110059G10Rik	1.28145	Myh7	-9.25461	Lrrc71	1.08819			Nomo1	1.15491
Gxylt1	1.15263	Iqcc	-1.18893	Chd1l	1.27903			Cacnb1	1.27603
1700030K09Rik	1.12007	Zfp472	-1.1153	Tmem222	1.29877			Chpf	1.21256
Slc35g2	1.26474	Specc1	-1.47249	Smchd1	1.2049			Rps25	1.15291
Anxa6	1.33214	Jun	-1.4062	Nedd8	1.19755			Lifr	1.17899
Ramp1	1.68259	4933433C11Rik	-1.14145	Gls	1.26061			Rbbp4	1.17082
Slc12a8	1.44672	Slc25a13	-1.35545	Pld3	1.41311			Papolg	1.13216
Krit1	1.09441	Dennd6b	-1.16404	Actr10	1.1719			Pard6a	1.12872
Nme3	1.15844	Rsl1d1	-1.21531	Sptlc1	1.10375			Ube2v1	1.12681
Polr3g	1.32814	Mllt6	-1.10506	Hoxa4	1.49818			Afp	1.40387
Stk16	1.1971	Rrp9	-1.16007	Inpp1	1.24384			Smpd2	1.15769
Dnajc3	1.16407	Tlr1	-1.09879	Nono	1.13718			Ablim2	1.21527
Dcun1d1	1.13936	ND3	-1.13547	Ddx58	1.22608			Taf11	1.16676
Osbpl7	1.19979	Lrrc23	-1.28222	1810009A15Rik	1.13374			Tmem259	1.13381
Txndc9	1.15853	Prr12	-1.18702	Impad1	1.13048			Prmt6	1.1139
Agpat3	1.30676	Rnf20	-1.12532	BC004004	1.28056			Capn1	1.18691
Gm4332	1.20151	Krt12	-1.28591	Pex5l	1.2352			Sgk1	1.15891
Bcap29	1.32653	Myo18b	-1.19755	Ddt	1.26429			H2-Q10	1.23046
Ppp3cb	1.47215	Sh2d3c	-1.20792	Nmi	1.28534			1700052N19Rik	1.1631
Zfp846	1.21017	Aldh9a1	-1.22481	Kif1a	1.32325			Naip7	1.1416
Wdr46	1.38587	Smpd4	-1.13227	Pla2g2f	1.08362			Tra2a	1.148
Neu3	1.29614	Ankrd32	-1.179	Rad51ap2	1.275			Snapin	1.17775
Rnase4	1.32471	Gatsl2	-1.13222	Wfikkn1	1.25752			Sod1	1.12388
Tmem179b	1.13676	Tmem65	-1.38625	Athl1	1.37356			Rnf5	1.22313
Eno2	1.15773	Zfr	-1.16362	Toe1	1.12234			Meaf6	1.20374
Ctsh	1.3306	Tnnt2	-1.54344	Plekhh3	1.44733			Pard3b	1.24273
Clp1	1.24631	Pdcd6ip	-1.19223	Ubxn1	1.24986			Ppp6r1	1.13343
Ctsl	1.34759	Arpp19	-1.27063	Fbxl18	1.15843			Amy2b	1.21583
Extl2	1.27422	Fnbp1	-1.12326	Khnyn	1.20719			Uap1	1.25717
Ankrd46	1.18099	Hdac4	-1.18849	Sptb	1.30495			Fam109a	1.10746
Med9	1.23219	Smg1	-1.1432	Dnaja3	1.2377			Hdac3	1.13795
Camsap1	1.23018	Plxdc2	-1.36847	Ttc4	1.14378			Col16a1	1.4787
Tmem203	1.21593	Mpp3	-1.12399	Clec16a	1.12949			Ppan	1.19272
Tubgcp2	1.21022	Slmap	-1.30189	Stard7	1.19045			Enox2	1.16524
Prkcq	1.22539	BC030336	-1.13459	Irak1bp1	1.10335			Kxd1	1.14633
Dynlt3	1.28202	Pik3c3	-1.12896	Bcl7a	1.19848			Abhd14b	1.14007
Rps15a	1.20234	Dcaf4	-1.12333	Arhgef2	1.25519			Eif6	1.18485
Edf1	1.18353	Cul4a	-1.12031	Cog4	1.14432			Cxxc1	1.14779
Dennd2c	1.38136	Ep300	-1.11729	Fem1c	1.27999			Impdh2	1.15971
Lsmem1	1.56965	Cdk12	-1.12199	2610301G19Rik	1.13282			Bcat2	1.19811
Imp3	1.23544	Zfp120	-1.12438	Ppan	1.28313			Wdr77	1.20095
Timm44	1.18748	Arhgap20	-1.14586	Abhd5	1.3298			Fam213a	1.28379
Mrpl32	1.18753	Dram2	-1.12189	Fkrp	1.15232			Rnf145	1.21802
Ppa1	1.23206	Mrps18b	-1.11765	Pick1	1.16919			Tmed2	1.17822
D430019H16Rik	1.34906	Lamtor1	-1.16168	Oxld1	1.26206			Atp6ap1	1.15707
Nexn	1.2625	Glyr1	-1.10611	Vps13b	1.42424			6330409N04Rik	1.24131
Actl6b	1.20201	Glyctk	-1.18044	Dctd	1.21537			Gorasp2	1.18459
Tap1	1.2359	Hk1	-1.48716	Gpr37l1	1.29882			Ttc39c	1.63308
Psma2	1.12393	Tecr	-1.36119	Uba5	1.25384			Zc3h15	1.15761
Tjap1	1.18069	Pacsin2	-1.34366	Ifrd2	1.31329			Tsr3	1.23602
Clcn7	1.25434	Slc25a1	-1.19683	Gm5806	1.13806			Tab2	1.29744
Lrrc8a	1.10748	Mettl1	-1.09258	Eftud1	1.18709			Phb	1.22001
Zfp708	1.21579	Ddx42	-1.15995	Sh3d21	1.25176			Gmeb1	1.14019
Cd82	1.30047	Epha2	-1.2273	Gm527	1.15326			B3gat3	1.33487
Cyb561a3	1.47907	Chmp4b	-1.125	2006-03-01	1.17206			Ints12	1.18473
Klf9	1.23513	Caprin2	-1.13246	Ptplb	1.19566			Ankrd46	1.16019
Pkd2	1.14114	Isx	-1.13473	Mprip	1.25381			Calhm2	1.21072
Tsr3	1.25083	D11Wsu47e	-1.14297	Mtpap	1.18209			Pltp	1.27017
Kbtbd3	1.56527	Ier5l	-1.35629	Arfgap2	1.3076			Atf1	1.17407
Sdc2	1.6081	Rdh1	-1.28484	Fam149b	1.19098			Ramp1	1.56977
Qsox1	1.19552	Tmem115	-1.1623	Timp4	1.16433			Acrbp	1.27302
Pm20d1	1.25408	Igh-VJ558	-1.21321	Ublcp1	1.13113			Aspg	1.59593
Apof	1.22284	2610034B18Rik	-1.14768	Adsl	1.22651			Cdc42se2	1.12628
Atp6v0b	1.21577	Acaa1b	-1.24969	Blmh	1.15818			Krit1	1.12503
Smdt1	1.1911	Xirp1	-1.34904	Axin2	1.19619			Anp32a	1.18024
Lemd2	1.21457	Vash1	-1.32847	Lrrc8a	1.12101			Tmem9	1.53924
Gorasp1	1.20722	Zcchc6	-1.15858	Slc4a1ap	1.11018			Cnot3	1.14761
Darc	1.3339	Kel	-1.14366	Inpp5k	1.22351			LOC100046091	1.12259
Mettl14	1.12649	Copa	-1.20444	Wdr90	1.2486			Ykt6	1.20891
Rpl35	1.21037	Arl14ep	-1.21309	Nsmce1	1.23575			Pex6	1.08978
Adam9	1.17365	Ifi203	-1.17545	Ube2w	1.31362			Zxdb	1.15058
Cyp2d22	1.42872	Itih5l-ps	-1.20868	Man2b1	1.13585			Fam203a	1.19101
BC005624	1.19755	5430401F13Rik	-1.1908	Pdf	1.20073			Aasdhppt	1.19273
Nim1	1.43175	Fbxo8	-1.22097	Sav1	1.12176			Slc46a1	1.17867
Ptplb	1.21045	1700006E09Rik	-1.22912	Rad23a	1.4457			Spata4	1.23006
Sart3	1.10688	Ifitm3	-1.72909	Fem1a	1.34064			Arhgdia	1.141
Hsf5	1.3501	Pkia	-1.22809	Mpp5	1.16425			C530008M17Rik	1.09889
Eed	1.24134	Coq10a	-1.26972	Atp9b	1.16044			Actl6a	1.14139
Crabp1	1.35958	Soat1	-1.13202	Pskh1	1.20621			Cav3	1.14467
Mmp23	1.40768	Hspb2	-1.14278	AU040320	1.15494			Pnma1	1.1937
Tra2a	1.24313	Acy1	-1.17516	Olfr313	1.16689			Madd	1.22867
Adar	1.18178	Afm	-1.16002	Atmin	1.11007			E2f8	1.36837
Pctp	1.35097	Cntf	-1.12072	Ndc1	1.17628			Rae1	1.15396
Hnrnpll	1.17269	LOC100045736	-1.11899	Ramp1	1.39777			Lrrc59	1.12972
Plin2	1.43422	Klhl24	-1.3605	Tm9sf4	1.16126			Strap	1.24778
Cyb5r2	1.20163	Itih4	-1.30727	Crebl2	1.22676			Tmed4	1.22859
Dmxl1	1.24568	Idh2	-1.32803	LOC674392	1.11465			Orc3	1.1962
Ngly1	1.32382	Khsrp	-1.14768	Ivd	1.22342			Spag7	1.21865
Gnl3l	1.20653	Chst5	-1.15497	Asah1	1.1234			Ifi47	1.13225
Ran	1.17912	Coq9	-1.56434	Kri1	1.274			Stambp	1.12673
Pdcd2l	1.17466	Srcap	-1.11071	Hdac4	1.32794			Stard13	1.1409
Ccdc51	1.30962	Map2k6	-1.57339	Ngly1	1.29399			Cxx1c	1.2354
Ap3d1	1.19228	Cflar	-1.25807	Hddc2	1.19817			Mob4	1.16436
Ppp3r1	1.34655	Proca1	-1.12825	Azin1	1.14927			C3	1.25951
Arfgap2	1.31157	Scap	-1.15677	Med26	1.12467			Kazn	1.16578
Hist1h1b	1.16247	A230050P20Rik	-1.13608	Csnk1g2	1.26996			Eif3m	1.21441
Ube2g1	1.1608	Gimap6	-1.33267	Zfp37	1.20815			Prdx4	1.14364
Acer1	1.14712	Gbe1	-1.40993	Cebpb	1.33443			Srsf6	1.13569
Gm6379	1.25254	Mgat2	-1.09039	Hgs	1.19662			Cse1l	1.21154
Adrm1	1.26239	Cpsf3l	-1.08357	Mon1a	1.17376			Rps29	1.11579
Mthfd1	1.12778	Tek	-1.15431	Isoc2a	1.21691			Ifrd2	1.2482
Anapc10	1.1206	Dcaf8	-1.13672	Mrps35	1.32729			Zfp397	1.17973
Epc2	1.14898	E430025E21Rik	-1.18782	Fam35a	1.12762			Akr1e1	1.13137
Alg5	1.16768	Tmem39a	-1.09019	Ank1	1.24956			Cep170	1.13591
Itgb3	1.41462	Arl9	-1.12467	Pdgfc	1.08313			Nsd1	1.13938
Pex7	1.22056	Tmem136	-1.12669	Zfp839	1.13884			Mogs	1.16456
Psmc5	1.32599	Hist3h2ba	-1.10152	Rfx7	1.15954			Phlda3	1.51815
Rpl27	1.21835	Eif2a	-1.18017	Ppargc1b	1.42543			Ap1s1	1.1127
Zfpl1	1.13917	Itga7	-1.19479	Pnpt1	1.15439			Tbpl2	1.11328
Tatdn1	1.15656	Abl1	-1.17149	Flot2	1.26946			Psmb8	1.22303
Rars	1.30066	Pdia3	-1.15265	Gadd45gip1	1.26035			Emc4	1.24705
Wbscr28	1.16718	LOC677654	-1.25337	Ubl7	1.34639			Strbp	1.1145
Exog	1.1787	Btnl9	-1.43473	Tmem182	1.13668			Arpc1a	1.15607
Apmap	1.23355	Ptpn12	-1.1344	Mfap3	1.1479			Rnf126	1.16285
Lpin1	1.32563	Shmt2	-1.11561	Asb14	1.3062			Asap3	1.10409
Cyb5d2	1.2053	Usp30	-1.10848	Pigl	1.17247			Rsad2	1.34719
Serp1	1.24875	Vstm2l	-1.28673	Sh3rf2	1.25199			Sorl1	1.6098
Slc25a44	1.19867	Unc5b	-1.30927	Mtdh	1.18404			Lyrm5	1.18785
Dcaf13	1.1353	Zfp128	-1.15753	Cdyl2	1.25584			Dok5	1.17149
Brf2	1.22116	Patz1	-1.14081	Lrrfip2	1.17942			Lsmem2	1.13759
Acsl5	1.23058	Stard3	-1.47545	Habp4	1.15712			Trim13	1.20998
Fabp6	1.36544	Myoz2	-4.05817	Bst2	1.26799			Rpl23a	1.15815
Rps16	1.29297	Pafah1b3	-1.1563	Tbc1d13	1.20625			Mbp	1.23814
Kri1	1.14994	Asic1	-1.15101	Mcfd2	1.18054			Gltscr1l	1.11781
Psmc3	1.32542			Ramp2	1.14101			Aga	1.17263
Fam179b	1.17209			Tmed7	1.20588			Alkbh4	1.09826
Wbp1l	1.35661			Mphosph10	1.19843			Dolk	1.18965
Csnk1g1	1.14847			Ttc39c	1.81951			Hoxa5	1.11395
Tmem17	1.19249			Cpsf4	1.22525			Mcmbp	1.08587
Peg12	1.2686			LOC101055890	1.10512			Acy1	1.17386
Timm13	1.27632			Cldnd2	1.37249			H6pd	1.20957
Pter	1.21552			Mplkip	1.26491			Pigc	1.14895
Zbtb48	1.17725			Cpt1b	1.31908			Abcd1	1.13472
Ubb	1.17647			Phka1	1.61344			Mfn2	1.17585
Tulp4	1.19634			Tcf20	1.15958			Gng13	1.15749
Gng13	1.19711			Zfp318	1.21581			Bet1l	1.16318
Pgam2	1.79136			Cd151	1.21571			Drg2	1.19257
Rps23	1.34652			E2f6	1.15664			Boc	1.3678
Rpl36al	1.20031			Zhx2	1.12043			Pdlim5	1.20316
Elk4	1.14798			Copz1	1.18436			Zfp708	1.25097
Edem3	1.24744			Myh1	1.31389			Fxr1	1.18965
Emg1	1.23773			Polr2l	1.13871			Bnip3	1.3333
Gpd1	1.71783			Pfkfb3	2.65764			Rps3	1.13584
Pum2	1.18703			Rwdd2b	1.10207			Rad54l2	1.12096
Hax1	1.25934			Cars2	1.28576			Imp3	1.19252
Prdx4	1.21498			Prpf19	1.25424			Nbeal1	1.15326
1810030O07Rik	1.17673			Lifr	1.22053			Rbp4	1.25099
Pqbp1	1.18817			Dennd2c	1.43963			Tor1aip1	1.1863
Lactb	1.1329			Zfand1	1.10826			Anxa5	1.27682
Muc5b	1.32251			Topaz1	1.7166			Zyg11b	1.13361
Tmem248	1.20586			Mrpl37	1.22228			Ncoa5	1.13287
Pgm2	2.128			Hif1an	1.31758			Pgls	1.19388
Wbp4	1.14843			Fntb	1.34851			Gm9923	1.10437
Zfp26	1.10601			Foxn2	1.2424			Chuk	1.14109
Ube2a	1.16655			Rfx1	1.19361			Pcbp4	1.20997
Nde1	1.31719			Men1	1.19207			Lphn2	1.18218
A2m	1.33991			Glt8d1	1.19404			Ctnna1	1.13918
Hyal2	1.2674			Cxcl12	1.28505			Ergic2	1.16592
Msx2	1.35571			Ldlrap1	1.22117			Top2b	1.12991
Invs	1.20501			Aftph	1.19611			Fam162a	1.14735
Bloc1s2	1.18343			Abtb1	1.25771			Ivns1abp	1.39123
Smox	1.31865			Acap2	1.25541			Wac	1.12473
Srrm2	1.399			Katnb1	1.17577			4930504O13Rik	1.20852
Zfp90	1.18441			Mrps27	1.20996			Fn3krp	1.1073
Cep63	1.14892			Acsl4	1.14309			Sumo1	1.19338
1810022K09Rik	1.30304			Gm572	1.12711			Cbx3	1.17074
Cdc34	1.26016			Npc1	1.25879			Ttc17	1.17149
Tut1	1.28987			Atp6v0e2	1.16369			Plekhm3	1.1089
Rpl34-ps1	1.31219			Uxt	1.17273			Snx1	1.17234
Nek9	1.23408			Actn3	1.62163			Gpt2	1.21652
Kcnj11	1.39537			Psmf1	1.14207			Zfp91	1.18978
Taf8	1.18517			Adhfe1	1.3159			Scamp4	1.12555
Pgp	1.62613			Zfp248	1.17829			Slc35a4	1.19534
Gna11	1.23043			Il33	1.53181			Tspan8	1.73576
Ap4m1	1.30676			Ccng2	1.137			Lemd2	1.16234
Tyro3	1.27623			Darc	1.31099			Adss	1.29439
Taf9	1.23812			Fam83a	1.13102			Aldh3a2	1.16837
Rplp0	1.32094			Zfp316	1.12488			Ganc	1.20737
Efhc1	1.45185			Rtp3	1.16636			Rraga	1.15696
Phb	1.25624			Fzd2	1.08094			Bub3	1.15932
Pigf	1.17801			Mafa	2.13382			Gas7	1.23557
Med6	1.20194			Desi2	1.1613			C1galt1c1	1.18615
Grwd1	1.18834			Tbpl2	1.0975			Peli3	1.12343
Mfap1b	1.18433			Hipk2	1.17123			BC017612	1.26669
Srp9	1.16024			Htra2	1.15314			Pddc1	1.1455
2410131K14Rik	1.58098			Bcs1l	1.18803			Kcna7	1.1936
Gtf2b	1.15064			Pnkp	1.1494			Brinp1	1.22469
Rpp21	1.27449			Npat	1.10293			Dab2ip	1.16071
Gabarap	1.26112			Igf2bp3	1.17054			Osr2	1.18278
Ubn1	1.16365			Psmg4	1.23927			Cited1	1.35672
Prkab1	1.14289			Uckl1	1.37595			Wnk2	1.20829
6430571L13Rik	1.32546			Wdr81	1.20078			Cox4nb	1.17582
Tprgl	1.14832			Amigo1	1.13207			Fam78a	1.34393
Tmod4	1.44994			Rev1	1.20944			Maoa	1.26503
Rpl23a	1.31099			Miox	2.27951			Ptpn2	1.10115
Med8	1.17138			Kxd1	1.1553			Cd209a	1.21671
Dnajc15	1.25112			Ccdc86	1.1691			Lrrc42	1.16705
Fbxw5	1.28388			Ddx31	1.13745			Fabp4	1.27481
Mxd4	1.31663			Tusc2	1.1939			Pkd1	1.18881
Lrif1	1.2844			Spcs3	1.25791			Hmga1	1.13216
Pmp22	1.46651			Csnk1a1	1.13477			Zfyve20	1.17372
Myl6	1.17732			Alkbh8	1.09441			Nt5e	1.1181
Exosc7	1.26557			Nfkbib	1.16346			Polr3h	1.14412
Dennd4b	1.13198			Ep400	1.15947			Ddr2	1.26616
Tmem185b	1.19628			Serinc2	1.31633			Ugp2	1.32256
Nup62-il4i1	1.399			LOC638236	1.15572			Hif1an	1.22893
Pex26	1.18295			Rsrc1	1.25996			LOC101055890	1.0981
Kif13b	1.16588			Ruvbl2	1.15426			Eif3k	1.16523
Mamstr	1.57337			Iba57	1.25464			Spice1	1.5181
Tmem229b	1.40317			Ryr1	1.20435			Zfp184	1.15202
Olfr1496	1.22323			Samd4b	1.15525			3110002H16Rik	1.19811
Carkd	1.19665			Dcaf7	1.17923			H2-Q2	1.2025
Ccdc40	1.15886			Pex16	1.21606			Adprh	1.36427
Usp47	1.28213			Zfyve9	1.10784			Baiap2	1.13623
Cct7	1.21796			Stx7	1.22485			Meis2	1.11438
Zfp780b	1.15198			Fance	1.21109			AI597468	1.11966
Nol6	1.27165			Gtf3c5	1.12399			Gstz1	1.14866
Gtf2ird2	1.12862			Haus6	1.14797			Kcnj11	1.20691
Tbc1d8b	1.14153			Plin2	1.37037			Kbtbd12	1.26222
Proser1	1.21506			Gnpnat1	1.10747			Tmod4	1.34746
Lhpp	1.29666			Hmgcl	1.24584			Gadd45gip1	1.25846
Sh3pxd2b	1.23326			Ppm1g	1.23605			Nol6	1.13436
Prepl	1.26936			Lgmn	1.17981			Vkorc1	1.18228
Haus1	1.11889			Smim1	1.32142			Jak2	1.22571
Gcfc2	1.13206			Trpt1	1.332			Narf	1.21773
Mrpl52	1.29757			Clrn2	1.14979			Lyplal1	1.12975
Enho	1.1751			Supt5	1.15019			Rcl1	1.1665
Etnk1	1.23042			Nub1	1.22477			Rce1	1.1499
Atp2b2	1.45756			Csf2rb2	1.2345			Fbxw8	1.12333
Cstb	1.23845			Mocos	1.25367			Glrx3	1.14853
Ndufaf2	1.22132			Hrnr	1.08912			Zfp322a	1.17672
Fkbpl	1.1405			Ddx59	1.17304			Tfdp1	1.17671
Sypl2	1.18347			Kdm3b	1.14757			Sptb	1.19681
Wipf1	1.17155			Rec8	2.65679			Galnt4	1.10851
Rbm8a	1.24021			Bcl6	1.28494			Mios	1.1622
Eif4h	1.15619			Snx13	1.14312			Aamp	1.18713
Zfp318	1.17059			Npnt	1.11361			Mrps22	1.21908
Acap2	1.26297			Atf6b	1.16951			LOC638399	1.15683
Ddx19b	1.103			Cfd	2.1911			Pelp1	1.10698
Hmx2	1.59952			Med8	1.17971			Ddb2	1.15269
Usp7	1.1526			Arl6ip1	1.30686			Irf9	1.10545
Gatad1	1.17187			Otud5	1.13712			Ndor1	1.11918
Cmc1	1.20426			Rfng	1.32112			Il16	1.13291
Cbx3	1.20309			Olfr222	1.10699			Atp6v1b2	1.15318
Gm14434	1.13112			Sesn1	1.39498			Evl	1.14012
Ftl1	1.21233			Pcsk7	1.13199			Ccdc126	1.17178
Maoa	1.45112			Plcb3	1.1088			Galns	1.14744
B3galt1	1.31682			Ipo13	1.30123			Yeats4	1.13265
Trmt61a	1.18112			Trpm7	1.15556			Fbxl6	1.13953
Bag5	1.17527			Ptpn14	1.24763			P4ha2	1.20326
Rnf126	1.25454			Prkca	1.24704			Heatr1	1.11574
Rsbn1	1.12922			Mcat	1.13491			Fndc4	1.28975
Csnk1g2	1.18575			Zswim7	1.14274			Tmem241	1.10243
Triap1	1.25783			Ccnd3	1.17176			1700030K09Rik	1.08452
Spice1	1.40747			Bscl2	1.24256			Cops6	1.14276
Cox14	1.2357			Cdnf	1.28414			Siah1a	1.13235
Dok5	1.16416			Fxyd4	1.10976			Kdm3b	1.14132
Mrpl3	1.17218			Cdc123	1.51997			Ccdc61	1.09473
Kctd21	1.2389			Wdr5b	1.16022			Cog4	1.12935
Birc6	1.13324			Klhl40	1.18595			Arcn1	1.19522
Eif4b	1.26011			Dnajc6	1.44205			Pde8a	1.18892
Ubtd1	1.48687			Snx17	1.23428			Cnp	1.22607
Ccdc58	1.29902			Arf2	1.1481			Taz	1.20495
Pop7	1.22249			Eif6	1.22561			Dus2l	1.18147
Dus1l	1.56043			Gpatch1	1.14758			Maz	1.17517
Siah1a	1.11222			Ctsa	1.2583			Pi16	1.21925
1810046K07Rik	1.15779			Gpr114	1.10453			Cacybp	1.2607
Gtf2h5	1.23885			Dhx16	1.19795			Rmnd1	1.12639
Fam117a	1.17106			Stat5a	1.23543			Grwd1	1.13918
Ckap5	1.21039			Gnl3l	1.26431			Rnf122	1.23213
Adssl1	1.49031			Rad54l2	1.12588			4930444A02Rik	1.14774
0610007P14Rik	1.1917			Psmb3	1.25111			Bnip3l	1.15691
Rpl27	1.33414			Gemin5	1.12946			Rrn3	1.11406
Aldoa	1.53925			Jag2	1.22575			Plekhb2	1.14151
Mafb	1.26884			Hic2	1.28108			Rps13	1.16714
Zbtb2	1.18554			Akt1s1	1.28215			Phf2	1.19235
Prpf6	1.13135			Kdm2b	1.15764			Appbp2	1.09862
Glmn	1.16803			ND4L	1.35293			2210012G02Rik	1.15116
Ccdc85b	1.31884			Dusp22	1.21959			Dscr3	1.15234
Uba5	1.15506			Srrd	1.17684			Zfp740	1.07247
Kxd1	1.15872			Mthfd2l	1.11235			Hist1h1b	1.07723
Plekhb2	1.14071			Pltp	1.40202			Rgs10	1.19967
Gar1	1.11873			Dmd	1.14255			Cno	1.18793
Slc30a6	1.16687			Mfsd4	1.18817			Golga5	1.09072
Ghr	1.25345			Eme2	1.13361			Ppic	1.23397
Eif3i	1.24252			Cat	1.46619			Drg1	1.10497
Pigc	1.1292			Pde4dip	1.2855			Dpt	1.32386
Taf2	1.1013			Bcl9l	1.14702			Sh3rf2	1.36265
Kazn	1.19333			Spns1	1.15292			Tmem87a	1.1103
Zfp512	1.17211			Uhrf1bp1	1.11758			Musk	1.41961
Sytl2	1.76662			Ncln	1.16321			Osgep	1.18117
Fxr2	1.24926			Atp6v0b	1.1864			Spryd4	1.12901
Gm15431	1.21449			Polr2l	1.19425			Sugp2	1.12729
P4ha2	1.44584			B9d2	1.09336			Tm9sf4	1.16126
Ephx4	1.22729			Camta2	1.21715			Lrrc37a	1.27761
Kcnh2	1.64799			Fhl5	1.14237			Sypl2	1.16513
Ddx51	1.15578			Gm10324	1.09007			Emp2	1.11966
Nfe2l3	1.12675			Fibin	1.24988			Art3	1.31776
Pm20d2	1.37321			Izumo4	1.11922			Rbbp7	1.15424
Nudt16l1	1.27048			Wars	1.15273			Dctn6	1.09806
Rpl13a	1.23963			AI314180	1.28397			Gabarapl1	1.12
Ankrd40	1.11788			Zfp628	1.1046			Mal	1.23244
Taz	1.21522			Lphn2	1.22904			Slc25a28	1.21331
Ccdc6	1.40854			S1pr4	1.20052			Gucy1a3	1.13336
Hadh	1.38448			Slc25a30	1.41221			Rpl39	1.11084
Lypd3	1.11368			Eif2b3	1.13192			Ctnnbl1	1.09682
Vps13d	1.16991			Tnpo1	1.18216			Rps27a	1.12703
Erlec1	1.11563			Ccm2	1.23155			Impa2	1.29841
Rps3a1	1.21304			Lsm4	1.20193			Tmem9b	1.12161
Mfap3	1.23379			Tpr	1.16501			Cdk20	1.06694
Gemin7	1.1934			Rnf5	1.20838			Hebp2	1.26123
Cercam	1.23426			C130039O16Rik	1.18507			Slc39a9	1.12742
Clcc1	1.16366			2310067B10Rik	1.22189			Rnpepl1	1.11074
Nedd8	1.20247			Thtpa	1.17372			Nmt2	1.10907
Pfkfb3	2.15547			4933426M11Rik	1.17307			Ltbp4	1.19442
Brms1l	1.18029			Zfp341	1.16911			Inpp1	1.15464
Fxyd4	1.24488			Slc11a2	1.15956			Vamp1	1.17159
Cd2ap	1.15159			Mapkbp1	1.11583			Mgea5	1.21578
Fuom	1.274			Satb1	1.16888			Ctsb	1.17647
Yipf1	1.21873			S100pbp	1.16933			Por	1.17448
Zfp385b	1.14791			Asl	1.15052			Tle1	1.27601
Alkbh5	1.34876			Maml1	1.13589			Ppie	1.13474
Dtnbp1	1.40509			Plcd1	1.41196			Espn	1.42132
Sh2d1b1	1.27613			Timm17b	1.22357			Lonrf1	1.16593
Ppcs	1.14541			Secisbp2l	1.17704			Ube2j2	1.11377
Wdr33	1.1858			Med30	1.09367			Cgrrf1	1.16359
Hps6	1.12294			Alpl	1.13872			Ube4b	1.20969
Nxt1	1.19285			Mms19	1.16623			Snx5	1.10697
Fam73b	1.17253			Maoa	1.31332			Rpp21	1.23411
Rnf141	1.23465			Ly6h	1.1727			Clptm1l	1.16968
Usp9x	1.26625			Cyp27a1	1.36764			Ppa2	1.23538
Gpr37l1	1.17905			Ivns1abp	1.17016			Gtf3c5	1.11029
Tmbim6	1.31789			Adh5	1.22351			Mstn	1.56078
Myf6	1.60411			Nat9	1.17603			Alox12b	1.13018
Chchd6	1.1197			Cpt2	1.34696			Gdpd1	1.08848
Fam165b	1.32672			Gm11677	1.18238			Ube2l6	1.16891
Dgcr2	1.11714			Fam179b	1.114			Emc2	1.13037
Alkbh3	1.24538			Ube2l6	1.17422			Ran	1.14163
Sdr42e1	1.17012			Phf2	1.23164			Snrpn	1.17093
Tmem38b	1.28163			Tmem189	1.16341			Ldha	2.15823
Zfp207	1.25765			Eif5a	1.20371			Cybrd1	1.33632
Ier5	1.09481			Dtx2	1.12672			Rpl24	1.14479
Pldn	1.21657			Cdkn1b	1.16099			Cuta	1.26482
Klf5	1.36127			Selo	1.24062			Hcfc1	1.15873
Sptlc1	1.11114			Ssna1	1.28037			1190005I06Rik	1.18798
AU040320	1.13317			Srp68	1.24402			Synm	1.30009
Rgp1	1.21785			Ssh2	1.32587			Evc2	1.18673
Rpl28	1.19771			Hoxa5	1.13566			Mfap2	1.33206
Fopnl	1.21303			Anxa6	1.10664			Qtrtd1	1.11944
Cyp2w1	1.15891			Ube2v1	1.09828			Ubtd2	1.12934
Galk1	1.24899			Cand1	1.1705			Zfp641	1.12096
Ppcdc	1.16962			Prkab1	1.17984			Zscan21	1.14478
Sec61a1	1.20932			Tmem120b	1.15675			Dip2a	1.08457
Rabif	1.18043			Trim11	1.13083			Ckap5	1.13869
Cno	1.28384			Pik3cd	1.23965			Fam115c	1.1547
Tmem123	1.12187			Fcgrt	1.26743			Pyroxd1	1.13638
Spns3	1.85477			Birc6	1.15644			Sirt4	1.15013
Gm6851	1.2094			Phb	1.26734			Ikbip	1.13411
Lrrc59	1.1288			Map2k5	1.14879			C030046E11Rik	1.26681
Tmem68	1.10853			Sphk2	1.16623			Mrpl23	1.24109
Commd3	1.17003			Foxo4	1.19738			Acp2	1.16947
Mrps11	1.19537			Emc4	1.20895			Apmap	1.22393
Prkag2	1.35333			Bloc1s2	1.16817			Zfp385b	1.15696
B3gat3	1.44025			Kbtbd13	1.12358			Ehmt2	1.14751
Gnb4	1.22388			Myo18a	1.2512			Slc25a33	1.14219
Fbxo30	1.2261			Krtap3-1	1.0892			Zfp451	1.10839
Tmem183a	1.20053			Mrpl38	1.13338			Lyar	1.1482
Lsm11	1.1704			Rnf31	1.16411			Ogn	1.25336
Cetn3	1.203			Kcnk12	1.24927			Otub1	1.11447
Jmjd6	1.21414			Anapc10	1.09706			Ik	1.09936
Mms19	1.19038			Oser1	1.24073			Ppp5c	1.12669
Gfod2	1.26452			Gnpda1	1.21862			Igfals	1.12225
Ampd1	1.66218			Med20	1.16257			Zfp202	1.08456
1110038F14Rik	1.25483			Atp1b4	1.38643			Gng10	1.14944
Rpn2	1.17423			Xdh	1.41378			Ebpl	1.18934
Trim62	1.19525			Paf1	1.21301			Tmem109	1.2991
Lsm1	1.17881			Dapk3	1.08809			Tmco1	1.15126
Arfrp1	1.24998			Ube2v2	1.22319			Actl7b	1.15372
Rplp1	1.17787			Gtf3c4	1.20411			Chchd6	1.11453
Cetn2	1.18064			Tmem231	1.14939			Alkbh8	1.10088
Drg2	1.16598			Kat2a	1.18586			2011-09-01	1.15436
Kcnq1	1.18052			1110059G10Rik	1.34397			Lrig2	1.09281
Pga5	1.18823			Rdh9	1.09292			Chmp1a	1.15428
Igf1r	1.1451			Zfp568	1.07552			Speg	1.23763
Ncald	1.12529			D730039F16Rik	1.16328			BC004004	1.19303
Zfp541	1.20704			Fam213b	1.7989			Ahcy	1.16424
Hook3	1.28961			Eci1	1.25385			Ogg1	1.09525
Helz2	1.19799			Lin52	1.13525			Dclre1a	1.08156
Zfp839	1.12274			3110043O21Rik	1.11842			Papd4	1.10847
Rab10	1.35283			Stau1	1.19309			Ugt1a10	1.15629
Mrpl27	1.34343			Jdp2	1.12367			Fitm1	1.22497
Mul1	1.14808			Ankrd42	1.22851			Fasn	1.18224
Tmlhe	1.13003			Psmb2	1.14413			Fam117a	1.1408
Wdr90	1.24388			Cse1l	1.20903			Adam9	1.18734
Calcoco2	1.32285			Meaf6	1.36767			Rfc1	1.10886
Ostf1	1.25462			Phf19	1.20001			Sumo3	1.24805
Znhit1	1.27263			Sart3	1.12848			Dazap2	1.10919
Faim	1.15899			Srm	1.24025			Cdc37	1.14791
Sdsl	1.21358			Tbc1d4	1.20465			Tnxb	1.40917
Map3k15	1.3392			Olfr1354	1.0856			Iah1	1.13216
Cobl	1.16907			Rnf166	1.24905			Slc1a5	1.245
Dnajc25	1.18505			Snx16	1.14873			Gtf2h3	1.14664
Gcn1l1	1.22716			Fam161a	1.11537			Sub1	1.14244
Ccdc86	1.23015			Prkdc	1.12212			Gm572	1.1324
Spin1	1.17224			Atf2	1.10739			Bscl2	1.17008
Cldn12	1.21173			Zfp91	1.2265			Tfap4	1.21394
Cltc	1.34724			Btbd2	1.18034			Zfp646	1.08845
Gde1	1.21693			Msantd3	1.15197			Maml1	1.18155
Stag2	1.16848			Edc4	1.09235			Zik1	1.15625
Jagn1	1.23192			Hmx2	1.22726			Hnrnpd	1.12984
Ptbp3	1.24152			Rce1	1.26161			Fgl2	1.1264
Polr3k	1.20768			Smpd2	1.1959			Abhd6	1.2138
Klhl15	1.1946			Pex10	1.16691			Rbm17	1.14624
Lsg1	1.14519			Ubr4	1.14415			Spata5	1.12715
Sec24a	1.23316			Ykt6	1.23378			Stk25	1.11872
Bcl9l	1.19983			Morc3	1.16019			Bbs12	1.10321
Eif2s1	1.15976			Rps6kc1	1.11305			Manba	1.1172
Tpd52	1.2254			Zfp652	1.19512			Cep44	1.15958
Lmtk2	1.10707			Acbd3	1.10872			Prdx3	1.18142
Cep95	1.16798			Acta1	1.1003			Fnbp4	1.1114
Ces1b	1.13962			Trpc4ap	1.20541			Rpp25l	1.3388
Gm12185	1.32347			Exosc8	1.2711			Sephs2	1.14136
Pdgfc	1.37159			Ints12	1.25769			Cyld	1.12188
Wbp11	1.16242			Wdr54	1.23633			Rpl19	1.14553
Mrpl23	1.30345			Zbtb6	1.13896			Dennd2c	1.32622
Pigm	1.18804			Jmjd4	1.20836			Herc2	1.13066
Mesp2	1.33503			G2e3	1.10533			Mlec	1.57886
St13	1.20214			Ppp2r5e	1.13518			Igf2r	1.13526
Ssh2	1.38461			Rnf220	1.21985			Rps14	1.11374
Shc1	1.21608			Ddx54	1.13561			Lrrc14	1.11735
C2cd4c	1.16223			Arrdc2	1.91761			Actr3	1.12043
Rfng	1.30311			Sympk	1.26931			Timm17b	1.18616
Col1a1	1.81234			Edem3	1.17398			Ppp2r5a	1.19417
ND6	1.17243			Emg1	1.17841			Pik3r1	1.3452
Srm	1.25989			Ifi27	1.26682			Gtf2a2	1.15065
Stbd1	1.38537			Zfp846	1.14499			Mrpl2	1.17281
Ddx59	1.18803			Nup62	1.14704			Gga1	1.16168
Zbtb1	1.2804			Nrg4	1.42025			Arsa	1.13933
Gnpnat1	1.12047			Metrnl	1.16622			Nxn	1.14554
Lsm4	1.15526			Spag7	1.32072			Mrpl43	1.19555
Ube2e3	1.38127			Arl15	1.22854			Rrp15	1.16902
Lifr	1.15732			Cops5	1.21439			Rcor1	1.16119
Zfp354c	1.15616			Tnrc6b	1.14726			Runx1t1	1.19033
Rnaseh2c	1.17581			Msx2	1.22836			Ano8	1.15768
Rrp1	1.13248			Lman2l	1.21143			Birc2	1.15083
Ttc9c	1.14181			D8Ertd738e	1.14155			Tnfsf10	1.16219
Ccdc69	1.2251			Nhlrc2	1.08866			Apeh	1.11864
Otud3	1.09741			Zbtb1	1.2378			6330403A02Rik	1.11239
Dph3	1.2207			Fam120b	1.16842			Hdgfrp2	1.12869
St6galnac4	1.43335			Pus3	1.30722			Polr3g	1.31338
Trmt12	1.13534			Lrba	1.12382			Nsun2	1.10723
Foxq1	1.11839			Tbc1d14	1.25079			Kat2a	1.13942
Strbp	1.07165			Ubr3	1.20427			Timm13	1.17043
Acvr1	1.17008			Fam117b	1.11151			Sfmbt2	1.23892
Dcun1d4	1.25395			Gclm	1.27574			Med30	1.09246
Bet1l	1.19866			Kif3c	1.29677			Ambp	1.17086
Stard5	1.13948			Sdccag8	1.12361			Zranb1	1.13756
Plcd1	1.59572			Dusp26	1.16855			Btbd2	1.20092
Nploc4	1.14037			0610010K14Rik	1.15961			Pms2	1.1042
Tmed5	1.1537			Lcat	1.27167			Rtn4	1.19834
Mbtps2	1.14998			Mmab	1.12566			Nip7	1.12966
Sowaha	1.45304			Ccdc85a	1.23303			Dtx1	1.20908
Ppap2b	1.20157			Acad8	1.19314			Ndc1	1.12688
Abi3	1.10482			Zfp740	1.14176			Ckb	1.29643
Zfp865	1.11183			Ddx56	1.16936			Cbs	1.26264
Erbb2	1.19977			Lage3	1.1518			Pygl	1.12946
Myoz1	1.42379			Nt5c1a	1.4068			Sphk1	1.23533
Ambp	1.21168			Numa1	1.19429			Mrps2	1.15161
Asb5	1.15809			Atf4	1.27114			LOC100862489	1.18429
Ckm	1.38294			Slc16a10	1.12509			Pvalb	4.91208
Trafd1	1.14826			Suz12	1.10972			Tubb3	1.1542
Socs5	1.10606			LOC100046091	1.1009			Thtpa	1.17863
Ube2v2	1.24254			LOC101056499	1.12884			Tex261	1.20494
Prdm5	1.10982			Brat1	1.14328			Palld	1.19479
Hnrnpd	1.15307			Sdr39u1	1.21736			Surf6	1.10519
Asns	1.21508			Mamstr	1.40627			Flcn	1.13289
Guca2a	1.10611			Pgm2	1.66804			Rhoc	1.15333
Fbxl18	1.23335			Naglu	1.15833			BC005624	1.16138
Rcan1	1.15099			Surf6	1.15134			Wdr34	1.11065
Olfr449	1.10245			Mrpl27	1.26971			Pgrmc1	1.11362
Las1l	1.1355			Gsdmd	1.13489			Cirh1a	1.12896
Eif3m	1.20426			Fam134a	1.16471			Tbcc	1.14514
Slc13a3	1.29367			Stom	1.31873			Ppp1r12c	1.15387
Dazap1	1.20769			Nat10	1.12361			Lrig3	1.13489
Pex11b	1.12767			Mbnl1	1.19576			Zfp574	1.09492
Commd4	1.25241			Slc24a1	1.09904			Fmo4	1.10467
Dpt	1.54784			Srsf5	1.11845			Ttc5	1.14078
Nagpa	1.17779			Hectd1	1.19464			Naf1	1.10275
Ptrh2	1.18478			Metap1	1.17425			Stx7	1.14103
Mrps17	1.19764			Slc35b2	1.18256			Erlec1	1.1579
Zfp811	1.19139			Cd2bp2	1.16216			Gmcl1	1.12886
Plxnb1	1.21127			Hrsp12	1.29169			Plbd1	1.24597
Snx8	1.20663			Plaa	1.17135			Cdkn1a	1.38467
Ucp3	2.62869			Ncor2	1.15381			Tmem106b	1.17479
Ube2b	1.11079			Klc1	1.17822			Snrpd1	1.15639
Olfr437	1.26646			Cnot7	1.15264			Herc4	1.1195
Atr	1.1421			Trappc1	1.10611			Alkbh3	1.23513
Gm6958	1.38204			Slc17a9	1.10347			Lgi2	1.23259
Jph2	1.15993			2700089E24Rik	1.14266			Tor1b	1.08613
Spred1	1.15137			Taf9b	1.10639			Hoxd1	1.1669
Spr	1.16714			Vhl	1.10052			Nedd4	1.13364
Pick1	1.13762			Inhbb	1.14617			Alx4	1.27077
Hoxa10	1.1295			Phf1	1.19919			Dusp12	1.16582
Dennd2a	1.17404			Pgm5	1.11028			Tspan12	1.1772
Epn1	1.25484			Dap3	1.18122			Clpp	1.137
Ddx5	1.32426			Ciz1	1.13758			Snx14	1.08792
Maf1	1.18249			Rit1	1.15325			Eif3l	1.12499
Erh	1.21729			Ppp2r5b	1.20383			Toe1	1.14144
Psma5	1.42926			Ubtf	1.10074			Galt	1.18996
Rest	1.15198			Rad50	1.16385			Kcnip2	1.16171
Fgf14	1.16133			Otos	1.7773			Zc3hc1	1.14558
Zfp467	1.1617			Mapk12	1.44748			Rab3gap1	1.15492
Ryk	1.27667			Zfand5	1.40625			Pigs	1.16285
Leap2	1.19058			Mios	1.16804			Tmem209	1.10217
Dym	1.23328			Ciao1	1.21723			Etohi1	1.10316
Fam20b	1.16641			Ube2e1	1.11922			Slc26a10	1.28554
Ing1	1.10569			Lztfl1	1.21986			Ccdc55	1.11075
Ctu2	1.13298			Mgll	1.42762			Mks1	1.14206
Zfand6	1.15215			Adcy9	1.28383			Ero1lb	1.10211
Zfp518a	1.15858			Anapc7	1.17563			9530068E07Rik	1.17983
Zmpste24	1.15767			1110017D15Rik	1.22171			Apbb1	1.27583
Gm9846	1.29935			Runx1t1	1.12345			Acad8	1.16583
Rbp3	1.16004			Vdac3	1.21154			Wdr48	1.10797
Zfp277	1.13296			Dld	1.34651			Atp1a2	1.18724
Ccnh	1.12946			Adora2a	1.12199			Sp3	1.08842
Dnajc2	1.19482			C2cd2l	1.18349			Rdbp	1.10071
Pebp1	1.15738			Ap5s1	1.19678			Hcfc2	1.11783
Srl	1.28267			Wapal	1.17562			Adh5	1.14856
Enthd2	1.1503			Zfand6	1.14276			Miox	1.83371
Prg2	1.15734			Gtpbp1	1.20312			Lrp1	1.36416
P4ha1	1.21935			Uros	1.11522			L1td1	1.12269
Pgls	1.17414			B3galnt2	1.27215			Slc39a3	1.08805
Pgk1	1.55291			Mdm4	1.18334			Hpca	1.11032
Eif5	1.21203			Ift52	1.24347			1810026J23Rik	1.13324
Psmd5	1.15132			Txnl1	1.21758			Naif1	1.19272
Smim12	1.20401			Sorl1	1.48529			Igsf3	1.14295
Recql	1.12362			Ap2a2	1.15364			Adrbk2	1.1898
BC005764	1.26037			Lmod1	1.33411			Uba52	1.13368
Hyls1	1.21189			BC022687	1.32638			Mrpl52	1.22343
Med19	1.17741			Gpcpd1	1.56681			Jsrp1	1.22983
Polq	1.1949			LOC546567	1.12118			AI607873	1.19566
2310036O22Rik	1.1641			Arcn1	1.17413			H13	1.12962
Cd81	1.32538			Arl8a	1.16529			E2f6	1.16292
Rnf170	1.09394			Rfx5	1.12049			Spin1	1.14094
Armc5	1.18476			Trim62	1.38444			Wdr75	1.08548
Add3	1.27329			Psma7	1.40019			S100a14	1.12491
Rap1b	1.18319			ATP6	1.07068			Itpa	1.16378
Armc8	1.18455			Pip4k2c	1.08877			Serpinb6a	1.24761
Egfl7	1.2025			Rbm27	1.16844			Gpaa1	1.10924
Hrsp12	1.31692			Clp1	1.20595			Tmem60	1.14536
Arhgef2	1.20259			Rictor	1.11997			Nup54	1.09665
Ndc1	1.16882			Mob2	1.14381			Med20	1.12169
Bcas2	1.19118			Thoc2	1.17443			Hprt	1.10738
Vamp1	1.20764			Ier5	1.11752			Ruvbl1	1.11979
Slc25a3	1.2118			Prrg1	1.16173			Tk2	1.17004
G2e3	1.12336			1810030O07Rik	1.1795			Pus3	1.15213
Slc16a10	1.1704			Art5	1.24656			Lrrc8b	1.10665
Vps25	1.18281			Phf20l1	1.14332			Mlxip	1.10411
Mrpl50	1.2026			Plac8	1.21732			Setbp1	1.11623
2007-09-01	1.14423			Cox18	1.14394			Supt20	1.09883
Gm9830	1.14648			Atp1a2	1.34534			Cab39l	1.1687
Ccdc103	1.12129			Dnajc2	1.2954			Aida	1.14292
Krt85	1.25397			Sec62	1.27927			Rer1	1.12697
Mrpl55	1.19935			Sec11a	1.14662			Rnf130	1.10124
Pcmt1	1.20165			Sumf1	1.09228			Pole4	1.11964
Cbx1	1.18146			Rbm18	1.19482			Fam117b	1.13392
Rer1	1.15536			Impdh2	1.26746			Acss1	1.68809
Asah1	1.233			2002-03-01	1.17586			Wdr83	1.11854
Cinp	1.22762			Zfp667	1.27873			Zfp90	1.09603
AI597468	1.15269			Mlx	1.12653			Trp53i13	1.18271
Morc3	1.11629			Sec24b	1.12239			B3gnt8	1.13358
Prss27	1.29264			Ftsjd2	1.15662			Trappc11	1.11288
Tigd4	1.16948			Ndufs2	1.18273			Chd4	1.11346
Chic1	1.19259			Aasdhppt	1.16083			S100a10	1.21921
Rpl26	1.197			Baalc	1.17431			Lin52	1.14319
Itfg3	1.21494			Ring1	1.13827			P4hb	1.11087
Spink2	1.10494			Dnahc12	1.24746			Spryd3	1.13277
Pomt2	1.1161			Foxj3	1.19316			Fam35a	1.09735
Nmi	1.18021			D6Wsu163e	1.14873			Sprn	1.15972
Wdr45	1.17555			Tmem29	1.1301			Ywhag	1.18812
Tmem80	4.65339			Icam4	1.67129			Pdk4	2.06005
Atg9a	1.22818			Stx6	1.11553			Flot2	1.16152
Yipf3	1.17049			Zfp90	1.1485			Ntng1	1.28111
Fem1a	1.28278			Rgs16	1.15453			Cebpb	1.26123
Lypla2	1.25841			Ap3s1	1.14226			Pros1	1.15393
Cdk4	1.12853			Slc26a6	1.18542			Slc7a10	1.17919
Sdr39u1	1.24868			Mtrr	1.10437			D430019H16Rik	1.22804
Uspl1	1.10238			Zfp114	1.14014			Ngly1	1.2107
Igf2bp3	1.19899			Mrpl49	1.3035			Klhl32	1.06988
Ocel1	1.12076			Lrrc61	1.20665			Rabep1	1.1324
Snx24	1.10915			Gm15210	1.33537			Rfng	1.214
Gstz1	1.14036			Pus10	1.17761			Pmpca	1.11999
Tgfbrap1	1.14416			Rnpep	1.15026			Dcp1a	1.11861
1700037H04Rik	1.16746			Zeb1	1.18464			Clcn7	1.19246
Tdrd3	1.12477			Col9a3	1.08857			Rnf217	1.1476
Inppl1	1.1972			Dynlt3	1.20187			Fam134a	1.16478
Tex22	1.15071			Aplf	1.20551			Phka1	1.56413
Wdr59	1.12281			Galk1	1.17072			Ier3ip1	1.09323
Mfsd11	1.16952			Ube2i	1.28044			Glud1	1.12508
Zscan25	1.09195			Nomo1	1.21039			Camta2	1.13685
Kdelr1	1.25469			Plekho1	1.10465			Ism1	1.15909
Wdr18	1.20433			Edf1	1.15231			Ptplb	1.0938
Wrn	1.11603			B4galnt4	1.14103			Sirt3	1.11459
Gadd45g	1.68578			Zfyve1	1.13197			Itgb3	1.17755
Atrip	1.43748			Zfp202	1.10077			Stk38	1.07477
Slc35a4	1.27367			Muc4	1.14265			Gsdmd	1.12938
Sox15	1.19929			Psmd8	1.29559			Secisbp2l	1.10263
Bace2	1.16622			Oas1g	1.70184			Folh1	1.19391
Fat4	1.19245			Arhgef40	1.10706			Timm44	1.14674
Pltp	1.24197			ND6	1.12585			Foxn3	1.1075
Smim19	1.1904			Trappc10	1.14204			Tbca	1.15018
Gns	1.1086			Usp32	1.12725			Sertad3	1.19246
Gpr107	1.21286			Rpl10l	1.12592			Klhl8	1.18458
Akap11	1.11755			Rab30	1.1364			Dexi	1.11981
Ttll7	1.27786			Asb2	1.30348			Skiv2l2	1.11768
Mrps24	1.18723			Sgca	1.19393			Bend6	1.09467
Gpc4	1.19923			Scyl3	1.10068			Timm23	1.19353
Gja4	1.11506			Fbxl15	1.16949			Tulp4	1.11231
Bend6	1.08762			Pkd1l3	1.13734			Csrp2	1.22754
Wnt4	1.52863			Usp53	1.12293			Arhgap32	1.08038
Ugt1a10	1.98609			Stat1	1.11694			Ptcd3	1.21634
Impa1	1.16546			Des	1.31071			Anxa4	1.15872
Cnppd1	1.18437			Ube2j2	1.11302			Sepp1	1.20392
Ppie	1.14896			Trim3	1.14376			Atp2b2	1.30864
Rragd	1.20035			Pex14	1.13278			Maf	1.58248
Gtf3c6	1.19952			Sod1	1.26147			Nes	1.20513
Ssr4	1.21289			Pus7	1.10366			B3galt6	1.11205
Pdxp	1.15792			Sdr9c7	1.08324			Suv39h2	1.07987
2310007L24Rik	1.12795			Dennd1b	1.13658			Snx9	1.11836
Ddx10	1.10725			Casd1	1.13075			Mcts1	1.06666
Max	1.1254			Krt85	1.16667			Zfp667	1.16714
Spon2	1.41635			Med15	1.18085			Ptpn9	1.13307
Brpf1	1.15765			Ptpn4	1.18537			Rpl7l1	1.13723
Nipa1	1.13356			Atrip	1.28784			Map2k3	1.16733
Pdcd10	1.18501			Spata4	1.10578			Clcn6	1.146
Apbb1	1.31641			Als2	1.13015			AI462493	1.2241
Ptger1	1.11062			1110001A16Rik	1.13725			Sox15	1.14991
She	1.25084			Tbc1d8b	1.11232			Bclaf1	1.18692
Khnyn	1.15119			Setx	1.11981			Slc38a2	1.21426
Ppp1r1a	1.44987			Gdpgp1	1.19189			Mcfd2	1.14149
1700066M21Rik	1.13898			Slc43a2	1.34421			Prr19	1.08677
4933434E20Rik	1.24055			Pias2	1.13976			Anapc1	1.1118
Herc2	1.13633			Trmt10c	1.18211			Ap4m1	1.16894
Trpm7	1.12055			Fam134c	1.1563			Cdc34	1.16879
Rnf217	1.15669			Spcs1	1.1683			Stub1	1.11394
Mlf1	1.23342			Nqo1	1.179			Magoh	1.13207
Napa	1.24597			Gtpbp2	1.26622			Diexf	1.16455
Med12l	1.13208			Haus8	1.12822			Cuedc2	1.15988
Sidt2	1.18419			Rad23b	1.26199			Arrdc2	1.66265
Gm8158	1.22767							Rdx	1.17335
Cuta	1.19781							Ilvbl	1.10547
Akt1s1	1.23897							Mettl24	1.11641
Psen2	1.26284							Dhx29	1.10777
Smtnl2	1.47493							Dmd	1.1161
Myd88	1.2039							Rpl29	1.12991
Bpgm	1.47809							Dyrk2	1.22116
Hipk2	1.23427							Fgf14	1.10358
Pglyrp2	1.19726							Lnx2	1.11314
Rpl18a	1.3527							Chrng	1.29669
Zfp646	1.06908							Esyt2	1.10794
Rnf19a	1.11009							Bcl9l	1.15579
Prkar1a	1.21881							Rpp14	1.17656
Ablim2	1.23068							Phf19	1.11842
Clca6	1.12321							Ngdn	1.11461
Gm15210	1.19856							Lamp1	1.19192
Rps5	1.23311							AW554918	1.0941
Psma6	1.16928							Tti1	1.07816
Nap1l4	1.12689							Tspan15	1.17233
Tmem220	1.10994							Ankle2	1.11697
Tbpl2	1.09335							Sidt2	1.14303
Zdhhc20	1.15743							Gdi1	1.15624
Haus3	1.11696							Gm10651	1.09718
Slc39a13	1.37406							Maob	1.62028
Supt16	1.10423							Etv6	1.1353
Gm19668	1.19648							Rtel1	1.20504
Ppl	1.40962							Usp25	1.23504
Acat2	1.23015							Kat6a	1.12749
Aga	1.19326							Pebp1	1.1087
Rpl13	1.15182							Myo18a	1.17372
B3galnt1	1.16264							Vapb	1.23961
Birc5	1.20608							Sbf1	1.1222
C4b	1.26361							Tbp	1.11011
Aamp	1.23572							Ribc1	1.13477
Copz2	1.28857							Gm6531	1.24197
Pla2g16	1.27375							Mtx2	1.14896
Rps6ka3	1.4161							Tmem80	1.18284
Ikzf2	1.15122							Crtac1	1.15806
Atf1	1.14801							Pnrc2	1.20026
Prrc2b	1.11646							Gtf2h1	1.08558
Acot7	1.18792							Cops5	1.16543
P2ry14	1.18168							Plcb3	1.07592
Inpp5a	1.18192							Tcea3	1.11125
Mrpl43	1.20259							Tango6	1.14402
Arhgap21	1.19271							Fgfr1	1.1976
Fam160b1	1.31307							Trp53	1.17064
Acsl4	1.14378							Afg3l2	1.14964
Rab1	1.08702							Eif5a	1.1643
Errfi1	1.16135							Wbscr16	1.13598
Rpl6	1.20011							Ptn	1.22857
Ndufs4	1.19853							Xrcc2	1.16906
Smarcal1	1.14299							Pik3ip1	1.39444
Cdk8	1.13802							Tbc1d17	1.12201
Lman2l	1.18492							Ptpn21	1.15624
Mpdu1	1.1247							Neurl4	1.10898
Rbmx2	1.10684							Tmco6	1.09698
Tm2d2	1.10172							Ptcd1	1.1293
Stxbp5l	1.13591							Tprgl	1.11672
Rnf4	1.10231							Hist1h3f	1.09732
Acyp2	1.37784							Fbxo30	1.16789
Ulk1	1.18119							Ring1	1.10181
Fen1	1.11979							Ddx59	1.12421
Ptp4a1	1.34155							Slc35f5	1.13591
4930432K21Rik	1.08433							Tmbim1	1.19727
Pik3r1	1.42608							Trim21	1.07047
Phospho1	1.26159							Ddx5	1.14184
Cdkn2d	1.1648							Acsl4	1.11726
Ficd	1.10215							Gm19700	1.27588
Pms2	1.09872							Cdh9	1.09152
Tnks2	1.25681							Mcm7	1.14484
Rundc3b	1.14585							2007-09-01	1.10983
Gm5806	1.10939							Ift52	1.24473
Timm50	1.10713							Gpatch1	1.11675
Zer1	1.21082							Slc25a44	1.17524
Tubg1	1.15108							Defb1	1.29347
Apip	1.21314							Igsf8	1.18623
Zfp281	1.12635							Yipf5	1.08048
H3f3b	1.15698							Apopt1	1.13613
Dynll2	1.35638							Tmpo	1.08221
Agmat	1.27631							Aldh7a1	1.17772
Spire1	1.32755							Med19	1.13688
Npc1	1.23039							Gal3st3	1.1253
Slc7a2	1.30528							Isoc2a	1.17973
Snrpn	1.16329							Coasy	1.11
LOC638399	1.18565							Me1	1.12081
Cox6c	1.19196							Rpl18	1.0985
Arfgap1	1.11087							Ttll7	1.28074
Nol7	1.13689							Krtap20-2	1.09471
Cradd	1.121							Ddx49	1.16449
Mrpl13	1.15334							Kcnq1	1.12816
Thyn1	1.16351							C1qbp	1.14911
Npff	1.12205							Slc38a6	1.09142
Nob1	1.17712							Xylt2	1.06381
Ndufaf3	1.10166							Mon2	1.10128
Ergic2	1.1854							Arl6ip1	1.18611
Polr2j	1.24478							Fbln1	1.63693
Zyg11b	1.14414							Carkd	1.14387
9430016H08Rik	1.13972							Tmem100	1.20365
Ush1c	1.30743							Ints4	1.17974
Lin28a	1.1614							Nsa2	1.15633
Fam3c	1.13321							Mybphl	1.16541
Pdf	1.2183							Pdia6	1.09125
Tyw3	1.16378							Mprip	1.16486
Rdm1	1.11391							BC021785	1.10499
Chchd1	1.22398							Slc48a1	1.14848
Snx11	1.16899							Fam173a	1.19578
Dimt1	1.12035							Wdr59	1.09846
Tpi1	1.47305							Eif4a3	1.11575
Zmat2	1.18088							Mrfap1	1.10774
Ube2q2	1.14826							Lman2	1.1095
Lpin2	1.21402							Commd4	1.17087
Herc4	1.13801							Senp3	1.09101
Rpl36	1.30801							Usp35	1.0798
Mad1l1	1.24138							Stard7	1.13931
Rpl19	1.22037							Dis3l2	1.08461
Ikbip	1.13681							Smim12	1.1297
Eif2s3x	1.15886							Dus1l	1.35082
Med18	1.12622							Cep95	1.09446
Mrps10	1.1614							Lrrc39	1.13595
Suv39h2	1.10036							Adamts15	1.10385
Mlycd	1.40705							Tcp11l1	1.07627
Topors	1.12444							Mamstr	1.35517
Dusp6	1.36301							Arl2	1.16817
Fnta	1.17873							Nexn	1.133
Lin52	1.10538							Chp2	1.08417
Mlec	1.60561							Lman2l	1.13342
Rexo2	1.19221							Rab40b	1.17097
Ccbl2	1.13649							Mtus1	1.14315
Exosc9	1.17794							Plcd1	1.34803
Olfr1437	1.22529							Slc50a1	1.10909
Uhrf1	1.27506							Dnajc13	1.15147
Supt4a	1.15403							Trappc1	1.09209
Usp48	1.13791							Fads1	1.14037
Ripply3	1.28333							Slc11a2	1.09931
Mob2	1.10468							Prpf8	1.16445
Camkk1	1.19159							Ppp1r16a	1.12109
Kansl3	1.11537							Dnajb8	1.12536
Nip7	1.10431							Gigyf2	1.07968
Hhatl	1.25583							Sms	1.14078
Gga3	1.16915							Sdr39u1	1.17226
Zdhhc21	1.16245							Ccdc71	1.10663
Arid1b	1.09711							Pogz	1.10833
2002-03-01	1.15555							Gle1	1.12689
Arl2	1.21789							Csrp2bp	1.10178
Wisp2	1.32159							Nfkb1	1.087
Emc2	1.12235							Psma5	1.12571
LOC100046091	1.10911							Map3k15	1.21043
Dnajc11	1.17796							Usp5	1.10656
Eif3h	1.19182							Napa	1.21335
Nup54	1.08869							Disp1	1.11586
Gltpd1	1.09515							Prkar1a	1.13204
Arfgap3	1.14053							Mast4	1.1189
Atox1	1.22153							Retsat	1.07956
Psmg4	1.20582							Mapk1	1.10949
Pgf	1.32524							Prkg1	1.06816
Tubb5	1.23199							Klhl2	1.06535
Osgep	1.13546							Rrp1	1.10814
2700062C07Rik	1.18454							Myf6	1.47016
Dohh	1.21339							Dis3l	1.11117
Chchd2	1.19911							Gga3	1.09717
Kpna3	1.16921							Ada	1.16601
Mrpl20	1.19293							Dtna	1.10373
AW209491	1.14937							Ctbp1	1.08069
Dnase1l1	1.12687							Fmo5	1.12626
Psmd12	1.13408							1700066M21Rik	1.09454
Ppef1	1.43543							Sp1	1.14714
Cc2d1a	1.17748							Trappc10	1.08935
Ikbkb	1.16987							Rbl2	1.11369
Gdap2	1.09542							Nudt4	1.17453
Pfdn2	1.1556							Med13	1.11698
Plekhm3	1.08302							2310022A10Rik	1.14818
Zfp106	4.75							Fam193a	1.14739
Micu2	1.25455							Dctn5	1.12891
Nek7	1.23543							Sumo2	1.11397
Raf1	1.19176							Snx4	1.09264
Ddx49	1.22793							Pcyt1a	1.16093
Naa38	1.17836							Poll	1.14609
Setd7	1.20439							Trim27	1.11833
Nudt7	1.14319							Olfr1496	1.13407
Capn1	1.23871							Sec23ip	1.13734
Dad1	1.14332							Ahnak2	1.18616
Pld3	1.31126							Setmar	1.08673
Rmnd5a	1.17482							Ing5	1.1133
Dync2li1	1.11395							Nfia	1.17612
Fdft1	1.15877							Qtrt1	1.13259
Plekhf1	1.25821							Orai2	1.08728
Eif6	1.20487							Cnot7	1.16503
Alkbh2	1.18176							Dnm1	1.29899
Trmt10c	1.16134							Zfp687	1.08224
Ino80c	1.16037							Dhx38	1.10869
Tatdn2	1.13461							Rbm45	1.09141
Tex264	1.3634							Ostc	1.14759
Snrpd2	1.13087							Ankrd9	1.21143
Tnni2	1.36766							Slc12a4	1.08081
Scrn3	1.116							Kars	1.09715
Tank	1.09163							Tef	1.08847
Supt4a	1.14769							Cpne3	1.09284
Slc6a8	1.42682							Sh3bp4	1.15333
Ctsb	1.19551							Them4	1.0846
Vps33a	1.2063							Fam20c	1.21701
Ercc5	1.12898							Rab8a	1.12762
Gpank1	1.14002							Nme4	1.12487
Pkn2	1.10376							Usp20	1.07536
H2-Q2	1.17942							Diablo	1.12902
1110008J03Rik	1.22295							Nudt14	1.15128
Rarres2	1.5028							Tmem254a	1.14512
Tceal8	1.12732							C78339	1.13663
4930485B16Rik	1.12786							Oas1g	1.36336
Rp9	1.16488							Ftsjd2	1.13881
Asb11	1.40843							1700123O20Rik	1.12314
Ash2l	1.16266							Nfe2l3	1.13684
Chpf	1.24022							Scpep1	1.14771
Mdp1	1.26523							Slc16a10	1.11297
Hsbp1	1.18519							Pemt	1.2137
Gpaa1	1.14126							Gdpgp1	1.16276
E130309F12Rik	1.15494							Zfp174	1.17849
Zfp639	1.20944							Polq	1.1271
Ranbp6	1.15439							Ifi204	1.16256
Fuca2	1.10643							N4bp2l2	1.14422
Mob1b	1.09632							Abce1	1.07662
2700089E24Rik	1.13172							Mtpap	1.09692
Gnpda1	1.20992							Nmi	1.1961
Itpkc	1.4406							Slc25a32	1.13712
Ddost	1.20291							Kat7	1.11472
Mknk2	1.27418							Supt16	1.08229
Tmem39b	1.09151							Orc4	1.14468
Actl7b	1.17244							Pabpn1	1.09239
Smad6	1.2333							Ociad2	1.12915
Gin1	1.0726							Eme2	1.09988
Ell	1.10268							Sgca	1.23836
Sertad3	1.2532							Zswim8	1.12903
Ccz1	1.1547							Luc7l2	1.08517
Agpat6	1.19113							Sdf2	1.09215
4931440F15Rik	1.20073							Golgb1	1.10501
Trim56	1.1363							Taf9b	1.12956
Nrip1	1.17723							Ghitm	1.28195
Dhrs1	1.12273							Canx	1.10984
Adcy9	1.26709							6430527G18Rik	1.19424
Fem1b	1.11917							Gpank1	1.1164
Arhgef3	1.21243							Rbm24	1.15935
Slc25a26	1.1991							Tnfrsf9	1.09728
Ppp1r8	1.15156							Supt6	1.13044
Slc25a51	1.11576							Kcnq5	1.23231
Pde12	1.2007							Iqcb1	1.09242
Snx9	1.11706							Vmp1	1.17113
Rab40b	1.19739							Nup107	1.06889
Fam38a	1.40377							Bak1	1.20099
Olfr166	1.20233							Syne1	1.09778
4833403I15Rik	1.1836							Rpusd3	1.13176
Ezh1	1.18146							Crebzf	1.1149
Dmrtc2	1.15362							Crtc1	1.09604
Sms	1.12941							Tmem123	1.09174
Atp6v0e2	1.10973							Mrpl32	1.11556
Cdc42bpa	1.0943							Zfp518a	1.12093
Lrrc8b	1.12142							Jagn1	1.18007
Ppp1r7	1.16342							Zscan25	1.1023
Miox	1.21018							Six5	1.13468
Lasp1	1.1489							Med6	1.13608
Cyb5r3	1.14347							Tmem51	1.07378
Mvb12b	1.18874							Ddx19b	1.07112
Plp2	1.2652							Tarbp2	1.08965
Exosc4	1.18762							Tmem165	1.13745
Tepp	1.69787							Arl5a	1.12807
Heatr6	1.12453							Cabin1	1.11937
Hdhd1a	1.31954							Wdr1	1.13922
S100a13	1.16543							Efhc1	1.13488
Eya4	1.28963							Dnajc4	1.13822
Mrps14	1.18738							Prpf38a	1.08513
Pex11g	1.11657							Cnpy4	1.13156
Fcgrt	1.17657							Mlycd	1.23372
Thy1	1.38896							Ifi35	1.16927
Mbnl2	1.26316							Smpd1	1.18036
Ubxn1	1.13517							Chd9	1.07592
Shd	1.19617							Iars	1.11836
Btk	1.08279							Zfp865	1.07421
Terf2ip	1.17054							Tap1	1.11385
Igfbpl1	1.15413							Ell	1.14197
Bcl3	1.19125							Chmp5	1.11772
Lrrc61	1.16521							Tpi1	1.40191
Rpl10	1.25366							Zcchc4	1.10133
Dnpep	1.18718							Ctse	1.30007
Ggnbp2	1.12986							Brix1	1.10372
Txnl4a	1.15004							Rsbn1l	1.10982
Trps1	1.10751							Sharpin	1.15721
Uxt	1.1905							Vopp1	1.11795
Nptn	1.17056							Adsl	1.21614
Csnk2b	1.25531							Naca	1.08293
Zfp598	1.1081							Agfg1	1.08858
Ube2k	1.1268							Cbx6	1.19472
Isoc2a	1.24791							Cacna1h	1.17178
Uap1l1	1.14467							Ssr1	1.12056
Surf6	1.13814							2700089E24Rik	1.10621
Bet1	1.19722							Selo	1.12802
Zfp184	1.11051							Med17	1.13408
Btc	1.22993							Ube2e3	1.29771
Mmd	1.15821							Crim1	1.16039
Neurog1	1.32489							Cradd	1.12354
Mrpl41	1.12802							Snx7	1.1126
Lrrc17	1.28295							Fra10ac1	1.13917
Morf4l2	1.13811							Crip1	1.1452
Xrn2	1.10841							Otud3	1.07831
Hrct1	1.1708							Stk16	1.09194
Aifm2	1.13494							Casp8ap2	1.09943
Inpp4a	1.30317							Gripap1	1.28791
Oxsm	1.13389							Lgals3	1.47109
Foxo4	1.18755							Slc25a37	1.15957
Hddc2	1.16829							Zc3h4	1.10346
Sdf4	1.13078							Bcs1l	1.11558
Fitm1	1.17589							Iars2	1.08453
Spag9	1.11444							Copz1	1.1287
Icam2	1.1632							Nans	1.13569
Tbc1d13	1.17688							Tagln3	1.12341
Wdr3	1.12602
Fbl	1.13467
Smchd1	2.06233
Bmper	1.18885
Cacna1s	1.25611
Eif2b5	1.16462
Cdkal1	1.08413
Puf60	1.08915
Phf23	1.11877
Siah2	1.11119
Pitx2	1.26552
Gm8894	1.23816
Sema6c	1.34503
Rnf166	1.34249
Pld6	1.18565
Zfp418	1.14445
Snx16	1.15306
Gtf2h3	1.14921
Prkab2	1.16874
Ndufb5	1.16663
Otud7b	1.10612
Trpv1	1.11277
Ppp6r1	1.14724
Rprd1b	1.12871
Syngr2	1.08713
Capn5	1.14851
Exosc8	1.22794
Rnaseh2b	1.15582
Nfia	1.15669
Gtf3c2	1.10162
Aqp7	1.0939
Vps13a	1.11163
Sgms2	1.2072
Ppp1r9a	1.18653
Zscan21	1.13544
Hpca	1.2007
Coro1c	1.19059
S100a14	1.34018
Llph	1.13417
Arl8a	1.10865
Ifi35	1.2062
Fam69a	1.28853
Zfyve19	1.11209
Wbscr16	1.10428
4931406P16Rik	1.11535
Golm1	1.12408
Psme2	1.12524
Chd9	1.1022
D5Ertd579e	1.10215
Riok2	1.11811
Maz	1.17108
Gpcpd1	1.39912
Dusp18	1.0667
Sars	1.22572
Lamtor2	1.13763
Wnk2	1.17219
Rsbn1l	1.12862
Dcaf11	1.12567
Sc4mol	1.14416
Htra4	1.15672
Vhl	1.09294
Inca1	1.6834
Fam129c	1.14293
8430406I07Rik	1.12629
Cntrob	1.13306
Rce1	1.16069
Taf5l	1.09846
Zfp369	1.1579
Klhl42	1.15125
Sox6	1.31946
Slc5a6	1.12373
Ift52	1.25455
Nedd4l	1.141
Tspan15	1.19996
Rgmb	1.13963
Klhl12	1.1034
Cyb5	1.1083
Kdm2a	1.06634
B3gnt5	1.11074
Gpr62	1.11179
Dtna	1.13877
6330403M23Rik	1.09845
Herpud2	1.14972
B3gnt1	1.1353
H1f0	1.16813
Golt1b	1.11705
Gpr111	1.11522
Pus7l	1.10771
Rfx5	1.07473
Ccdc50	1.15512
Cog6	1.14381
Zfp821	1.12492
Polg2	1.07827
F8a	1.26348
Il6st	1.13508
Cryl1	1.31143
Mapre2	1.18417
Tob1	1.26165
Zfp27	1.10543
Polrmt	1.19924
Hmgb1	1.10987
Rab20	1.12131
Zhx3	1.10161
Lamp1	1.22071
Apoc3	1.58654
Zscan26	1.17829
Naglu	1.12015
Zbtb22	1.10287
1700001C19Rik	1.18487
Dact2	1.50074
Stard13	1.14532
Zfp664	1.16181
Tmem109	1.36233
Ndufv3	1.14635
Zfp746	1.1246
2010107E04Rik	1.15915
Ube4b	1.15855
Phgdh	1.24798
H2-Ke2	1.1981
Bnip3l	1.18118
BC017612	1.2427
Rbm4b	1.12853
Ier3ip1	1.15335
Mrpl11	1.18175
Prpf19	1.19173
Arl8b	1.17366
Rpp14	1.13394
Insig2	1.23203
Sh3glb1	1.10854
Cnp	1.21351
Mtmr1	1.19133
Actr1a	1.14379
Pomgnt1	1.12473
Dab2ip	1.20198
Ccl11	1.3576
Arl6ip1	1.26452
Pram1	1.07137
Klhl22	1.12726
Paqr6	1.17575
Sh2b3	1.216
Cnot8	1.13427
Mrpl49	1.14402
Cklf	1.1289
Nrsn2	1.14714
Zfp949	1.122
Tmem260	1.12874
Ing4	1.17527
Rad51ap1	1.09024
Klf3	1.16421
Caap1	1.10298
Metrn	4.48806
Stau1	1.1688
Fam117b	1.11063
Abhd17b	1.12627
Suz12	1.08348
Pcgf2	1.10564
Pfkm	1.49373
Scn4a	1.23596
Ivns1abp	1.1821
Ndufc2	1.16943
Leo1	1.14361
Tmem218	1.13399
Diexf	1.10817
Nrk	1.18091
Leng1	1.19094
Zbtb25	1.10772
Asb7	1.11557
Rfc2	1.12659
Ctnnbip1	1.23503
Ankrd33b	1.2257
Prss23	1.40698
Gmpr2	1.14124
Glod4	1.14228
Pard6a	1.09003
E130311K13Rik	1.10169
Gucd1	1.19941
2015-09-01	1.14402
Mrps25	1.17073
St8sia5	1.26307
Csrp2	1.26966
Tlr5	1.12049
Fam173b	1.18511
Stxbp3a	1.1745
Maob	1.55666
Rbm18	1.18008
Map2k1	1.18286
Pdpn	3.82586
Acaca	1.11041
Alpl	1.08594
Scamp4	1.14563
Azi1	1.55855
Tomm40	1.14087
Sf3a1	1.11862
Yipf5	1.08505
Mtus1	1.17023
Fam198a	1.21419
Rab35	1.1526
Mapk8ip1	1.13873
Tsga10ip	1.11497
Arid1a	1.11052
Apom	1.17768
Nmnat1	1.12796
Kpna6	1.10442
Slc25a16	1.12531
Polr2k	1.17157
Cfdp1	1.12024
Tmem210	1.14531
Lars	1.09454
Krtap3-1	1.09518
Fdx1	1.12409
Inhbb	1.14002
Fam219b	1.16565
Nacc2	1.17954
Cct2	1.08825
Ppp4r1	1.08621
Gm8137	1.20086
Fndc4	1.17326
Scfd1	1.14255
Lims2	1.20338
Rcn1	1.21764
Dpp6	1.13176
Hoxd4	1.10546
Tmem20	1.11324
Rtn2	1.24612
Pdpk1	1.10858
Bms1	1.08405
Taar2	1.14623
Gstm5	1.28873
Olfm1	1.13719
Zfp354a	1.40618
Fam222a	1.09861
Dennd4a	1.07985
[truncated: 592 more rows]

## Sheet: soleus_muscle
Chronic Hypoxia (CH)				Chronic Smoking (CS)				Chronic Smoking + Hypoxia (CSCH)
Up	FC	Down	FC	Up	FC	Down	FC	Up	FC	Down	FC
Tspan8	1.86649	Arpp21	-1.54123	Gm14446	1.93217	Cd3eap	-1.59116	Crabp1	1.9984	Col7a1	-2.15808
Sh3pxd2a	1.41107	Tex21	-1.49559	Eml1	1.8372	Krtap9-1	-1.2342	Alpk2	1.84403	Pfkfb2	-1.61431
Hps1	1.28369	Ehd3	-1.40213	Dlat	1.56377	2410066E13Rik	-2.0446	Hnrnpa1	1.46652	Ddx39	-1.66345
Rps12	1.41262	Scn4b	-1.70435	Tmem186	1.31668	Evi5l	-1.23859	Cysltr2	1.95746	Dok7	-1.45137
Scx	1.88927	Slc16a7	-1.36125	Cd200	1.77396	Myl6b	-5.48053	Rps12	1.48204	Osgin1	-2.00069
Prss44	1.316	Iba57	-1.42085	Scarb2	1.3973	Uck2	-2.30457	Rpl27a	1.52294	Galnt18	-1.86546
Kdelr1	1.30976	Mlf1	-1.54273	Nek7	1.4319	Pth2	-1.47915	Lrrn1	1.89078	Gadd45g	-2.48679
Rpl36	1.39456	Galnt18	-1.62135	Atp6v1c1	1.43626	Slc5a3	-2.54057	Sec31a	1.29549	Iba57	-1.51789
Psmg3	1.32672	Tst	-1.28627	Dnajc10	1.66251	LOC620017	-2.0286	Hoxa10	1.42784	Unc45b	-1.4452
Gripap1	1.49914	Klf10	-1.53953	Tceanc	1.49368	Fgd4	-1.49302	Tcf25	1.58231	Pln	-1.60172
Enc1	1.60348	Cltc	-1.38485	Mrps25	1.45907	Rabl6	-1.40745	Srsf10	1.31899	Igll1	-1.42441
Tmem254a	1.43062	Beta-s	-3.36975	Fh1	1.53624	Ces1a	-1.56874	Rpl39	1.47983	Vstm2l	-1.64806
B9d1	1.35339	Fcamr	-1.62378	Myl1	2.51937	Prob1	-2.16453	Tspan8	1.72851	Brms1	-1.33674
Plin3	3.25529	Dhx57	-1.41091	Gpr89	1.21633	2010300C02Rik	-3.62663	Rpl24	1.42565	Tbx15	-1.39672
Hnrnpa1	1.25602	Fbxo45	-1.18711	Arhgap29	1.47366	Edaradd	-1.37451	Rpl36	1.61389	Abcc6	-2.17033
Rpp21	1.46554	Farp1	-1.33777	Bcas3	1.68844	Hunk	-1.69205	Plin3	3.6333	Fem1a	-1.72072
Ablim2	2.39913	Pla2r1	-1.74375	Fzd6	1.63032	Afm	-1.5088	Ankrd32	1.60593	Rrad	-1.96301
Ccdc88c	1.33987	Ndrg4	-1.66008	Anapc11	1.49889	Nop56	-1.16221	Gm9846	1.51559	Beta-s	-3.49517
Panx1	1.36686	AI836003	-1.27499	Clic5	1.57556	Cct3	-1.27303	Sgce	1.2417	Trim54	-1.67501
Hddc2	1.2366	Ddx39	-1.54222	Rasip1	1.97893	Ccdc149	-1.56556	Bst2	2.12794	Kcnh2	-1.99715
Gm8158	1.23917	Gldc	-1.82336	Uhrf2	1.3074	Mylk3	-2.47597	Gripap1	1.74606	4931440F15Rik	-1.67506
Rpl27a	1.45819	Kctd5	-1.28675	Cldn25	1.21466	Mocs1	-1.28634	Fus	1.33583	Adap1	-1.38655
Tcf25	1.4127	Syt12	-1.33706	Vps33a	1.73665	Twsg1	-1.64095	Gm8158	1.34589	Cd36	-1.69638
Olfr15	1.31055	Abcc6	-1.91557	Pcf11	1.88373	Tbl1x	-1.67576	Rnf145	1.50559	Mpnd	-1.42088
Mapt	1.34028	Mrpl1	-1.27888	Tctex1d2	2.09994	Clasrp	-1.17932	Slc7a2	1.49482	Vav2	-1.60677
Rab11fip1	1.47673	Gnaq	-1.25835	Tspan15	2.1054	Hspb7	-3.91899	Cyp1b1	1.95821	Scg3	-1.55584
Ccnd2	1.32549	Rgs14	-1.28675	Bcl6b	2.0134	Crybb3	-1.50674	Rps3	1.46633	Abra	-1.69742
Chrna1	1.55451	Gpr81	-1.19804	Exosc4	1.12928	Fcrl5	-1.24524	Slc25a24	1.45111	Brd9	-1.39367
H3f3b	1.26533	6330403A02Rik	-1.12874	Ssh2	1.52176	Tor3a	-1.44398	Macf1	1.30172	Asrgl1	-1.44233
Gon4l	1.31112	Dnm1l	-1.22951	Syngr2	1.40541	Usp28	-1.66186	Acsl3	1.40185	Ppp5c	-1.33904
Tnc	1.96523	Gsdma	-1.77373	Fam76b	1.4012	Ctse	-4.38046	Tex2	1.61435	Stard7	-1.41196
Gng8	2.02509	Tmem150b	-1.73616	Hddc2	1.37737	Mtss1l	-1.34159	Ptger4	1.47085	Tubgcp4	-1.41408
Col4a1	1.29655	Aim2	-1.39649	2010107E04Rik	1.51623	Snap29	-1.32728	Hist1h1e	1.43617	H2-Q10	-4.0964
Olfr52	1.29795	Sln	-1.74722	Dhps	1.41735	Farsa	-1.35549	Ncmap	1.76884	Lysmd2	-1.357
Hist1h1e	1.40038	Grb14	-1.34965	Mvb12b	1.54634	Dysf	-1.6559	Hist1h1e	1.55974	D4Wsu53e	-1.77281
Gm13981	1.23273	Bmper	-1.17846	Nr1d2	1.86544	Rasal1	-1.52088	Gm8137	1.27374	Dph2	-1.49041
Alpk2	1.32337	Kcnq4	-1.53321	Slc17a5	1.54389	Cdo1	-5.00247	Rpsa	1.34776	BC017612	-1.32982
Rpl23	1.34459	Hba-a1	-2.77401	LOC100504608	1.39259	Tldc1	-1.30263	Hcfc1r1	1.49073	Arrdc4	-1.34888
Polg	1.32979	Fermt1	-1.42664	Jhdm1d	1.19859	Acsf2	-2.17436	Rps27a	1.46069	Igsf1	-1.30832
Vash1	1.31806	Apool	-1.39222	Ddx58	1.706	Btbd1	-2.54209	Gm9846	1.33542	Rorc	-1.74454
Kdelr3	1.47252	Pex2	-1.22006	Shroom1	1.61823	Gigyf1	-1.65468	Lgals3bp	1.72746	Ehd3	-1.56033
Rpl3	1.59661	Lgr6	-1.53953	Atad1	1.69218	Rhog	-1.32907	Rpl13	1.39628	Wfs1	-1.37514
Aebp1	1.7559	Dusp8	-1.21684	Lphn2	1.77211	Ckmt1	-5.36213	Rps20	1.4576	Snx10	-1.62828
Nes	2.26568	Edaradd	-1.16559	5730409E04Rik	1.26726	Arhgap17	-1.4444	Bicc1	1.46561	Myh14	-1.54505
Gm8137	1.24186	Map6d1	-1.4896	Drg2	1.17199	Trp53i11	-1.47832	Olfml3	1.46649	Clk1	-1.575
Zfp185	1.78946	Tmem65	-1.25804	Enpp4	1.72572	Plxna3	-1.80678	Rpl18	1.35347	Acsl1	-1.59861
Dok1	1.47453	Asph	-1.55568	Prickle1	1.41518	Micu1	-2.43993	Abhd14b	1.52072	Dnaja4	-1.50812
Spire1	1.62049	Dhx35	-1.35687	Grpel2	1.56992	Cct5	-1.27753	Cybrd1	1.33347	Kcnj8	-1.37623
Car3	1.4193	Lyrm5	-1.31584	Ndufaf7	1.30222	Aig1	-1.61636	Rps17	1.56388	Tmem141	-1.47627
Cdv3	1.35926	Abca4	-1.4418	Psmg4	1.89473	Pla2r1	-2.54682	Hist1h1d	1.37243	Rasd1	-1.46364
Zbtb49	1.15857	Mpc1	-1.21827	Eva1a	1.52794	Dcaf15	-1.36651	Rpl23a	1.34603	Rbm14	-1.39331
Ssh3	1.23242	Rmdn1	-1.24412	Rabif	1.26217	Amfr	-1.65233	Scn7a	1.41592	Aim2	-1.51647
Ctnnbip1	1.24307	Cp	-1.27999	Sf3b5	1.34453	BC053749	-3.56064	Olfr52	1.32568	Acsf2	-1.47948
Stmn1	1.5261	COX1	-1.18508	Vps13d	1.34386	Cd99l2	-1.40958	Cep250	1.51868	Galnt11	-1.32594
Loxl3	1.80109	Igll1	-1.82494	Lmbrd1	1.51156	Kctd17	-1.67243	Cdkn1c	1.47781	Irs1	-1.4912
Pxdn	1.56779	Gm21933	-1.19832	Rilp	1.45471	Myl12b	-3.53464	Plac8	1.42038	Sik1	-2.18444
Ptpn21	1.53007	Tlr5	-1.41832	B3galnt1	1.40084	Tomm34	-1.48254	Dlk1	1.6766	Kif1c	-1.38786
Chmp4c	1.28927	Ccdc85b	-1.18043	Tusc2	2.20753	Hsd17b1	-1.53915	Car3	1.4592	Kri1	-1.3289
Fabp6	1.38958	Igh-VJ558	-1.28731	Cradd	1.52806	Mpv17	-1.4214	Gm7698	1.42159	6330403A02Rik	-1.26015
Uap1l1	1.37226	Adhfe1	-1.39227	Myom2	2.29045	Eml2	-1.17915	Ntng1	1.61965	Igfbp3	-1.6414
BC003331	1.54254	Plekhf1	-1.33942	Fastkd3	1.31536	Sgta	-1.42679	Gmcl1	1.24399	Kcnj11	-1.41614
Chrnd	1.52878	Gm10324	-1.19188	Knstrn	1.27116	Crh	-2.32	Otud1	1.67131	Asb10	-1.64198
Ipo7	1.34614	Spata32	-1.31129	Cenpj	1.3781	Prdm16	-1.37209	Nrk	1.31974	Kif3c	-1.4192
Patl1	1.17906	Sh3kbp1	-1.17919	Adss	1.53047	Nr1d1	-1.94512	Plac9a	1.26749	Ydjc	-1.41191
Rpl23a	1.28934	Vstm2l	-1.43084	Slc25a44	1.65478	Itga5	-2.71547	Gm4332	1.3232	Tex21	-1.58723
Rpl18a	1.28266	Neb	-1.3358	Tmem80	1.44937	Aak1	-1.5445	Chmp4c	1.47108	Dusp3	-1.32601
Hist1h1d	1.35944	Tmem233	-1.56774	Lsmem1	2.87052	Eaf2	-1.76101	Kmt2a	1.2725	Cdc34	-1.28808
Tusc3	1.26606	Slc2a6	-1.1947	Adm	1.81946	Mier2	-1.66181	Ddx58	1.23712	Sdha	-1.53126
Abcc4	1.20974	Acadm	-1.1853	Trim38	1.51776	Spaca4	-2.29514	Olfr1447	1.30182	Ikbkb	-1.4625
Gjb1	1.24194	Lrrc23	-1.30703	Tmem65	1.37117	Pea15a	-1.70633	Fbxo34	1.30512	Abcf3	-1.32335
Otud1	1.65177	Scg3	-1.35308	Rarres2	4.49514	Dbndd1	-1.27569	Cbx3	1.3176	Plxnb2	-1.31403
Hist2h2aa2	1.35144	Tac4	-1.19469	Chchd2	1.39469	Olfr1022	-1.29283	Dnajc12	1.31817	Zc3hc1	-1.2292
Mcm6	1.29306	Pfkfb1	-1.22381	Psmd2	1.73525	Cryba2	-1.30711	Cdv3	1.4523	Apool	-1.29917
Hsp90ab1	1.46704	Lysmd2	-1.25493	Exog	1.90221	LOC100045026	-2.07308	Tnrc18	1.6004	Arfgap3	-1.39857
Akirin2	1.28332	Chrdl2	-1.64958	Ankrd32	1.80758	Nme1	-1.67203	Rpl35a	1.44948	Neb	-1.47593
Thoc6	1.21891	5033411D12Rik	-1.17773	Maob	4.3998	En1	-3.12223	Sik2	1.40701	Gtdc2	-1.3625
Rpsa	1.40497	Pax2	-1.38366	N4bp2l2	1.81503	D930015E06Rik	-1.58978	Mx2	1.91814	Asb2	-1.35268
BC022687	1.33641	Mctp1	-1.16823	2610029I01Rik	1.41261	Slc12a8	-1.25884	Trim60	1.56391	Eaf2	-1.3963
Cyb561d2	1.39308	Slc22a7	-1.20412	Pde3a	1.3757	Itga3	-1.87719	Rps13	1.39367	Ido1	-1.47573
Rps3	1.39055	Tbc1d19	-1.26264	Dctd	1.26998	Pex11g	-1.38914	Ibtk	1.31137	Yjefn3	-1.32681
Mrto4	1.29972	Bsnd	-1.18892	Ptp4a2	1.89074	Anks1	-1.25077	Acy1	1.51329	Zbtb48	-1.34954
Leprel4	1.38146	Hrasls	-1.247	Ptk2	1.20625	Arhgap5	-1.3494	Rpl3	1.58723	Sirt7	-1.31482
Rnf145	1.25237	5430401F13Rik	-1.29701	Stx12	1.59838	Tns1	-1.57361	Rplp2	1.30022	Slc16a7	-1.42439
Dscc1	1.48301	Gpr31b	-1.1386	Sdhd	1.68403	Agt	-4.18072	Srpx	1.32736	Gorasp1	-1.25133
Ddx21	1.14921	Art3	-1.31751	Ivns1abp	4.28629	D10Bwg1379e	-1.84409	Rpl21	1.27856	Topaz1	-1.72855
Hnrnph3	1.22628	Clip4	-1.25443	Ctsd	1.80868	Dhx35	-1.37802	Eef2k	1.33691	Tspan17	-1.43765
Ube2k	1.23174	Efcab2	-1.21994	Gng11	1.92039	Tbc1d22b	-1.42694	Ttc32	1.32175	Ndrg4	-1.87944
Rpl24	1.33664	Cd79b	-1.30598	ND6	1.54767	Gldc	-5.45115	Gm10071	1.38999	Pstpip2	-1.32561
Lrrn1	1.45899	Aspg	-1.85839	Soga1	1.26402	Ctbp2	-2.04239	Kdelr1	1.19925	Plekhf1	-1.40629
Fbln1	1.56231	Cdk5rap2	-1.35414	Bzw1	1.30457	Sbk2	-2.48237	Fbln5	1.33915	Vipr1	-1.5773
Smad6	1.3702	Ampd1	-1.32852	Mfap3	1.35759	Dtna	-1.83925	Ssr4	1.32479	Acss1	-1.30899
Nat9	1.28832	Eif2ak2	-1.14517	Atpaf1	1.54739	Amhr2	-1.39611	Txndc12	1.25791	Smyd2	-1.42425
Fam161a	1.17221	Acsl6	-1.39823	Ifih1	1.43901	Pck1	-1.364	Fbp2	1.69558	Polr3h	-1.27359
Rpl14	1.32217	Nppc	-1.44328	Tspan12	1.68496	Ppm1a	-1.31267	Fabp6	1.43845	Gpr157	-1.81128
Mthfd1l	1.36934	Vmn2r10	-1.33275	Rce1	1.29716	Eef2	-2.18946	Gm12942	1.25197	Lman2l	-1.35245
Gbgt1	1.65675	Snca	-1.82068	Mthfd1	1.37413	Lysmd2	-1.24905	B9d1	1.34093	Adck5	-1.532
Col1a2	1.99224	Ninj2	-1.27026	Fam195b	1.24298	Ccl21b	-2.00858	Rpl36	1.54628	Pwwp2b	-1.43361
Cgref1	1.32043	Cul3	-1.17306	Rfk	1.31309	Mcu	-2.5435	Bcdin3d	1.33981	Klhl42	-1.42366
Ushbp1	1.23106	Lgals8	-1.2676	Gm10231	1.57458	Adpgk	-1.33628	Lrp11	1.31079	Zfp318	-1.36148
Adamts2	1.40958	Trpm8	-1.14345	Uhrf1bp1l	1.48623	Fam92b	-1.53703	Parp2	1.35348	Slc25a13	-1.34348
Sidt2	1.34695	Ube2d1	-1.46746	Slc35e3	1.98034	Shkbp1	-1.55274	Ppp2r5e	1.27688	Cadps2	-1.43045
Rps27a	1.34304	Ccdc132	-1.18591	Ldlrap1	1.59973	Tecr	-1.92635	Mtap	1.28945	4931428F04Rik	-1.40313
Pdgfa	1.34877	Fsd2	-1.28116	Siva1	1.68345	Sprr1a	-1.35434	Tpm1	1.55376	Tmem229b	-1.33624
Kmt2d	1.12433	Rbm24	-1.19551	5031414D18Rik	2.10321	Prrx2	-2.42201	Lyrm1	1.31647	BC048943	-1.47567
Antxr1	1.44932	Aldh1a1	-1.56561	Acyp2	3.26426	Fam49a	-1.7663	0610011F06Rik	1.37841	Dusp8	-1.23483
Tsr1	1.24524	Myoc	-1.89868	Rcn3	1.93998	Prelid1	-2.33739	Ppp1r9a	1.2332	Med24	-1.1975
Greb1	1.36101	Nfyc	-1.1833	Eif1b	2.18977	1700001C02Rik	-1.13174	Ythdf3	1.23845	Rnf187	-1.28336
Rapgef2	1.6838	Armc5	-1.21788	Agpat5	1.26219	Stk17b	-1.47111	Rps23	1.2653	Hba-a1	-2.56795
Rps14	1.35147	Hapln4	-1.3233	Tspan8	2.87984	Mtpn	-1.46485	Rps16	1.25199	Adrm1	-1.40505
Rplp2	1.27814	LOC100045026	-1.27875	Chchd3	1.81275	Gm128	-1.35932	Apopt1	1.30275	Timm44	-1.26887
Sox18	1.44194	Alas2	-1.99542	Aldoa	5.00747	Serbp1	-1.55324	Irf7	1.68108	Hlcs	-1.18358
S100a4	1.56427	Igfbp3	-1.45977	Ndufab1	1.31654	Nfic	-1.51457	Slmo2	1.33296	Fsd2	-1.37909
Tnnt2	2.59272	Lrrc7	-1.19068	Mon2	1.34594	Trim72	-1.52169	Ppp1r15b	1.25432	Grb14	-1.44409
Mcph1	1.27881	Ush1c	-1.60848	Psmb4	1.43225	Fezf2	-1.23489	Fahd1	1.47362	Fez2	-1.44435
Rps20	1.38094	Lce3c	-1.26988	Lrrc51	1.55706	Apc2	-1.13073	Ifi204	1.43504	Pcp4l1	-1.23308
Lemd2	1.34758	Asb11	-1.36082	Zbtb40	1.64629	Snai3	-1.73994	Rpl14	1.32906	Itfg3	-1.24253
Comp	1.92343	Acsm5	-1.29696	Ino80	1.81664	Arg1	-4.89462	Fabp5	1.40315	Arfgap2	-1.36973
Bbs12	1.24709	Wfs1	-1.37755	Slc6a8	2.74652	Cdk5rap2	-1.83078	Mrpl18	1.21212	Hrasls	-1.39515
Lpar1	1.20068	Nle1	-1.13228	Cask	1.8859	Klhl40	-1.74465	Rps19	1.31928	Fundc2	-1.30233
Maz	1.15834	Ndufc2	-1.16662	Cgrrf1	1.47402	Asrgl1	-1.18099	Rpl27	1.24177	Armc5	-1.26146
Fkbp7	1.27173	Got1	-1.28582	0610011F06Rik	1.47894	Slc35d2	-1.48108	Comp	1.8424	Kcnma1	-1.52316
Col2a1	1.99623	Tbx15	-1.24774	Tmem255a	1.8508	Catsper2	-1.32736	Fam65b	1.32552	Ezh1	-1.22367
Pusl1	1.23241	Miox	-1.39673	Ube2k	1.52177	Stau2	-1.50578	3110057O12Rik	1.65189	Mrps10	-1.29046
Rps17	1.44132	Agt	-1.53233	Rtn4	1.68764	Mapk11	-1.83943	Gm13981	1.21855	1700102P08Rik	-1.31709
Lhfpl2	1.46442	Gpt	-1.71024	Zc3h6	1.57011	Itgb6	-1.2549	Cfd	1.4475	Wwc1	-1.35897
Odc1	1.32794	Med30	-1.21774	Fam161a	1.32557	Soat1	-1.95198	Eno3	1.51022	N4bp1	-1.2634
Fubp1	1.21732	Acsf2	-1.32838	Dera	1.89178	Hes3	-1.79102	Dhx58	1.57383	Farp1	-1.39675
Rpl7	1.28704	Ypel1	-1.31827	Shisa7	1.42014	Adat1	-1.54232	Rps14	1.37748	Trmt61a	-1.30169
Tmed9	1.26787	Mtdh	-1.17256	Got1	1.58811	Slc16a7	-4.8002	Gabarap	1.25735	Mrps23	-1.24719
Tmem59l	1.42753	Faah	-1.58906	Etnk1	1.55058	Dnmt3a	-1.50528	2610101N10Rik	1.23933	Rnf126	-1.23409
Anxa8	1.56588	Frmd5	-1.2578	Gabarap	1.32938	Pdxk	-1.37208	Rpl18a	1.36149	Dhx35	-1.28552
Igf2	1.3934	Bmx	-1.45088	Tatdn2	1.2793	Rnf115	-1.5442	Timm13	1.28399	Pex14	-1.22089
Tnfrsf1b	1.39024	1700102P08Rik	-1.25433	Slc25a3	1.68535	Gpatch4	-1.26506	Lpar1	1.2493	Kdm2a	-1.22126
Inha	1.2678	Dst	-1.12345	Glt8d1	1.40525	Grb2	-1.4731	Cox17	1.2734	Dkk3	-2.04508
Evc2	1.25687	Bcor	-1.15326	Gramd4	1.62922	2410066E13Rik	-1.84709	BC030336	1.23803	Mall	-1.17653
Tmem119	1.49728	Socs6	-1.16632	Ppp1r3a	1.9395	Hba-a1	-4.11306	Rsad2	1.67042	Ano1	-1.32217
Ccdc34	1.19301	Pemt	-1.5456	Use1	1.21809	Pfkfb2	-1.79217	Fut10	1.45279	Aarsd1	-1.17941
Sh3bgrl3	1.25444	C1qtnf7	-1.52895	Ift20	1.64328	Vmac	-1.24467	Cited1	1.3974	Alas2	-2.07604
Crispld1	2.46871	Phkb	-1.2498	Atp5c1	1.32364	Stard10	-3.42313	Reep3	1.28286	Myo18a	-1.55938
Rpl35a	1.30035	Ppp1r12c	-1.19843	Atp2b3	3.37638	Smg1	-1.23361	Ces1d	1.62097	Abcc1	-1.29007
Taf1d	1.23416	Aifm1	-1.15738	Ccdc85a	1.83274	Sim2	-9.40042	Ifi27l2a	1.92295	Hist1h2bc	-1.34704
Marveld1	1.30421	D2Wsu81e	-1.19834	Polg	1.50566	Ehd4	-1.9283	Rps15a	1.38082	Dyrk3	-1.31457
Heca	1.32077	Bpnt1	-1.24868	Gdpd3	1.40469	Hmgxb3	-1.84961	Islr	1.47274	Tmod1	-1.31884
Tpm1	1.68383	D4Wsu53e	-1.29448	Metap1d	1.28437	Rab11fip3	-2.45315	Grtp1	1.267	Tmem220	-1.1922
Scaf8	1.14591	Lcn10	-1.53226	Amy1	2.71862	D6Ertd527e	-1.45649	Arl6	1.23942	Tor3a	-1.27648
Capg	1.29929	Txnip	-1.44386	Slc25a26	1.65558	Sufu	-1.60353	Rpl15	1.26702	A530016L24Rik	-1.46342
Sec31a	1.2051	Defb25	-1.38974	Tpd52	1.92329	Fam115a	-1.39087	Vamp8	1.18005	Ccdc92	-1.27387
Arhgef12	1.1868	Defb12	-1.19493	Cnot1	1.34394	Rnf187	-1.40005	Rpl7	1.31376	Mrps6	-1.2422
Thbs4	1.94899	Puf60	-1.12108	Tspan3	1.58079	Olfr1265	-1.61775	Zxdb	1.16838	Klc1	-1.33518
Tmem110	2.08976	Tmem184a	-1.19337	Eif1ax	1.83993	Emd	-1.21763	A830080D01Rik	1.22386	Mkrn1	-1.32527
Shd	1.31208	Trp53i11	-1.25542	Rai14	5.50203	Nfkb2	-1.38278	Clpx	1.36014	Srr	-1.23987
Prickle1	1.21314	3110079O15Rik	-1.13203	Cycs	1.8873	Dmpk	-2.58456	Cxx1c	1.26815	Scn4b	-1.70761
Pvrl3	1.34777	Adcy1	-1.42588	Ints4	1.34319	Aass	-3.05118	Gm14446	1.45795	Pex2	-1.23831
Rrbp1	1.41219	6330409N04Rik	-1.18265	Angpt2	1.81068	Olfr437	-1.57547	Scnn1a	1.26426	Rrp12	-1.31764
Bean1	1.45168	Aqp1	-1.41805	Ogfr	1.29484	Usb1	-2.1882	Cbr2	1.42899	Ppm1j	-1.31928
Sdc1	1.40892	Cpne5	-1.25396	Sft2d1	1.66602	Adcy1	-1.83524	Mylpf	1.83524	Trim26	-1.37509
Gabarap	1.34511	Helt	-1.35311	Gucy1b3	1.37845	Gemin5	-1.25057	Pitpna	1.21484	Gm10324	-1.15538
Actn1	1.2058	Olfr1309	-1.20403	Map4k5	1.37678	Nckap5l	-1.58346	Atf3	1.44104	Zfp35	-1.24375
Nsg1	1.65852	Spaca4	-1.47751	Tmem150c	1.15883	Dkk3	-5.80171	Prpf38b	1.20493	Pde12	-1.30553
Srek1ip1	1.2352	Prrt4	-1.22813	Pgam2	3.35569	Beta-s	-5.01922	Nbeal1	1.27731	Abhd2	-1.42516
Plcd3	1.2886	Mpnd	-1.23614	St8sia4	1.66547	Ppp1r12c	-1.45409	Set	1.39801	Hspa1a	-2.05001
Tmem9	1.43313	Tmem141	-1.27349	Prkab2	1.8678	Kcng4	-2.00223	Rpl23	1.26216	Gpt	-1.4108
Rpl18	1.28657	Serpinb8	-1.12514	1110034G24Rik	1.7047	Itih5l-ps	-1.47927	Sh3bgrl3	1.38153	Dnajc11	-1.30579
Edem2	1.54073	Selt	-1.22413	Fem1c	1.26934	Abcc6	-5.98948	Mro	1.31844	Pgp	-1.30208
Inhba	1.45695	Brd9	-1.24031	Dedd2	1.46369	6430548M08Rik	-1.53314	Rps25	1.25946	Arpp19	-1.19646
Mro	1.23144	Tcp11l1	-1.11616	Hook3	1.69914	Prkaca	-1.50569	Gpbp1l1	1.17856	Lrrc3b	-1.33553
Nlk	1.11322	Gpd1	-1.49468	Klhl21	4.54719	Actl9	-1.63895	Pcbp1	1.38663	LOC215866	-1.41344
Timm13	1.261	Muc20	-1.22289	Ddost	1.34968	Aldoc	-2.55164	Rspry1	1.26821	Eif4g1	-1.18627
Ngef	1.41745	Ube2h	-1.34283	Mrpl34	1.51345	Alpk3	-2.01647	Rpl10a	1.35731	Fryl	-1.42846
2610002J02Rik	1.16469	Kcnj12	-1.4407	2610002J02Rik	1.26694	Bcl2a1d	-1.50179	Selm	1.27273	Crhr2	-1.2835
Git1	1.20188	Cdc23	-1.14897	Ndufs3	1.75123	Adap1	-1.36337	Capza2	1.61941	Slc16a3	-1.40175
Slc38a1	1.28532	Ttyh2	-1.56286	Dnajc15	1.81786	Nacad	-1.30895	Tomm5	1.31276	Slc38a3	-1.24622
Rps13	1.34842	Apold1	-1.50954	Gtf2a1	2.043	Olfr1425	-1.32238	Zc3h11a	1.21599	Gramd4	-1.45962
Rplp0	1.30696	Mapk11	-1.17871	Cd302	1.41139	Cyb5r1	-5.31872	Eif3a	1.374	Mapk6	-1.1865
Ccdc77	1.15354	Rcan1	-1.19745	Ficd	1.53741	Nop9	-1.64448	Gpc3	1.35618	Dst	-1.25368
Mdp1	1.17157	Lrrc20	-1.26312	Dph3	2.41466	Hdhd3	-5.60076	Kera	2.48911	Fam125a	-1.24299
Lox	1.54189	Krt25	-1.38723	Ndufb9	1.40528	Krt12	-1.48425	Tnc	1.54867	Slc52a2	-1.2864
Cd3eap	1.23741	Pskh1	-1.18044	0610031J06Rik	1.45473	Tead2	-3.24467	Ppif	1.36502	Ormdl3	-1.21106
Fbxl7	1.37278	Gm9923	-1.14982	Supt4a	1.34545	Elf2	-1.18734	Rnasek	1.35275	Tssc4	-1.25622
Ankrd13d	1.14363	Dab1	-1.24822	Atp6v1g1	1.51132	2002-09-01	-1.20665	Chrac1	1.24246	Psmd9	-1.291
Fam219b	1.3409	Taf1	-1.45885	Erp44	1.77912	Ppapdc1a	-6.23357	Vps72	1.29946	Gldc	-1.64839
Fbln7	1.5037	Nptx1	-1.28612	Atrn	1.27639	Tmc2	-1.21069	Smc3	1.19974	Atp1b4	-1.26121
Rsl24d1	1.51464	Adat1	-1.25194	2700089E24Rik	1.50016	Cd79b	-1.47496	Eef1d	1.24117	Zfp830	-1.211
Abhd14b	1.28694	Rbck1	-1.23939	Gltscr1l	1.40764	Hsp90aa1	-1.69246	Pgrmc1	1.31073	Zfyve20	-1.16399
Fgf1	1.33909	Alad	-1.38679	Psmc3ip	1.11176	Pcp4l1	-1.99913	Iqcb1	1.24659	Ddc	-1.6661
Itgb5	1.27228	Thrsp	-2.17638	Eno3	4.92367	C4b	-1.53228	Rpl15	1.24026	Abcb10	-1.29496
Lhfp	1.39265	AF251705	-1.54809	Secisbp2l	1.51272	Rcan1	-1.15645	Sepp1	1.40958	Dhrs1	-1.25487
Psd	1.2142	Pstpip2	-1.1505	Yap1	1.58633	Gypc	-1.90388	Pcbd1	1.20584	Impa2	-1.55767
Car5b	1.22148	Kcnk7	-1.2573	Bms1	1.32576	Nup88	-1.93605	Edf1	1.21906	Mapk12	-1.32218
Myo1d	1.65007	Vipr1	-1.38279	F2r	1.57079	Zfr2	-1.20829	N4bp2l2	1.25872	Vcpip1	-1.18677
Rps23	1.3094	Ccl21b	-2.0408	Aamp	1.42044	Rpl6	-1.27535	Ncbp2	1.1987	Pno1	-1.23266
Pth1r	1.17933	Fryl	-1.32626	Eef1d	1.42065	Ctps2	-1.53512	Pole3	1.42959	Fam92b	-1.33396
Robo4	1.27159	Gtf2f2	-1.22483	Rmdn1	1.33784	C4b	-2.08725	Slx1b	1.31017	Mapre1	-1.25772
Col12a1	2.07254	Pcp4l1	-1.29382	Dars2	1.33026	Mif	-1.78846	Supt3	1.21328	Derl2	-1.31019
Ppp1r14b	1.29026	Ppp1r3a	-1.19835	Cep44	1.36409	Adra1a	-1.23463	Morn5	1.30599	Tjap1	-1.20446
Ddt	1.42432	Mpc1	-1.13933	Socs7	1.60595	Stox2	-1.54475	Tuba4a	1.35817	Tbc1d14	-1.37723
Fabp4	1.32939	Nfatc4	-1.13227	Emc3	1.27457	Mrps6	-10.5505	Sh3d21	1.19355	Orc6	-1.19105
Capn8	1.29088	Ppp1r3e	-1.18749	BC018507	1.35296	2310022B05Rik	-3.14818	Srsf11	1.34676	5430401F13Rik	-1.34654
Rgcc	1.70916	Dhdh	-1.25226	Cav2	1.91049	Cbs	-2.14413	Rplp0	1.32483	Enthd2	-1.1977
Rpl36al	1.22621	Crybb3	-1.3796	Gab3	1.30369	C1qtnf7	-2.91962	Srebf1	1.31679	Uba52	-1.33214
Rpl34-ps1	1.35061	Lrfn3	-1.13882	Apln	2.87304	Ggcx	-1.13478	Cited2	1.35237	Bid	-1.80742
Trp53bp1	1.13278	Zic2	-1.30791	Polr2l	1.48519	Creg2	-1.45225	Dera	1.23957	Abca2	-1.55134
Ptbp3	1.16908	Ankrd37	-1.29002	Scrn3	1.87971	Zswim4	-1.37258	Tmsb10	1.45779	Tlr5	-1.35394
Pamr1	1.54121	Rbbp7	-1.1935	Sec24a	2.1425	Zc3h3	-1.09769	Mfap4	1.41683	Vapb	-1.22482
Slc35g3	1.11664	Etfa	-1.20168	Akt3	1.45844	Wipf3	-1.62231	Rabl6	1.30522	Ssr1	-1.28404
Mapk8ip1	1.25649	Hgsnat	-1.10469	Bak1	1.41074	Scaf1	-1.36393	Slc40a1	1.35794	Smtnl1	-1.31817
Smc2	1.35696	Sumf1	-1.17614	Zfp708	1.33469	Kcnh2	-3.31712	Zcchc11	1.36808	Aup1	-1.22469
Fam132a	1.29503	Tbl1x	-1.17955	Msantd3	1.65381	2210411K11Rik	-1.59722	Mpzl2	1.30666	Snx8	-1.35923
LOC100046899	1.29008	Nqo1	-1.22094	Prdm9	1.4122	Gpr137	-1.2274	Rpl29	1.37587	Apold1	-1.65803
Mad2l2	1.32672	Gm609	-1.14413	Rfxap	1.63076	Exosc2	-1.28805	Ogn	1.34464	Cpeb1	-1.23909
Tbc1d10a	1.19339	Olfr1496	-1.22357	Fam160b1	2.65714	LOC100041593	-1.53481	Mtfr1l	1.26681	Slc26a6	-1.26065
Carhsp1	1.16547	Rnf121	-1.46225	Ndufs2	1.61534	Alad	-2.60454	Rrm1	1.26577	Arpp21	-1.28822
Kcnk1	1.25168	Pabpc1l	-1.27407	Slc46a3	2.05853	Apbb3	-3.47269	Impact	1.22768	Dok5	-1.30502
Ccdc80	1.43064	Cd209g	-2.2163	Wdr60	1.59224	Timm9	-1.49859	Cul4a	1.33317	Gltp	-1.36804
Ift43	1.23038	Apbb2	-1.27568	Gatad1	1.60343	Ndrg4	-7.16817	Myl1	1.3058	Miox	-1.41063
Stxbp5l	1.26891	Mtif3	-1.19194	Arrb2	1.38398	Ppp1r13l	-1.10676	Fkbp7	1.25192	Kcna7	-1.43075
Uhrf1bp1l	1.22503	BC048943	-1.39152	Nudt16l1	1.31583	Hebp2	-2.2389	Isg15	1.46383	Bag3	-1.35133
Gng12	1.31339	Arhgap5	-1.20184	Cdc42se1	1.93232	Pcdhga10	-1.5105	Tram1	1.21994	Fam63a	-1.22717
Gtl3	1.26259	Tgm1	-1.2371	Atp5h	2.24557	Taf10	-1.61893	Spata5	1.2078	Gucd1	-1.26249
Col6a2	1.37703	Tbrg4	-1.31736	Zfp512	1.14481	Pdlim4	-1.5861	Sp3	1.29507	Ppan	-1.17204
Myo1c	1.16653	Ms4a10	-1.21722	Wipi2	1.62885	Igfl3	-1.63928	Ubr5	1.38857	Bricd5	-1.33286
Kera	2.4553	Gm14446	-1.16499	Pdlim5	1.60866	Plcd3	-1.17322	Acvrl1	1.37642	Trip4	-1.25774
Nov	1.21691	Pik3r3	-1.18485	Ipo11	1.73761	Trim60	-1.78276	Cd200	1.22131	Herc2	-1.19144
Hist1h1e	1.39483	Guf1	-1.1066	Fas	1.70104	Diap3	-1.33921	Rgl1	1.23741	D10Wsu52e	-1.25069
Fam171a1	1.24465	Snrpg	-1.19264	Nrk	1.36205	Csdc2	-1.97098	Rpl10	1.42168	Apln	-1.57427
Dennd2c	1.19485	Sct	-1.24033	Ndufb3	1.62125	Myf5	-1.4524	Tmem254a	1.29999	Edaradd	-1.18424
Prelp	1.4994	Tmem229b	-1.22711	Fbxo25	1.25642	Tmem19	-2.87277	Pid1	1.32809	Dhrs4	-1.27845
Cep250	1.27648	Ky	-1.42414	Thtpa	1.34644	Xpo4	-2.03656	Rpl34-ps1	1.42684	Nxt1	-1.31849
Ubtf	1.17099	Dmbx1	-1.22371	Mrps16	1.41605	Rcan2	-1.75651	Hoga1	1.38959	Evl	-1.15827
Itm2c	1.40523	Art5	-1.29305	Supt4a	1.262	Gm10324	-1.11885	Rpl18a	1.24637	Yae1d1	-1.28215
Rhoq	1.29757	Pnpla3	-1.10001	Zfp770	1.46646	Ahdc1	-1.386	Slc2a4	1.19244	Pla2r1	-1.61717
Aprt	1.15256	Hells	-1.17925	Lpin1	2.74354	Lce3c	-1.3946	Glg1	1.55607	Tspan9	-1.25085
Rpl6	1.18958	Arpc5l	-1.17676	Notch1	1.39878	Gm6379	-1.41092	Tmem110	1.99909	Ebi3	-1.50034
Surf2	1.20495	Xrcc4	-1.17922	Ptbp2	1.5132	Dlx3	-2.28951	Rps3a1	1.28773	Ninj2	-1.26349
App	1.30859	Ido2	-1.31897	Btaf1	1.4211	C4a	-1.88218	Hif1a	1.48594	Rundc3b	-1.21413
4930427A07Rik	1.26554	Actr10	-1.17233	Rpp14	1.41223	Gpr183	-1.51337	Olfr15	1.28193	Ulk1	-1.2177
Cited1	1.35226	Ggt5	-1.21257	Pls3	1.59272	Ninj2	-1.77939	Antxr1	1.2205	Krt85	-1.28202
Bod1l	1.24424	Itgad	-1.31118	Mef2c	1.38202	Rps6kl1	-1.77618	Mybph	2.3313	B4galnt4	-1.1798
Pgrmc1	1.2893	Olfr449	-1.13553	Tctn3	1.34153	Ggt5	-1.91766	Fam120a	1.41321	Sec13	-1.24866
Cd63	1.33969	Idh3a	-1.25139	Mrpl36	1.24554	Pdia4	-1.59072	Erp29	1.27413	Stk19	-1.2222
Tnrc18	1.31315	Adm	-1.30533	Slc25a25	2.13307	Nenf	-1.66762	Cnn3	1.33776	Rgs3	-1.45891
Srebf1	1.33822	Adipoq	-2.05029	Mtfp1	1.42486	Abca4	-1.68499	Cul4b	1.17476	Jag2	-1.24695
Bcl10	1.20681	H2-Aa	-2.05455	Ppargc1b	1.84167	Ddx39	-1.91143	Gm10288	1.53562	Ptplb	-1.37665
Zfp708	1.43038	Fam92b	-1.24305	Smyd2	1.31462	Ephb3	-1.29826	Rcn3	1.31531	Nr2f6	-1.25532
Rapsn	1.26145	Clk1	-1.29571	Atrx	1.29485	Lrrfip1	-2.92706	Kcnq5	1.24114	Slc2a9	-1.3578
Fam134a	1.23622	Mut	-1.19586	Nup50	1.49484	Tiam2	-1.42467	Nsmce1	1.27968	Gins3	-1.25413
Mamstr	1.26878	Tubgcp4	-1.28355	Nap1l4	1.59316	Mllt6	-1.44485	Jun	1.35853	Dtnbp1	-1.17556
Gm9846	1.28546	Gja3	-1.27503	Rpl26	1.50978	Actl7b	-1.42826	Mad1l1	1.23597	Bnipl	-1.2119
Rassf3	1.32731	Sprr1a	-1.37205	Ccdc126	1.77046	R3hdm2	-1.28807	Zfp708	1.36062	Cdc37	-1.42573
Slc35c1	1.23554	Cyp21a1	-1.19421	Tnks2	2.0388	Hnrnpul1	-1.30308	Tusc3	1.33534	Plekho1	-1.24225
Crabp2	1.45955	Pram1	-1.20296	Rnf122	1.43283	Rbbp7	-1.30876	Rnf115	1.25406	Myadml2	-1.2465
Nucb1	1.17467	LOC100045736	-1.15673	Zcchc11	1.66111	Hpn	-1.72444	Adi1	1.26516	Mrps2	-1.18926
Mdm1	1.21324	Mcm8	-1.14204	Rpl19	1.23604	Atp2a2	-15.9504	C1qtnf2	1.26346	Cdk11b	-1.31762
LOC638399	1.40025	Klhdc3	-1.27339	Tmem63b	1.29826	Carhsp1	-1.25856	H3f3b	1.28446	Secisbp2	-1.28383
Wtap	1.15869	Trim32	-1.21127	Lipa	1.55473	Ruvbl2	-1.20395	Shd	1.24761	Fsd1l	-1.25941
Bgn	1.45253	Nnt	-1.35517	Pfkfb4	2.8239	Acpt	-1.31813	Fzd8	1.21889	Gpr81	-1.19776
Kctd12	1.28511	Il17d	-1.32428	Mmp23	1.87631	Foxp1	-1.1975	Pls3	1.29712	Ckmt2	-1.26751
Adi1	1.28507	Rundc3b	-1.2159	Prpf38b	1.33973	A530016L24Rik	-2.9071	Sp110	1.16409	Twf2	-1.26032
Myl1	1.32964	Adra1a	-1.15076	Slc25a14	1.79091	Pusl1	-1.41889	Tcirg1	1.17614	Psmd5	-1.31683
Fzd8	1.14128	Cct8l1	-1.29001	Trappc2l	1.85563	Raver1	-1.86059	Mvb12b	1.27567	Trak2	-1.19014
Pus7l	1.16701	Zkscan17	-1.26093	Tpst1	1.43084	Mpp1	-1.55609	S100a13	1.21467	Ttyh2	-1.31027
Prrg3	1.40442	Ptdss1	-1.34518	Tmem69	1.16231	2610020H08Rik	-1.15885	Sidt2	1.29931	Rhou	-1.54955
Nip7	1.16771	Pbx1	-1.16865	Sox6	2.98057	Oplah	-3.70314	Aco1	1.29933	Tmem80	-1.27339
Ablim3	1.34462	Acsl1	-1.3254	Ndufaf2	1.70975	1700042G07Rik	-1.93188	2200002D01Rik	1.3646	Hspb8	-1.38685
Spty2d1	1.25869	Mllt6	-1.25782	Ubn1	1.53515	Ablim1	-4.40338	Tmsb4x	1.3059	Sel1l	-1.26997
Spry4	1.31686	Rbm14	-1.13482	Zfp692	1.57432	Csnk1d	-1.46721	Armcx2	1.24081	Unc5b	-1.24593
Selm	1.27827	Gramd4	-1.18803	Pim1	1.8112	Snx19	-1.43131	C1s	1.23346	Gsr	-1.32597
Tyro3	1.26038	Hscb	-1.13976	Casp6	1.22433	Gpsm2	-1.7078	Sri	1.29672	Abcc9	-1.24196
Sparc	1.6498	Ssh2	-1.19437	Leap2	2.18897	Ptdss1	-4.00101	Sephs2	1.35337	Ppa1	-1.2965
Crispld2	2.02424	Emcn	-1.11998	Znrf3	1.74056	Tubgcp4	-1.71427	Pik3c3	1.26822	Atg9a	-1.22623
Ctsk	1.2135	Irf2bp2	-1.2405	Pkdcc	2.45017	Ube2h	-1.67397	H3f3b	1.25009	P2rx5	-1.27193
Gadd45a	1.46961	Por	-1.24072	Abcb10	1.31425	Ncf1	-2.04999	Kctd2	1.19451	Atp13a2	-1.19716
Rwdd2a	1.18865	Cd209a	-1.50399	Thsd1	1.59294	Pln	-13.4853	Gramd1b	1.32116	3425401B19Rik	-1.29326
Fbxo34	1.11559	Acad8	-1.14661	Ercc3	1.24244	LOC100503428	-1.79843	Pde3a	1.18243	Mzb1	-1.1883
Zfp106	1.19716	Mmrn1	-1.53228	Iws1	1.42843	Rps11	-1.57291	Timmdc1	1.15749	Dnajc3	-1.39211
Col18a1	1.55915	Tmem178	-1.21538	Prim1	1.28595	En2	-1.31728	Pds5a	1.37092	Mafg	-1.28856
Plxdc2	1.34405	Olfr59	-1.15189	Eya4	2.1244	Srpk3	-2.38436	Birc2	1.22015	Homer2	-1.34781
Hddc3	1.15526	4430402I18Rik	-1.06933	Med29	1.45552	Scube2	-1.82539	Mrpl55	1.19984	Dnaaf2	-1.20724
Cdc73	1.15226	Dmtn	-1.17215	Gpd1	4.37327	Ccnd2	-1.30851	Hspa9	1.36023	Upk1a	-1.44609
Tmem256	1.15298	Mrpl3	-1.16839	Ccdc17	1.56798	Naa40	-1.20169	S100z	1.5592	Tnfrsf21	-1.20034
Rpl13	1.27907	Ghr	-1.30181	Aida	1.24311	Cirbp	-1.5229	S100a10	1.33654	Dffa	-1.20662
Dnajc25	1.36028	Actn3	-1.3216	Ube2e3	1.95575	Bag1	-2.35135	Rpl19	1.18601	Acadvl	-1.28141
Sarm1	1.17992	2310047M10Rik	-1.50104	Tm9sf2	1.4324	Gm1078	-22.6692	Fgd2	1.31914	Acox1	-1.19448
Lamc1	1.22708	Apol7c	-1.55967	Pgls	1.21559	Kcnq4	-2.09431	Tspan3	1.3354	Mapk3	-1.31879
Gm12942	1.14928	Vps36	-1.15667	Haus8	1.16793	Tradd	-1.64981	Gltscr1l	1.21534	Dcaf11	-1.2535
Col16a1	1.61143	Raver1	-1.32757	Mrpl18	1.2248	Arpp19	-1.47245	Enoph1	1.25742	Arhgap12	-1.23742
Tbc1d20	1.18896	Ssbp4	-1.21368	Pcyt1a	1.45065	Mri1	-1.64774	Col2a1	1.65529	Ncoa3	-1.20095
Chodl	1.3977	Lrrc3b	-1.27626	Trappc3	1.53127	Rdh14	-9.26796	Atp5k	1.26092	Nlrc5	-1.22169
Slain2	1.38742	Vmo1	-1.21016	Nrp1	1.71223	Rapsn	-1.34667	Mdm1	1.15625	LOC620017	-1.23739
Med9	1.32206	Vapb	-1.17192	9330159F19Rik	1.5411	Clptm1l	-1.77385	Set	1.26971	Lims2	-1.28111
2004-09-01	1.55623	Gucy2e	-1.10087	BC022687	2.0871	Cry1	-1.30534	Mrpl21	1.18026	Ip6k3	-1.96504
Cox6a1	1.17341	LOC620017	-1.19506	Cox5a	1.48329	Agmat	-1.48701	Ptgr2	1.32806	Vars	-1.27988
Smad1	1.62773	Olfr466	-1.24277	Hddc3	1.61665	Msto1	-1.30524	Setd1a	1.2882	Bmx	-1.43335
Foxo4	1.15582	Timm9	-1.21018	Ndufa8	1.56334	Dcxr	-1.38159	Hnrnpl	1.35535	Tmem178	-1.20385
Igsf3	1.24232	Zfp830	-1.26245	Rpl27a	1.48782	S100a1	-6.6816	Ipo7	1.25174	Ap2m1	-1.19312
Fstl3	1.40304	Chchd3	-1.19678	Birc6	1.47885	Tars2	-1.4094	Rpl35a	1.27179	Slc25a51	-1.278
Nop10	1.18941	Mif4gd	-1.14351	Uqcr11	2.52113	Cryab	-1.9541	Rab14	1.16024	1810009A15Rik	-1.25784
Mfap2	1.31793	Cfd	-1.49889	Phkb	3.40072	Tal2	-2.79371	Glrx5	1.25499	Atp6v0d1	-1.233
Tulp4	1.16046	Fcgr2b	-1.33746	Lamp2	1.67565	Patl1	-1.13087	Vkorc1	1.29419	Meaf6	-1.23895
Ripk1	1.34108	Bcl2l10	-1.20939	Kcnj12	3.08183	Slc35f6	-1.25627	Scarb2	1.19716	Ttc13	-1.19865
Gng5	1.64464	Nup93	-1.59814	Cox4i1	1.79515	Sin3b	-1.3204	Mcph1	1.31411	Mrpl49	-1.21265
Snai2	1.18085	Cbln4	-1.18289	Stx6	1.4102	B3galt6	-1.33686	Meox2	1.19587	Calcoco2	-1.22328
Gltscr1l	1.18479	Spock2	-1.14129	Tbc1d20	1.30794	Ipo9	-1.42906	Tmem256	1.17063	Clptm1l	-1.2313
Rfxap	1.15033	Hes5	-1.21461	Med28	1.69755	A330021E22Rik	-1.92817	Opn5	1.25389	Crat	-1.36247
Pdf	1.17082	Tubgcp6	-1.117	Thap4	2.59348	Eif4ebp3	-1.43782	Cap2	1.16197	C1qtnf7	-1.46501
Supt3	1.12733	Ccdc91	-1.2889	Ndufb8	1.49891	Dnaja4	-4.33766	Btf3l4	1.18663	Mfsd10	-1.14353
Cnnm2	1.16757	Mdfi	-1.52541	Phip	1.51882	Gdf11	-3.18949	Chchd7	1.20453	Atxn1l	-1.26726
Plk5	1.34483	Amy2a5	-1.35216	Wbp1l	2.94525	Tmem159	-2.32391	Rps4x	1.25791	Pex11g	-1.24218
Swi5	1.2004	Lmod3	-1.15175	Ctns	1.21307	Fam13c	-2.19441	Srp72	1.29274	Gcat	-1.84805
Bok	1.17744	Isx	-1.25176	Osgepl1	1.32904	Gmppa	-1.42353	Atp5h	1.47204	LOC100045736	-1.17966
Cysltr2	1.42705	Nceh1	-1.29472	Osbpl11	1.69828	Guca2b	-1.28921	Acadl	1.22456	0610030E20Rik	-1.24549
Bcl2l1	1.19653	Bnip3	-1.28845	Polr2l	1.25656	Dynll1	-2.89168	Gpam	1.41695	Cnppd1	-1.29179
Wif1	1.88662	Tmem220	-1.15442	Siah1a	1.48991	Zdhhc8	-1.1982	Zfp382	1.45419	Phka1	-1.19881
Col6a1	1.45024	Defb1	-1.56392	Alkbh3	1.44088	Gprasp2	-1.54425	Rbm45	1.18792	Zdhhc24	-1.22914
Snrpn	1.2628	Cldn5	-1.39137	Atp5f1	1.37499	Zfp830	-1.47005	Dync1i2	1.27437	Grhl1	-1.18607
Srrm2	1.17809	Dcdc2a	-1.19489	Gbp5	1.17728	Itgad	-1.64825	Wdtc1	1.38431	Spaca4	-1.38626
Pdlim4	1.30219	Dusp9	-1.24306	Spire1	2.11452	Cdkn1a	-2.022	Ctbs	1.26231	Tmem167b	-1.18538
Nop56	1.21415	Nkg7	-1.15251	Cxxc5	1.51799	3425401B19Rik	-1.78236	Klf5	1.31106	Foxp1	-1.16634
Tshz3	1.22437	Dgkh	-1.1301	Macf1	1.43919	Barx2	-4.01822	Birc6	1.17183	Rhbdf2	-1.14357
Wdr43	1.21484	Slc2a3	-1.15536	Zfand6	1.78559	Usp11	-1.36969	Narg2	1.24616	Cdc42bpa	-1.17849
Mylpf	2.68732	Metap1	-1.22369	Atp6v0b	1.35675	LOC630855	-2.73828	Olfr316	1.24647	Slc25a25	-1.24541
Rps16	1.20403	Dkk3	-1.43826	Bcl10	1.36286	Ifitm3	-8.53094	Surf1	1.20298	Pgam1	-1.29125
Tamm41	1.14605	Med24	-1.10141	Hnrnpd	1.42387	Homer2	-9.8763	Cep63	1.17655	Gm1078	-1.46894
Echdc1	1.11617	Mylk4	-1.667	Rpl24	1.43483	Hspb6	-2.96623	Cdk18	1.24437	Trim63	-1.22023
Trim72	1.16761	Prpf18	-1.15458	Rab1b	1.60408	Ptpn3	-1.71025	Slit3	1.30604	Nop9	-1.35307
Clip2	1.40293	Rmnd5a	-1.33875	Dus2l	1.32559	Ybx1	-1.68635	Trappc8	1.37352	Mcl1	-1.30196
Dixdc1	1.3462	Zfp35	-1.18183	Ccdc6	3.3728	Vac14	-2.05116	Psip1	1.21884	Cep170b	-1.29887
Ppm1d	1.14453	Crhr2	-1.3718	Lrrc20	1.24689	Pramef12	-1.45684	Rpl8	1.18076	Ap1m1	-1.20207
Gtf2h2	1.27989	Mgarp	-1.23141	Fam219b	1.81735	Gipc2	-1.42936	Best3	1.35426	Hip1r	-1.25314
Olfml2a	1.37798	Hectd1	-1.21373	Gpi1	3.14577	Pcbp4	-2.21942	Aoc3	1.18814	Parp4	-1.23419
Atp6ap1	1.19845	Dsel	-1.25635	E130309D02Rik	1.51918	Cyp46a1	-1.27721	Thbs4	1.72513	Timm9	-1.29165
Edf1	1.19038	Pln	-1.24016	Gstz1	1.38668	Il17d	-7.44019	Cd302	1.2097	Tradd	-1.33582
Bcl9l	1.16239	LOC100503213	-1.21488	Uqcrh	1.6152	Rrp1b	-1.6941	Megf10	1.14288	Dpysl4	-1.18525
Npas2	1.34781	Glod5	-1.39133	Dnah14	1.51643	Polr3e	-1.90453	Ripk1	1.37893	Creld2	-1.35397
Lsg1	1.25755	2410127L17Rik	-1.20485	Pfkm	5.88421	Strn4	-1.13516	Zc3h13	1.24501	Ate1	-1.21385
Cep170	1.11023	Plekho1	-1.15026	Fbxw2	1.33108	Zfp609	-1.25176	Timp1	1.28826	Copz1	-1.18266
Pcp4	1.25266	Ppa2	-1.16672	Helz2	1.40953	Map2k6	-4.78388	LOC100504872	1.36089	Sox17	-1.40053
Tnmd	3.32052	Crh	-1.15621	Gbp6	1.33076	Hnrnpc	-1.24382	Kansl1	1.51273	Kif13b	-1.3489
Tmem185b	1.19212	Eri3	-1.19099	Fam167b	1.42536	Fermt1	-4.03444	Tcerg1	1.19015	Adm	-1.31175
Ncor2	1.21874	LOC215866	-1.34655	Cisd1	2.30387	Arsa	-1.28386	Phip	1.25787	Atg16l1	-1.20186
Impdh1	1.32293	Wisp2	-1.31015	Tst	1.52906	Ralgps2	-3.17521	Dram2	1.27472	Gdf11	-1.46862
Pxn	1.19354	Adamts14	-1.27261	Faim	1.38758	Mapt	-1.35844	Fbxw17	1.18591	Bcl2l13	-1.23627
Ski	1.15217	Pebp4	-1.18999	Mrps21	1.38233	Kcnip2	-1.69279	Nudt7	1.24205	Cpsf4	-1.23896
Celf1	1.2875	Fev	-1.2698	Chchd1	1.45783	LOC634339	-1.20867	Wsb2	1.28911	Ubl4a	-1.23063
Toe1	1.22344	Lman2l	-1.20284	Zdhhc20	1.66226	Ube2h	-1.6983	Ehhadh	1.25024	Bdh2	-1.37334
Brk1	1.13185	Hspa14	-1.19793	Sucla2	1.62731	Zic2	-1.3883	Naca	1.45317	Asph	-1.42655
Olfr1447	1.14081	Ddc	-1.42081	Tmem9	2.55645	Lpl	-4.14177	Serping1	1.29823	Ermp1	-1.45981
Tbl1xr1	1.13858	Gmppb	-1.14953	Ccdc41	1.22442	Pcdhga9	-1.57021	Cdc123	1.65114	Nacc2	-1.31584
Cox17	1.17622	2310045N01Rik	-1.09341	Ces1d	9.39934	Timp1	-1.95078	Heca	1.26805	B4galt3	-1.18728
Dlg5	1.22658	Btg2	-1.19198	Ppp1r2	2.90789	Pkia	-1.62937	Pan2	1.14313	Relb	-1.3074
Slc6a8	1.20503	Acpl2	-1.11331	Ybey	1.41879	Colq	-4.54831	Cdk2ap1	1.30758	2700097O09Rik	-1.35129
Smarcc1	1.17466	Hacl1	-1.17897	Itga1	1.17239	Scg3	-1.55431	Sod3	1.37074	Jazf1	-1.36593
Hectd3	1.23235	Mgrn1	-1.12161	Ap1ar	1.49234	Scly	-2.07886	Tsga10ip	1.29654	Map1lc3a	-1.26315
Wfdc1	1.30642	Ces1a	-1.27513	Raph1	1.34817	Il11ra1	-1.3843	Mgea5	1.29702	Crcp	-1.27932
2200002D01Rik	1.22987	Fbxw10	-1.16236	Polr2h	1.50948	Cuedc1	-2.07793	Igsf3	1.21121	Stox2	-1.16859
Aplp1	1.16726	Impa2	-1.45961	Ankrd46	1.21818	Mien1	-1.22716	Mrpl41	1.22473	5033411D12Rik	-1.19272
Zfp692	1.19852	Gm11568	-1.22169	Il4ra	1.55325	Ccdc8	-2.35955	Stam2	1.1476	Atp6v1g1	-1.24754
Myo1b	1.26651	Ulk1	-1.15356	Fahd1	1.41131	Rasa3	-1.76798	Manba	1.13043	Grrp1	-1.27524
Ercc3	1.18239	C8g	-1.0898	Wbp2	1.88083	Arl6ip5	-1.6988	Armc9	1.28439	Rfng	-1.15605
L3mbtl2	1.19022	Atp5f1	-1.13326	Eltd1	1.51861	Slc2a9	-1.6515	ND5	1.34611	Catsper2	-1.19574
Sh3tc1	1.30272	Ngrn	-1.30308	Commd9	1.54006	Setd6	-1.67584	Col12a1	1.71645	Pkd1	-1.2797
Actb	1.25385	Dusp15	-1.18033	Rufy2	1.63973	Mepe	-1.16446	Aplp2	1.37093	Egln3	-1.54989
Raver2	1.89917	Acads	-1.21728	Aftph	1.92621	Cpne5	-1.33429	Slc29a1	1.36835	Gm19700	-1.47053
Rtf1	1.59406	Trim46	-1.25568	Rnf214	1.1591	5430401F13Rik	-1.56309	Mto1	1.3761	Sdhaf1	-1.13832
Set	1.29801	Pkhd1l1	-1.39979	Yipf5	1.24355	Sort1	-1.30859	Rpl28	1.29057	Ppm1e	-1.17324
Pid1	1.31894	Kcne3	-1.34192	Ndufb7	1.56931	Ano1	-5.27308	Camsap2	1.17193	Trip10	-1.19569
Car4	1.26865	Slc35g2	-1.12152	Eif2ak2	1.46345	Gsr	-1.41133	Mfap2	1.3096	Vps36	-1.23912
Vcan	1.30961	Camkk1	-1.22321	Rnf168	1.25069	Fry	-2.25252	Mettl24	1.1896	Rps6kl1	-1.19754
Galnt10	1.28229	Trak2	-1.14048	Ddx59	1.451	Fev	-2.03377	Gtl3	1.23641	Ankle2	-1.26179
Asns	1.32298	Pof1b	-1.16189	Wdr41	1.37032	LOC100046147	-1.17854	Kdm1b	1.26913	Dhdh	-1.27359
Med1	1.16273	Gpr162	-1.31423	Trabd	1.2267	Znrf2	-1.46743	Ppm1d	1.18936	Slc5a6	-1.17705
Csrp1	1.18222	Bend7	-1.16625	Erlec1	1.53402	Olfr316	-4.12459	Plgrkt	1.22666	Ppil1	-1.21833
Nolc1	1.21613	Gbp5	-1.10909	Pgk1	2.69691	Myh14	-2.11539	Lsm14a	1.35505	Bag1	-1.34139
Neo1	1.22116	Gzmk	-1.25412	Nab1	1.92912	Mug1	-15.4245	Phax	1.23828	Mdm4	-1.25453
Tmem201	1.24457	Kcnh2	-1.45917	D2hgdh	1.46216	Nbl1	-1.22064	Olfml1	1.18068	3110082I17Rik	-1.21112
Pls3	1.34896	Cep57	-1.16961	Coil	1.37897	Pdlim1	-4.94086	2001-03-01	1.25446	Nfyb	-1.2304
Fam176b	1.36687	Tmod4	-1.2222	Pnrc2	1.85352	Serp2	-2.43724	Ndufb3	1.22328	Cyth2	-1.24696
Gskip	1.2702	Brd3	-1.1065	Phf20l1	1.49962	Twf2	-2.12093	Itch	1.22923	Rnf170	-1.13123
Sesn3	1.23854	C2cd3	-1.1212	Sec11a	1.40334	Pcdhga7	-1.40348	Ptn	1.18363	Dusp9	-1.29134
Rpl18a	1.26273	2700097O09Rik	-1.28015	Gmps	1.97411	Ube2d1	-1.65867	Gphn	1.138	Setd6	-1.38226
Etv5	1.34206	Gzmb	-1.23209	Trim13	1.5019	Hmga1	-1.26799	Clasp2	1.2768	Il17rc	-1.16779
Slc9a8	1.40666	Gpld1	-1.21534	Slc16a3	3.21728	Iqcc	-1.3775	Srrm1	1.18667	Exosc1	-1.32368
Zfp955b	1.30411	Nup205	-1.14413	Gm12942	1.16401	Zdhhc1	-3.19766	Dnajc25	1.31837	Nfkbib	-1.18292
D8Ertd738e	1.22582	Pgk1	-1.18069	Trappc5	1.58682	Myl9	-1.7991	Adnp	1.32028	Tap1	-1.26848
Gart	1.37859	Bag1	-1.24689	Rps6ka3	1.58227	Psrc1	-1.21322	Cast	1.32517	Eif3d	-1.19755
Fam151b	1.29423	Sos1	-1.13205	Rbbp5	1.27371	Zmiz2	-1.27925	Srsf4	1.25458	Gm6753	-1.39799
Tmem180	1.29009	Prss39	-1.20575	Ugp2	1.54766	Agk	-1.25388	Npm1	1.15474	Eif3h	-1.1695
Socs1	1.17469	Ankrd9	-1.19199	Rc3h2	1.6269	Rab26	-1.36794	Lox	1.24638	Taf8	-1.1743
Rasl11a	1.37468	Ano1	-1.21791	Epc2	1.51744	St18	-1.20951	Sfpq	1.20432	LOC620017	-1.34349
Iqcb1	1.16402	Hnmt	-1.27928	Car2	1.8462	Rtbdn	-1.26764	Rps3a1	1.22075	Zfp652	-1.25166
Pcbp1	1.21327	Dact2	-1.25331	Hip1r	2.18659	Fgg	-1.54501	Ccdc77	1.1298	Trim63	-1.33205
2002-09-01	1.19599	Pknox2	-1.12407	Mecom	1.19049	Ergic3	-1.29013	Neurl1a	1.24335	Nat10	-1.19214
Gm7698	1.27579	Kcng4	-1.30684	Med13	1.26478	Dusp27	-1.92843	Sp1	1.30089	Ephb3	-1.16685
Cdc14b	1.22218	1600002K03Rik	-1.22307	Acp2	1.32878	Pou2af1	-3.66132	Ubr3	1.24817	Hmcn2	-1.45881
Nek6	1.2215	Hps3	-1.18127	Hdgf	2.07884	Gnl2	-3.28672	Sesn3	1.3262	Fbxw8	-1.23112
Cdk5rap3	1.2104	H2-Q10	-2.80871	Cul4b	1.41543	Tmx4	-2.03202	Mllt3	1.27979	Trp53i11	-1.2389
S100a14	1.35033	Dhrs4	-1.22791	Tmem229b	1.40493	Defb25	-1.39857	Afp	1.18284	Osbpl2	-1.26284
Gipc2	1.95448	Ndufs1	-1.14862	Gtpbp8	1.88974	Rhbdd2	-1.83827	Arid1a	1.22317	Prr14l	-1.18851
Naca	1.47691	Krtap9-1	-1.08691	Nipbl	1.44333	LOC100505323	-1.1469	Rab34	1.19725	Lce3c	-1.14576
Clu	1.23869	Asgr1	-2.15577	Rbm48	1.26515	Bphl	-1.51131	Larp1b	1.24349	Mocos	-1.16983
Pkd1l3	1.46418	Muc5b	-1.24987	Mzt2	1.80215	Rab11b	-1.41529	Fads2	1.31202	6430548M08Rik	-1.19808
Angptl2	1.25459	Dgkq	-1.11343	Bbs7	1.70931	LOC100503213	-1.27341	S100a11	1.45441	Gramd1a	-1.13731
Sycp1	1.23492	Scrn3	-1.17006	Slc9a6	1.80099	Tmem205	-1.2001	Ddb2	1.19516	Ppp1r3c	-1.29585
Ppp1r10	1.31044	Tab2	-1.1362	Arfgef2	1.41143	Ppp2ca	-2.2918	LOC638399	1.28971	Nceh1	-1.34718
Col1a1	2.08453	Ido1	-1.25817	Sh3d21	1.2556	Fez1	-15.8784	Nol8	1.33026	Wdr1	-1.22929
Fus	1.20865	Ano5	-1.16074	Mylk4	9.92771	Acox1	-1.16589	Alg11	1.26842	Chic1	-1.25437
Zdhhc2	1.3597	Tinagl1	-1.18967	Zcchc6	1.23488	Tmem52	-1.50311	Aga	1.47074	Jsrp1	-1.17354
Odf2	1.18662	Lcn12	-1.20774	Tmem208	1.4843	Anxa4	-1.42862	Actb	1.30434	Ccdc127	-1.20024
Igdcc4	1.3816	Vav2	-1.15532	Ndufa4	1.46083	Myh7b	-10.3076	Rcn2	1.22081	Smap2	-1.28603
Pitpna	1.12176	Gm2740	-1.22604	Nudt19	1.6862	Zfp853	-1.68522	Fabp4	1.40317	Erbb2	-1.21528
Clip3	1.35758	Stard5	-1.0941	Supv3l1	1.3188	Evx1	-1.26658	Fbln1	1.45054	Map1lc3b	-1.2306
Fgf13	1.20388	Trip4	-1.18582	Catsperg2	1.19505	Zfp101	-1.56993	Rnf138	1.19494	Nmt1	-1.17751
Cul4a	1.14048	Edc4	-1.1721	Slc25a11	1.75247	Fzd9	-3.12758	Jmjd8	1.15063	Bag6	-1.30969
Ctif	1.16857	Mycn	-1.11061	Sar1b	2.8699	2001-03-01	-1.26325	Wdr11	1.15062	Scamp4	-1.10741
Ache	1.21133	Adck5	-1.34062	Mrps11	1.19754	Tmed1	-1.41067	Sh3d19	1.23168	Nob1	-1.23379
Prrt2	1.17032	Smarcal1	-1.22177	Fnbp4	1.34493	Whrn	-1.67871	Tjp1	1.26044	Bcs1l	-1.17298
Hnrnpc	1.1755	Fut8	-1.21755	Ppp1r14a	1.26101	Specc1	-4.57313	Pus10	1.24636	Nrsn2	-1.20642
Prdm9	1.18663	Mier1	-1.25259	Frzb	2.51905	Slc40a1	-1.94499	Gm8430	1.27055	Map6d1	-1.28439
Tmc4	1.19508	Sdha	-1.25974	Gtpbp2	2.11813	Proz	-1.23727	Hk1	1.27028	Ppp1r14c	-1.39121
Neurl1a	1.25717	Lin28a	-1.17068	Slc25a12	2.20294	Rsl1d1	-1.40602	Surf2	1.18729	Sbf1	-1.2687
Tsga10ip	1.27768	Brms1	-1.12476	Entpd6	1.23826	Hspe1	-1.40385	Tigd2	1.14188	Krtap3-1	-1.16812
Phldb2	1.16085	Gzmb	-1.31532	Crebzf	1.46898	Myom3	-7.98839	Cldn1	1.28091	Sstr3	-1.5347
Il27ra	1.30517	Wbp11	-1.1858	9930104L06Rik	1.52538	Vmn2r50	-1.20797	Cyb561d2	1.23843	2010012O05Rik	-1.27436
Crabp1	1.34456	Vezf1	-1.31852	Thra	1.67851	Casq2	-8.50574	Homer1	1.21384	Gm11568	-1.24579
Ncmap	1.35095	Ccdc103	-1.17078	Gskip	1.54017	Prmt1	-1.82318	Prkd1	1.28595	Vmo1	-1.16238
Tfap4	1.21006	Atp5c1	-1.15374	Myoz1	9.59801	Dennd5a	-1.36452	CYTB	1.2305	Retsat	-1.17242
Atox1	1.28398	Ccnt1	-1.2723	Pex2	1.50492	Reck	-1.6749	Rpl21	1.18525	Max	-1.20089
Fmod	2.53618	Lancl3	-1.11227	Ano5	1.77332	Atat1	-1.35214	D8Ertd738e	1.23019	Pemt	-1.45421
Ppp1r15b	1.2277	Xpo5	-1.11238	Ccdc22	1.56713	Lzts3	-1.49462	Tctex1d2	1.18738	Hdac11	-1.13618
Cald1	1.26131	Atp8b3	-1.14311	Rrp15	1.34219	Gmpr	-1.67855	Lphn2	1.15103	Med7	-1.23101
Anxa2	1.40014	Xrcc4	-1.18696	Ggh	2.06159	Rab31	-1.44019	Gng5	1.45604	Ube2h	-1.29348
Gm10071	1.21659	Commd6	-1.15429	Gulp1	3.13721	Smtnl1	-1.8453	Agl	1.19956	Gm10651	-1.15427
Klhl21	1.26751	Sae1	-1.14401	Vapa	1.24754	Tln1	-1.50589	Pgrmc2	1.21116	Rasa4	-1.20967
Ptar1	1.13246	4930404N11Rik	-1.19565	Tbx15	1.97453	Endod1	-2.35615	Bst1	1.19072	Gpr132	-1.1777
Nol8	1.33805	Olfr1057	-1.16646	Tpi1	2.48367	LOC620017	-1.67476	Tpd52	1.22307	Otub1	-1.19544
Bag4	1.354	Snx10	-1.23629	Tmed7	1.5001	Gpx8	-3.1438	Crebzf	1.1321	Fbn2	-1.18729
Egr2	1.33525	Phka1	-1.15694	Cttnbp2nl	1.29273	Rnf123	-1.40566	Rpl6	1.19176	Ptdss1	-1.33839
Plekha4	1.1744	Ssmem1	-1.10583	Cep78	1.12695	Itga9	-2.19923	Lsm10	1.18383	Otos	-1.33796
Ncbp2	1.15275	Rtbdn	-1.14737	Nop10	1.20283	Eif3d	-1.49272	Rfc1	1.17598	Cdc42bpb	-1.13872
Msrb2	1.13774	Plin5	-2.0957	Ccnl2	1.32206	Myog	-1.49861	Stmn1	1.39212	Gm3662	-1.36988
Gpx4	1.17531	Gmppa	-1.17891	Amz2	1.6562	R3hdml	-1.11592	Trim37	1.30802	Rab7l1	-1.18997
Ganab	1.20425	Dhps	-1.09314	9930021J03Rik	1.30095	Vash1	-3.15023	Tmem9	1.35302	Prkab2	-1.2242
Fbxw17	1.13529	Gins3	-1.17483	Snurf	1.14055	Rab3a	-1.51838	Eef1a2	1.5343	Zfp846	-1.16374
Pxdc1	1.62055	Ubxn2a	-1.1353	Ppp1r3c	1.91168	Zfp579	-1.28256	Foxk1	1.23243	Gnl2	-1.54334
Copz2	1.14864	Rufy4	-1.28403	Cox6c	1.50432	Pafah1b3	-1.53754	Ing2	1.19881	Prob1	-1.30307
Fzd2	1.16373	Efemp1	-1.32367	Srrm2	2.01527	Tnnt1	-10.3856	Ddt	1.37765	Lamc2	-1.52877
Zfp64	1.2077	Zfp560	-1.1686	Fabp6	1.4323	Rpl8	-1.35852	Cdk12	1.23825	Dnajb2	-1.17815
Runx1	1.6035	Tbrg1	-1.14756	Efna1	1.44708	Mfn2	-1.7136	Wdr43	1.18694	Acot8	-1.16423
Mycbp2	1.20495	Rapgef5	-1.29325	H2-Ke2	1.4003	Myh7	-22.723	Polr2l	1.14028	Pla2g15	-1.26143
Scarb2	1.15666	Lgals7	-1.47563	Npy1r	1.35189	Trit1	-1.62868	Slc25a19	1.18953	Tmem33	-1.36343
Derl3	1.29744	Pcdhb16	-1.24216	Wnt6	1.74996	Hipk3	-1.29313	Ctsl	1.23972	Cdc42se2	-1.17062
Ssr4	1.2133	Adamts1	-1.32538	Tspan13	1.46268	Rxrb	-1.09579	Zfx	1.36802	Fcnb	-1.21078
Parp2	1.25065	Nup153	-1.11558	Ttc4	1.34976	Nppa	-2.03801	Ndufs6	1.2432	Kcnip2	-1.20427
Itpripl2	1.24142	Ube2e1	-1.0927	Mfn1	1.86821	Syne1	-1.46549	Col16a1	1.37989	Lyar	-1.28552
Zfp335	1.24195	Abcb10	-1.10064	Ppp6c	1.63542	Hspb1	-1.50524	Elof1	1.17144	Trim46	-1.23836
Ptdss2	1.11395	4933433C11Rik	-1.21055	Gm6158	1.2629	Zscan10	-1.57222	Tnfaip2	1.27156	Ppp1r12c	-1.20432
Armc9	1.30926	Mtus1	-1.12195	Zfp740	1.26628	Tnnc1	-5.09293	Vps13c	1.24265	Kdr	-1.24633
Fam63b	1.14376	Kif3c	-1.20785	Pitpna	1.46113	Hsph1	-2.28754	Snrpf	1.27202	Ppargc1b	-1.39054
Slmo2	1.17356	Insm2	-1.18251	Mamstr	2.43334	Spi1	-1.20326	Ackr4	1.63161	Pex6	-1.15418
Elovl1	1.22382	Mrpl39	-1.19589	Glrx5	1.58541	Gpr19	-1.57036	Taf1d	1.18646	Eid1	-1.42485
Ppapdc1b	1.25435	Rhobtb3	-1.20534	Tpm1	60.205	Gjc2	-1.76311	Pkia	1.25673	Rnpep	-1.21019
Tiam1	1.1506	Prss27	-1.20177	Tpd52l2	2.46292	Dhdh	-1.42929	Ttc5	1.21535	Cxcl12	-1.22752
Inpp4b	1.32649	Gsr	-1.22466	Ift52	1.49557	Olfr767	-1.4268	Ints6	1.19299	Ercc5	-1.22118
Cd9	1.18741	Rfx2	-1.10651	Camsap1	1.53913	Pdlim7	-1.314	Tmem57	1.26625	Col27a1	-1.27747
Islr	1.25263	Dph3	-1.1505	Glod4	1.35751	0610010O12Rik	-1.67957	Prickle1	1.19924	Gpn2	-1.16796
Rnf115	1.19	Sprn	-1.10923	Wfdc17	2.25581	N6amt2	-2.14316	Pik3ca	1.16656	Htatip2	-1.35789
Dag1	1.14752	Icam5	-1.17896	Ndufa10	1.3388	Slc7a2	-1.68804	Uqcr10	1.28387	Oser1	-1.17148
Phc2	1.20471	Zfp853	-1.21334	Zfp697	1.90642	Gphn	-1.16787	Ppp1r1a	1.47914	Rab3gap2	-1.17443
Fgd2	1.27233	1700001C02Rik	-1.13092	Rsrc1	1.68758	Myom1	-3.10369	Epb4.1l4b	1.21724	Tal1	-1.2704
Tmem198b	1.13724	Oas1g	-2.03438	Zfp26	1.36424	Sh3bp4	-1.4408	Btg1	1.23558	Kcnq4	-1.31295
Fam154a	1.14831	1500002O20Rik	-1.07928	Nat9	1.28073	Helt	-1.50265	Ctdsp1	1.26493	Ddx51	-1.1882
Ptma	1.51675	Ddx23	-1.14387	Klhdc2	1.35008	Hyou1	-1.24501	Wnk1	1.21248	Apol7c	-1.51692
Rpl8	1.17198	1810009A15Rik	-1.16773	Cpeb1	1.53525	Mlip	-1.29829	Rnf135	1.12047	Uck2	-1.32438
Srek1	1.18822	Cd24a	-1.1921	Hira	1.554	Afap1l1	-1.51514	Zadh2	1.19103	Atg13	-1.17026
Tnni3	1.23316	Cep135	-1.24431	Wasl	1.49175	Dok7	-1.59071	Slc22a3	1.41561	Tmem129	-1.12597
Ift20	1.25156	Gm757	-1.70003	Prkca	1.67187	Spen	-1.2722	Dnajc6	1.34564	Asgr1	-2.21746
Nipal3	1.4343	Rnf31	-1.16684	Srrm1	1.38924	Wdr24	-1.25774	Stau2	1.24047	P2rx6	-1.28202
Zadh2	1.16479	Asic3	-1.10043	Atp5k	1.62824	Pax2	-1.34394	Bckdhb	1.12924	Oxld1	-1.22216
Pabpc1	1.24564	Dnase1l3	-1.34903	2210016F16Rik	1.54543	2610101N10Rik	-1.10306	Eif4ebp1	1.27045	3110043O21Rik	-1.27629
E130309D02Rik	1.19749	LOC100041593	-1.43079	Itpripl2	1.39272	Gripap1	-1.60759	Lyrm2	1.23094	Slc23a3	-1.18986
Nmd3	1.19049	Myoz1	-1.4575	Itch	1.9202	Gja3	-1.40448	Sdcbp	1.23396	Edc4	-1.15272
Fam49a	1.28145	Tradd	-1.25313	Slc39a1	1.58757	Aknad1	-3.73315	Dscc1	1.17997	Mrpl1	-1.1596
Atp6v1e2	1.18521	Zfp444	-1.18205	Slc12a2	5.06868	Sec61g	-2.40113	Acp2	1.16444	Psmd12	-1.13464
Macf1	1.24555	Igflr1	-1.10644	Fli1	1.41731	C2cd3	-1.15612	Thap4	1.27206	Sdf2l1	-1.21109
Reep3	1.22467	Rgs16	-1.21113	L3mbtl2	1.33602	Mrps18b	-1.54602	Acvr2b	1.27312	Gna11	-1.25031
Ap5z1	1.3743	Lsm10	-1.1958	BC016423	1.57402	Arpc5l	-1.31891	Rfc5	1.22612	Tubgcp6	-1.17316
Entpd7	1.20355	Kcnma1	-1.30218	Tmem39b	1.30344	Ero1l	-1.25413	Gxylt2	1.2492	Acads	-1.27439
Psen2	1.22222	Ccl26	-1.22931	Ndufs6	1.50951	Wnt2	-1.22527	Darc	1.35684	Synm	-1.23627
Wfdc2	2.55242	Aldh1a7	-1.44622	Gpx4	1.46701	Rrad	-3.95222	H2afv	1.2174	Nup93	-1.57701
Gm694	1.50307	Dyrk2	-1.29269	Dpp6	1.39379	Eno1	-1.62115	Wfdc1	1.20817	Ciapin1	-1.257
Rai14	1.22773	Mccc2	-1.08096	Cept1	1.6056	Pabpc1l	-2.63638	Rraga	1.33202	Tanc1	-1.61994
Kif1b	1.15688	Cc2d1b	-1.15103	Surf1	1.31885	Slc2a5	-1.98354	Rasl11a	1.2726	Zmpste24	-1.28027
S100a11	1.49524	Krtap3-1	-1.14676	Smarcc1	1.27382	Ngp	-1.12518	Gjb1	1.25931	Vezf1	-1.38752
Hmx3	1.36161	Prdx3	-1.13001	Zc3h8	1.60811	Enah	-2.63021	Ypel3	1.2693	Myl12b	-1.33074
Mfap4	1.31443	Slc39a14	-1.13724	Maoa	1.94323	1600002K03Rik	-1.75476	Dnm1	1.37111	2010300C02Rik	-1.36632
Tnfrsf12a	1.51765	Mrpl47	-1.12806	Tnnc2	36.8415	Kcnma1	-3.42343	Prcc	1.28586	Zfp317	-1.30057
Msl1	1.1768	Kcnk18	-1.143	Klhl23	1.34692	Actn4	-1.18581	Psma5	1.1367	Cbs	-1.39831
Ddr1	1.23869	Nfu1	-1.07801	Tcn2	1.27609	Actg2	-6.93021	Zc3h6	1.16037	Acsl6	-1.40363
Mthfd2l	1.18324	2010012O05Rik	-1.20719	Pigf	1.32257	Prpf40b	-1.42187	Rpp21	1.35417	Cno	-1.24518
Itga10	1.4066	Tiparp	-1.14415	Art3	1.63512	Pgpep1	-1.76418	Cnnm2	1.17334	Ido2	-1.26607
A4galt	1.20956	Ganab	-1.20708	2005-03-01	1.4094	Slc4a3	-2.70219	Sucla2	1.2844	Hsph1	-1.26995
C1qtnf3	1.34148	Mpv17	-1.11445	Prkd3	1.5402	Art5	-1.82998	Usp38	1.32402	Tmem259	-1.20341
1700021K19Rik	1.17121	Ccdc93	-1.11959	Enthd2	1.25833	Car3	-29.7891	2410015M20Rik	1.34518	Nelfb	-1.19496
Azi1	1.70875	Igsf1	-1.27421	Rnaset2a	1.61153	Apbb2	-1.3484	Rab11fip1	1.15908	Eif2b5	-1.1893
Fads3	1.15698	Bub3	-1.12606	Cltc	2.02931	Ankrd2	-18.9524	Golph3	1.21215	Il17f	-1.15795
Zfp663	1.1601	Psmc4	-1.1281	Nupl1	1.36962	Vim	-1.89626	Tspan15	1.20354	Mob1a	-1.22571
Lamb1	1.18472	Tmem51	-1.10273	Rbks	1.70886	Eif4ebp1	-1.59067	Khdrbs1	1.2306	Rad17	-1.18005
Med13	1.1009	Olfr17	-1.1853	Fkbpl	1.16268	Zfr	-1.25605	Chac2	1.42985	Lrrc51	-1.12195
Luc7l3	1.5645	Gpr19	-1.4423	Vps36	1.60817	Ascl1	-1.16549	2610002J02Rik	1.15989	Mid1ip1	-1.39079
Snurf	1.18004	Tcta	-1.192	Wac	1.37861	Fez2	-1.68938	H2-Ke2	1.17723	Hspa14	-1.22509
Srcap	1.13973	Nudt21	-1.12205	Nadsyn1	1.33191	Cidea	-1.09448	Tnmd	2.50387	Ppapdc2	-1.26395
Cbx6	1.21333	Pou2f2	-1.11755	Fbp2	48.3504	Gm19735	-1.48458	Cdipt	1.28426	Ikbkg	-1.16292
Fkbp10	1.18798	Htr2a	-1.16991	Kansl2	1.29349	Shisa5	-1.43447	Socs1	1.15464	Jdp2	-1.19266
1700094D03Rik	1.14868	Olfr437	-1.2742	Tuba8	1.8831	Mapk1ip1l	-1.11705	Lrrc17	1.27718	Hmgxb3	-1.18133
Fbln5	1.22662	Fez2	-1.22601	Tmem106b	1.5887	Fetub	-1.69613	Lrp4	1.29663	Adcy5	-1.15391
Fzd7	1.09599	Tasp1	-1.20624	Ndufv3	1.629	Tarbp2	-1.33244	Clip3	1.34794	Litaf	-1.29528
Anp32e	1.19618	Tpp1	-1.30291	Herpud1	1.36785	Dnaic1	-1.69457	BC022687	1.24796	Rapgef5	-1.4128
Clcf1	1.2009	Mrps9	-1.27005	Imp3	1.25728	Hmx2	-1.39722	Ino80	1.17679	Iqsec1	-1.16613
Lrrc8d	1.13926	Afap1l1	-1.24017	Cacnb2	1.28314	Gdi1	-1.26385	Mlip	1.23907	Gpc2	-1.14365
Rfc1	1.11136	Nfib	-1.11555	Osgep	1.73525	5033411D12Rik	-1.20562	BC024978	1.21286	Wipi1	-1.27348
Aoc3	1.16878	Hist1h3f	-1.12832	B3gnt1	1.58736	Lmod2	-4.963	Srsf5	1.2458	2010111I01Rik	-1.26023
Gsto1	1.40123	Hectd2	-1.08417	Naa50	1.22219	Smpx	-2.03033	Mrps33	1.1639	Atp2a3	-1.24153
Ssx2ip	1.17239	Gpr111	-1.11573	ND6	1.85272	Gja3	-1.39587	Rnd3	1.37676	Ric8	-1.21227
Wbp2	1.29265	Flt4	-1.22167	Rfwd3	1.16034	Agrp	-1.32999	Rbm8a	1.18904	Actr1a	-1.16463
Exog	1.13924	Mmadhc	-1.16684	Ntf5	1.7379	Metrn	-1.403	Igfbp4	1.49147	Drg2	-1.1645
Polr2l	1.17092	Uba52	-1.14344	Mrpl12	1.49514	Slc3a1	-2.1094	Hist2h2aa2	1.37567	9130401M01Rik	-1.15005
B3gnt1	1.2797	Rtn4ip1	-1.14898	Nmi	1.56095	Ugt1a1	-1.22573	Msantd2	1.23125	Mrps9	-1.2985
Pygo2	1.15086	Ppara	-1.24892	Polr2i	1.6093	Prrx1	-4.29163	Gm4779	1.14412	Calml3	-1.31131
Ccdc125	1.16343	Sik1	-1.68977	Atp5e	1.41734	Aldh4a1	-1.41812	Oat	1.16029	Gga3	-1.25812
Pmvk	1.27768	Pebp1	-1.22266	Lcorl	1.36536	Mid1ip1	-1.51472	Phyh	2.28038	Cyb5d2	-1.1821
Prcc	1.2607	Haus3	-1.11536	Spry4	1.40688	Tm2d3	-1.13984	Hyal1	1.25499	Psma1	-1.29897
Cntf	1.1801	Ces1d	-1.20372	Haus1	1.60612	Numa1	-1.43673	Taok1	1.25493	Snta1	-1.17125
Cpeb1	1.23695	Mrps22	-1.23252	Optn	1.53279	Dhx57	-3.98751	6430527G18Rik	1.33555	Zfp811	-1.1627
BC034090	1.09449	Olfr1413	-1.07702	Hoxd4	1.37429	Tubgcp6	-1.19915	Ndufa7	1.20635	Rgs16	-1.24773
Ptger4	1.18481			Atf4	2.51068	Slc25a13	-2.71156	Ap2s1	1.19761	Ccdc149	-1.27344
Mapk7	1.14966			Ccdc125	1.37692	Scrn1	-1.54769	Rps13-ps4	1.17223	Clcn7	-1.15376
Rnf217	1.20973			Cnot7	1.56517	Cav3	-2.1306	Fam176b	1.30762	Fem1b	-1.19623
Irf3	1.24311			Ndfip1	1.41055	Adprhl1	-2.20593	Smg7	1.2157	Arntl	-1.25709
Pom121l2	1.13979			Ifi35	1.3921	Tagap	-1.59394	Rps7	1.28677	Gzmb	-1.48108
Ddit3	1.18173			Srgap2	1.51706	Tnni1	-13.4795	Aloxe3	1.22804	5830403L16Rik	-1.1352
Slc11a2	1.14381			LOC100504897	3.44809	1110017D15Rik	-1.45951	Emp1	1.18425	Purb	-1.16849
Mast4	1.13295			Agl	1.70358	Adamts14	-1.3796	Efemp1	1.39343	Rrp1b	-1.14523
Acvrl1	1.1825			Rala	1.94996	Spef1	-1.29338	Tbc1d20	1.16763	Ngrn	-1.37808
Plod3	1.23686			Lyrm5	1.60736	Asb10	-1.47216	Cep170	1.13897	Fhod1	-1.17665
Sec24c	1.22385			Ahctf1	1.31833	Hes5	-1.30054	Golga7	1.30718	6330409N04Rik	-1.16929
Birc2	1.15147			Gbas	1.4059	Aldh1a1	-1.76297	Six1	1.19083	Rcc1	-1.12399
Usp36	1.17303			Usp16	1.38798	Chrac1	-1.16094	Mesdc1	1.44013	Cyp2ab1	-1.18312
Nedd9	1.26762			Actn3	45.6788	Erich1	-3.1314	Rrbp1	1.26127	Usp47	-1.20597
Rspry1	1.1658			Efcab2	1.58957	Zfp827	-1.23312	Trappc2l	1.18792	Uaca	-1.24179
Eif3a	1.26774			Mrpl3	1.43968	Dhrs3	-1.6252	Prkar2b	1.28637	Tarbp2	-1.15091
Pawr	1.18672			Pepd	1.45095	Pdgfrl	-1.96762	Tm9sf1	1.21548	Cdkn1a	-1.32128
Nop14	1.13033			Adssl1	3.41711	Hand1	-1.30875	Uhrf1bp1l	1.4061	Med22	-1.26672
Tnks2	1.32905			Rplp1	1.36377	Zfp157	-1.53321	Kansl1l	1.20902	Fam73b	-1.2234
Rab11fip3	1.22655			Smad6	1.83215	Rgr	-1.31264	Fstl3	1.27385	Rgr	-1.179
Cxx1c	1.20455			Ndufb2	1.42426	Rrp12	-1.8622	Ganab	1.20145	Mocs1	-1.16868
Them4	1.20854			Wbp4	1.37329	Ipo5	-2.33245	1600012H06Rik	1.15841	Fbxo32	-1.18341
Grwd1	1.13047			Fbxo15	1.37529	Hsh2d	-1.13578	D10Wsu102e	1.11386	Arl4d	-1.17857
Slc2a4	1.22282			Vmo1	4.45578	Lmod3	-1.6299	Fam115a	1.22924	Ppm1b	-1.29284
Emp1	1.27848			Cox7a2l	1.18508	Dmwd	-1.41845	Hnrnph2	1.25459	2310022A10Rik	-1.18607
Src	1.1844			Cinp	1.33486	Adipoq	-4.26697	Nipal3	1.37112	Alkbh6	-1.21084
Atp6v0b	1.17319			Iqsec1	1.19056	Col7a1	-2.19301	Mpst	1.21516	Aldh1a1	-1.28015
Oaz1	1.21965			Tnni2	122.321	Vsig8	-1.48661	Pfdn5	1.23705	Jag1	-1.19277
Bmp1	1.2266			Cdkn2aipnl	1.41971	Ptcra	-1.54699	Rps16	1.20823	Slc12a8	-1.21387
Cdc42se1	1.40345			Zfp518a	1.33169	Btbd2	-1.52529	Scnm1	1.39597	Tmcc1	-1.32177
Tmbim1	1.21064			Ube4b	1.45588	Lrrc24	-1.18239	Gm5077	1.29324	Gna12	-1.13624
Tmsb10	1.40911			Cmc1	1.50103	3110002H16Rik	-1.23003	Nat9	1.15508	Mettl23	-1.25995
Ubn1	1.24579			Uqcr10	1.46273	Hn1l	-1.60585	Tgfbi	1.26783	Parp16	-1.187
Hyi	1.23549			Myh2	80.7426	Hsp90b1	-1.34581	Ap3m1	1.13162	Dmpk	-1.29128
Cdc123	1.59592			Slbp	1.41451	Fam13a	-2.08472	Cntf	1.32366	Il17d	-1.30623
Dctd	1.15467			Kctd5	1.39829	Acss1	-4.52196	Ssrp1	1.214	Dhrs3	-1.33985
Tmem200b	1.13721			Tspan31	1.49865	Gm21933	-1.15022	Rps15	1.31546	Stx18	-1.17519
Ppp1r1a	1.26552			Abhd17b	1.44774	Alas2	-2.17504	Slc7a10	1.20902	Tldc1	-1.15055
2610101N10Rik	1.14175			Nin	1.11755	Sdf2l1	-1.33897	Riok2	1.24256	Tbc1d17	-1.17408
Rpl19	1.1216			Spns3	2.6042	Atp1b4	-2.34529	Kdelr3	1.19235	Ckmt1	-1.36432
Rfc5	1.20966			1110057K04Rik	1.36034	Sh3glb2	-1.3426	Frzb	1.15553	Pskh1	-1.17058
Tmco4	1.15729			Car13	1.78474	Mto1	-1.57614	Rapgef2	1.36241	B3gat3	-1.24967
Eef1d	1.20646			Gtf3c4	1.57367	Lrrc47	-1.39036	Srsf6	1.26511	Agrn	-1.17923
Smad2	1.13347			Fsd2	1.61148	Nt5dc2	-1.65905	Sumo2	1.12197	Cdca4	-1.11838
Plcd1	1.31789			Gm525	2.98922	Stat2	-1.27705	Nit2	1.22717	Eif2b1	-1.15812
Ctxn1	1.19701			Ldha	13.2287	Eral1	-1.5534	Soat1	1.29057	Obscn	-1.28819
Dus4l	1.12593			Pex26	1.36171	Shisa4	-2.24384	Cald1	1.256	Lrfn3	-1.12334
Tpbg	1.22501			Ugt1a10	1.31483	Traf2	-1.32971	Lhfp	1.21354	Sat2	-1.2614
Pole3	1.35822			Mlh1	1.22545	Pih1d3	-1.41936	Helz	1.31008	Atrip	-1.2212
Olfm1	1.15173			Tmx2	1.36629	Tmem258	-1.31365	Mcm6	1.18466	l7Rn6	-1.23519
N4bp2l2	1.21043			Mpst	1.85901	2010111I01Rik	-2.13118	Hypk	1.26631	Ubqln1	-1.17817
Samd5	1.4585			Wdr45	1.65028	Epb4.1l3	-1.2441	Tor1aip1	1.13798	Slc45a1	-1.84522
Cldn7	1.11198			Appl1	1.26664	Rps6ka4	-1.17441	Olfr558	1.13332	Apitd1	-1.34429
1600002K03Rik	1.18493			Cmbl	3.13709	Cdh2	-1.94582	Sms	1.22383	Zfp105	-1.23406
Ftl1	1.18184			Ankrd23	2.69473	Hspb3	-2.8896	Trim38	1.2073	Nacc1	-1.18152
Pak3	1.09692			Ccdc71	1.23866	Olfr59	-1.12267	Mthfd1l	1.26308	Spock2	-1.13928
Gm13889	1.43281			Cggbp1	1.63525	Tcp11l1	-1.09542	Tm9sf2	1.16638	Slc25a23	-1.17876
Map3k15	1.62493			Zfml	1.35365	Arrdc3	-1.20984	Jph1	1.24573	Aurkaip1	-1.22722
Rpl21	1.16714			Pus10	1.38309	Mcm3ap	-1.20918	Brd8	1.12499	Rrp7a	-1.13156
Tshz2	1.20498			Uhmk1	2.13473	Bag3	-1.75103	Tnni2	1.35474	Ppie	-1.1589
Mybph	2.76808			Car4	1.64104	Mnx1	-1.32399	Gpt2	1.234	Taldo1	-1.19287
Pet117	1.19212			Rabggta	2.04465	Tomm6	-1.28535	Prss44	1.16789	Tbl1x	-1.22314
Mtch1	1.13689			Zbtb11	1.55519	Ermp1	-1.76363	Axin2	1.18683	Prkcq	-1.23063
Gm4332	1.17303			Nup54	1.25997	Itga7	-1.69973	Jhdm1d	1.13918	Synj2bp	-1.13524
Trim41	1.22027			Gucd1	2.33227	Arfgap3	-1.18838	Tctn3	1.23174	Clp1	-1.20146
Iqce	1.11964			Cryl1	1.53216	Tubgcp3	-1.25029	Evc2	1.13309	Smg5	-1.19478
Trak1	1.12571			Cdkn1b	1.54608	Nudc	-1.13636	Ivns1abp	1.29698	Mblac2	-1.25168
Cdk20	1.11977			Laptm4b	1.70309	Mettl23	-2.39584	Fam195b	1.19878	Ipo4	-1.1949
Zc3h7b	1.18094			Alpk2	3.22072	Os9	-1.51453	C1ra	1.28664	Manf	-1.31353
Bms1	1.1923			Ankrd34a	1.64486	Rorc	-3.0741	Usp21	1.27796	Eed	-1.19959
Ift74	1.32512			Ppp3cb	2.4289	Phf5a	-1.18514	Ebp	1.39914	Tnfaip1	-1.21702
Garem	1.20703			Fam168a	1.72858	Olfr1346	-1.18126	Wdr89	1.12902	Clic5	-1.24127
Hk2	1.19211			Bpnt1	1.37217	Cped1	-1.3669	Cox6a1	1.14296	Abcf2	-1.14769
Id3	1.85858			Fbxl7	1.40961	Spink4	-1.31569	Spice1	1.22078	Rae1	-1.3091
Rwdd2b	1.14673			Psip1	1.31811	Fam89a	-1.98313	Tmem198b	1.2133	Grip2	-1.18319
Rps3a1	1.21192			Tpd52l1	2.35122	Abhd2	-1.60274	Ndufa8	1.16876	Ptov1	-1.19502
Kcnk2	1.28153			Dtnbp1	1.37087	Epor	-1.54758	Rpl39	1.32991	Fbxo31	-1.13098
Vps11	1.36891			Morc3	1.30268	Acot11	-5.06115	Pds5b	1.19359	Rps6kb2	-1.2194
Pttg1	1.30749			Mtap7d3	1.66916	Arl1	-1.44415	Cobll1	1.28622	Mrps35	-1.1925
Hgf	1.1675			Stt3b	1.23517	Tmem86b	-1.25163	Phf3	1.20753	Zfp667	-1.15184
Rassf8	1.09771			Timm23	1.59397	Vps13c	-1.2303	Gm10231	1.25858	Wwtr1	-1.3062
Anxa4	1.12633			Gjb1	4.84738	Mccc2	-1.25114	Eif3k	1.48885	Vwa1	-1.16514
Kcns3	1.28099			Rerg	1.32181	Oaz3	-1.23302	Ankrd34a	1.25592	Vat1	-1.14862
Mcm2	1.13377			Hccs	1.39548	Tnfaip1	-1.22371	Smpx	1.17406	Krt25	-1.287
Rab3gap1	1.15804			Rtf1	2.36804	Nfatc4	-1.16291	Mbtd1	1.17856	Exoc7	-1.15305
Set	1.26399			Cir1	1.32664	Impa2	-1.7777	Hprt	1.19373	Tigd4	-1.26745
Erich1	1.73934			Trim7	1.75295	Kremen1	-2.01207	LOC101055670	1.11782	Snrnp70	-1.14462
Ldlrap1	1.20161			Cenpw	2.03606	Ucma	-1.28037	Atp5l	1.2072	Prrt4	-1.20127
Ywhaz	1.18669			Dnajc21	1.80413	Zfp82	-1.1915	Col1a2	1.44092	Ucma	-1.19466
Spr	1.18977			Gja4	1.6293	4931428F04Rik	-2.05025	Kat2b	1.16378	1110017D15Rik	-1.22205
2210011C24Rik	1.21885			Cadm1	2.30147	Usp20	-1.33748	Tnrc6b	1.12718	Mllt6	-1.17679
Rps25	1.2031			Gm2223	1.3289	Ppm1b	-1.24068	Bean1	1.22606	Akap6	-1.22967
Rab15	1.13681			Dscc1	1.23995	Crip3	-2.26731	Uqcr11	1.4389	Atrn	-1.14986
Hsp90b1	1.2692			Pus7l	1.39878	Esrrg	-1.90242	Ribc1	1.19014	Rbm38	-1.18935
Cthrc1	1.2514			Mylpf	160.571	Arhgef15	-1.76751	Sntb1	1.13037	Aggf1	-1.15503
Pdzd3	1.18516			Kifc3	1.38947	Gm715	-1.45387	Rps11	1.23681	Tmem184a	-1.16681
Samd4	1.15889			Rpl7	1.40553	Elmo3	-1.15598	Pdia3	1.1525	Kat2a	-1.15789
Eln	1.17895			Ak1	4.68684	Fam151a	-1.5112	Six4	1.19802	Tango2	-1.23846
Ankrd26	1.26081			Dusp23	1.52177	Ufsp1	-1.30476	Ppip5k2	1.27061	Txndc16	-1.30846
Hcfc1r1	1.19997			Shd	1.33601	Hdgfrp3	-1.34889	Gpatch4	1.16279	Sct	-1.1737
Pik3ca	1.13798			Uqcrb	1.5452	Lgi1	-3.50801	Rassf3	1.26671	Ppp1r3e	-1.17605
Smad9	1.25366			Fuca2	1.40882	Pld6	-1.193	Hp	1.40616	Tecpr1	-1.22605
Atp5h	1.38629			Sik2	2.14307	Ctla4	-1.54464	Inpp5f	1.27719	Sec16a	-1.18137
Zfyve28	1.26136			Gprc5c	1.66147	Csrp1	-1.3081	Nab1	1.71465	Npepl1	-1.23588
Lypla2	1.12112			Cuta	1.38081	Xbp1	-1.34605	Hdgf	1.33405	G3bp1	-1.25682
Llgl1	1.17004			Ndufaf4	1.43636	Ppp5c	-1.40594	Fam154a	1.16368	Pgf	-1.16355
Zswim7	1.19368			2310042D19Rik	1.44322	Usp13	-1.73796	Timp2	1.28621	D2Wsu81e	-1.17403
Ogfr	1.14103			Atp5g3	1.42851	Mettl22	-1.56973	Sh3pxd2a	1.1537	Pias4	-1.14232
Zcchc11	1.25054			Psme2	1.26013	Fgfr4	-1.6507	Zbtb40	1.17267	Flot2	-1.24336
Cdh2	1.39609			Hps5	1.55153	Cdipt	-1.45935	Ywhae	1.14706	Ecd	-1.77802
Hirip3	1.11751			Six1	1.57447	Apobec2	-3.0948	Snx7	1.15149	Acyp1	-1.20719
Gabpb2	1.08926			Srsf5	1.4975	Mybphl	-1.31659	0610010K14Rik	1.1485	Anxa7	-1.16886
Naif1	1.11837			Bpgm	3.19106	Dync1li2	-1.11763	Pnrc2	1.13776	Mapre2	-1.29819
Grtp1	1.12658			Extl2	1.40346	Thrsp	-2.94566	Ptbp2	1.20517	Pcsk6	-1.12128
Tmem203	1.14429			Ptpn12	1.26865	Ccdc103	-1.20356	Rpl11	1.16688	Mapk11	-1.24046
Cnn2	1.44921			Orc4	1.81018	Pnma5	-1.32086	Srsf7	1.27332	Nek9	-1.14292
Psmg4	1.14223			Ppapdc3	3.14884	Vav2	-1.28465	Cwf19l1	1.14713	Ywhag	-1.22
Ctbs	1.19622			Vamp3	1.36259	Kif12	-1.17163	Rbfox1	1.25034	Afg3l1	-1.36597
Shmt1	1.1649			Icam4	6.80032	Synpo2l	-2.99485	Igf1	1.19875	Pold1	-1.17213
Gm4779	1.11639			Mob2	1.29878	Ftsj3	-1.26964	ND2	1.28905	Mcm3ap	-1.20184
Fstl5	1.49139			Errfi1	1.28424	Aldh7a1	-1.68638	Setd1b	1.2406	Agpat2	-1.1439
Mrpl18	1.11102			Gm9846	1.44769	Plod1	-1.35103	Smek1	1.19509	Cd97	-1.23403
Ddx17	1.21314			Cnp	1.23514	Relb	-1.59732	Plbd1	1.24731	Cdan1	-1.12269
Afp	1.12688			Ptrhd1	1.75886	Odc1	-1.22264	Emx2	1.12456	Tgs1	-1.18204
Cilp	1.65644			Dach1	2.29696	Ppp1r3e	-1.1893	Lcor	1.20862	2310045N01Rik	-1.12859
Ankle1	1.17217			Atp5b	1.59923	Taf4a	-1.38764	Gpsm2	1.23696	Slc13a2	-1.13315
Rpl36	1.2715			Mxd4	1.78288	Prc1	-1.46973	Golga5	1.17121	2810403A07Rik	-1.22584
Hspa9	1.22314			Sesn3	1.35558	Arid2	-1.14456	Gm7694	1.15732	Tmtc1	-1.12171
Taf9	1.2918			Zkscan14	1.32883	Slc35e1	-1.16871	Plxdc2	1.44239	Med26	-1.12416
Leng1	1.15419			Paqr6	1.19504	Nrm	-2.33894	Myl4	1.24665	Slc35a4	-1.23007
Col5a2	1.31319			Gpr157	2.30574	Ctnna3	-1.46228	Cyp20a1	1.19139	Pvrl2	-1.19135
Bicc1	1.15472			Eva1c	1.19089	Ppp1r12b	-1.78501	Slc35f5	1.27563	Fam57a	-1.15415
Fam175a	1.12354			Pan2	1.27429	Myl2	-5.01971	Polr3a	1.14437	Setd3	-1.24493
Rab13	1.14164			Rad23b	1.52931	Bcl2l10	-1.41378	Pabpc4	1.22436	3110079O15Rik	-1.09915
Col11a2	1.43402			Arf2	1.79252	Fam114a2	-2.43378	Nmd3	1.18504	Gemin7	-1.24489
Apopt1	1.18719			Itgb1bp1	1.26677	Myoz2	-15.7426	Galt	1.16147	Dpp9	-1.22597
Grpel2	1.16493			Nedd9	1.57526	Hlcs	-1.22864	Lpl	1.27557	Dhx57	-1.12778
Col13a1	1.2916			Gpcpd1	6.42224	Ubd	-1.26569	Snw1	1.18281	Mrpl11	-1.13707
Ifi27	1.21136			Abhd14a	1.54503	Ccdc85b	-1.13571	Sigmar1	1.19817	Nipa1	-1.16927
Col6a3	1.43134			Ccdc132	1.39529	Thumpd2	-1.25167	Hnrnpd	1.12227	Fam129b	-1.1211
Mtfp1	1.1058			Lin9	1.1326	Parp16	-1.19098	Luc7l3	1.4314	Ssbp4	-1.18555
Tmem241	1.07673			3110001D03Rik	1.38242	Jazf1	-2.08494	Seh1l	1.20111	Pcgf6	-1.16657
Trappc2l	1.11752			Fra10ac1	1.70853	Ccdc53	-1.61613	Ube4a	1.13854	Ddx47	-1.19054
5730409E04Rik	1.15907			Aktip	1.36058	Flad1	-1.39606	Praf2	1.15311	Fitm2	-1.14066
Cenph	1.24403			Lsg1	1.37749	Nisch	-1.33781	Hoxc11	1.23777	Cstf1	-1.22361
Ppm1m	1.13547			Nus1	2.05027	Rpl28	-1.57897	Itgb5	1.17783	Tac4	-1.14503
Tbxa2r	1.27385			Mest	1.22243	Gng13	-1.31313	Msl1	1.1722	Atg3	-1.21445
Flnc	1.35766			Mad2l1	1.38893	Gm14124	-1.19757	Nnat	1.28541	Dusp10	-1.31034
Gm9846	1.19275			Hsd3b7	1.26096	Pcdhb16	-1.45805	Hddc2	1.17111	Cc2d1a	-1.19419
Jup	1.30515			Armc9	1.48533	Insrr	-1.22781	Pvrl3	1.1963	Gtf3c3	-1.19155
Tex261	1.11791			Cdkl1	1.49788	Inpp5a	-1.31884	Hibadh	1.21038	Suv420h1	-1.27799
Fam104a	1.45235			Rbm3	1.67865	Trim36	-2.33882	Maz	1.14292	Faah	-1.37963
Sft2d2	1.14401			Asb2	1.82532	Fhl1	-2.74442	Rpl27	1.231	Zfp248	-1.1717
Fn3k	1.11574			Mrpl39	1.77554	Eri3	-1.19471	Endog	1.19858	Nop16	-1.21781
Elof1	1.16799			Nptn	1.66431	Stard3nl	-1.38453	Fcf1	1.21667	Fntb	-1.21485
Cxxc5	1.254			Fnbp1l	1.13849	Cd70	-1.51225	Slc9a8	1.22978	Nr4a2	-1.20662
Adra2c	1.30549			Cfdp1	1.24685	Fam65b	-1.27498	Psen2	1.18517	Dynll1	-1.52496
Aacs	1.27387			Ssr4	1.39488	Casc3	-1.23188	Rfx1	1.27568	Lss	-1.20311
Ppp1r9a	1.17048			Zfp524	1.52551	Slx1b	-1.35635	Psmg3	1.23707	Hax1	-1.19065
Hyal1	1.31661			Tpra1	1.41103	Tnfrsf12a	-2.4584	Mrpl2	1.25247	Olfr1309	-1.15913
Lmbr1l	1.18909			Crtc2	1.31553	Trappc11	-1.28432	Gm6158	1.18372	Churc1	-1.21082
Cntrob	1.21329			Chd1l	1.47518	Mybpc1	-1.36544	Prelp	1.34621	Utp6	-1.14666
Rnf135	1.10441			Pik3ca	1.19514	Zbtb22	-1.17514	Haus1	1.1587	Polr2m	-1.24837
Gm15210	1.15522			1700123O20Rik	1.43681	Tmie	-3.83075	Faim	1.15574	Hapln4	-1.20512
Gm15800	1.24144			Ube4a	1.27409	Alkbh6	-1.24935	Cuedc2	1.1457	Defb1	-1.46023
Dip2a	1.25173			Sh2b3	1.34899	Krt25	-1.41206	Kcne1	1.23404	Lpin2	-1.22673
Mta1	1.19521			Phax	1.42239	Hist1h2br	-1.24265	Hadha	1.29201	Tmem98	-1.18377
Bcas1	1.07998			Tmbim6	1.9695	Gsc2	-1.30293	Alkbh7	1.21032	Diexf	-1.12799
Uqcr10	1.21473			Ncapd3	1.17003	Usp5	-1.37978	Ndufa13	1.27429	Bora	-1.1873
Shisa2	1.14339			Emc2	1.32846	Icam5	-1.20037	Rsc1a1	1.25288	Apmap	-1.22918
Hr	1.11891			Tmem160	1.38539	Slfn14-ps	-1.50557	Rsph9	1.24593	Dap	-1.14683
Tns1	1.15142			Deaf1	3.65965	Atp8b4	-1.56259	Ssh3	1.16148	Trim11	-1.16977
Sh3pxd2b	1.22869			Atp1b3	1.91171	Trmt1	-2.0153	Leprel4	1.19446	Nup50	-1.18111
Dync1i2	1.15344			Hmmr	1.55107	Kcnk18	-1.16739	Ddx42	1.21364	Sh3bp4	-1.2034
Rbm45	1.13394			Galnt1	1.65543	Sf3b3	-1.38839	Art3	1.21921	Dnahc12	-1.32865
Klhl36	1.15406			1110001A16Rik	1.64911	Ninj1	-1.2889	Mtmr2	1.23518	Lpin1	-1.17575
Camk2n1	1.20762			Ndufs4	1.68432	Rspo3	-4.06428	Gpr56	1.26769	Pcbp4	-1.17935
Erlin1	1.32768			Tmco1	1.48375	Ap1m1	-1.43679	Mtap7d3	1.16981	Cdk6	-1.26526
Rdh5	1.13208			Rrp8	1.54003	Fam65a	-1.24441	Cdkn1b	1.24323	Med27	-1.15338
Kcne1	1.27551			Med20	1.4385	Rassf5	-1.45145	Ndfip2	1.27149	Dut	-1.24676
S100z	1.44114			Dbf4	1.41969	Rock2	-1.26153	Ppp1r12a	1.14443	Hnrnpab	-1.20893
Lmo4	1.15188			Tubd1	2.02724	Hnrnpk	-1.57569	Pagr1a	1.22409	Fcamr	-1.27345
Rufy2	1.21053			Park7	1.44457	Rnf222	-1.89326	Rcan3	1.14485	Phtf1	-1.11448
Tor1a	1.3018			Fam120c	1.14507	Por	-1.63458	Wasl	1.14589	Nppc	-1.32827
Wdr41	1.231			Taf2	1.47063	Tmem178	-1.27421	Spry4	1.21995	Strn4	-1.12625
Itga1	1.12308			Cdt1	1.25475	Npr2	-1.56868	Cdc42ep1	1.20016	Las1l	-1.18503
Vmp1	1.20352			Fam149b	1.16841	Lonp1	-1.30186	Htra1	1.19998	Bub3	-1.15463
Plp2	1.19899			Impa1	1.58013	Lyar	-1.62639	Sox18	1.24102	Bcl2a1d	-1.12848
Dhx34	1.1328			Sbf2	1.35634	Rnf223	-1.79583	Xpo7	1.31857	Ube2d1	-1.23704
Gramd1b	1.26225			Arel1	1.24341	Rnf10	-1.37327	Lgi2	1.19656	Tgtp1	-1.14238
LOC100503217	1.12216			Prkrip1	1.28523	Atp6v1g2	-1.20963	Fam168a	1.22567	Rnf122	-1.17973
Ryk	1.25187			Rcor1	1.54343	Tlr5	-1.30135	Neo1	1.17593	Slc12a4	-1.24026
Mtap7d3	1.12002			Chst1	1.8046	L1td1	-1.5739	Fam13c	1.26715	Cttnbp2nl	-1.15498
Atp1a1	1.19988			Amy2a5	1.80868	Smtn	-1.36456	Casq1	1.23048	Polr3d	-1.1469
Rpl27	1.23462			Cln3	1.44365	Chst14	-1.16339	Ptpn21	1.24787	Hist1h3f	-1.14674
Clasrp	1.11842			Cnep1r1	1.46368	Ska1	-4.1168	Stard13	1.15009	6330403M23Rik	-1.19296
Lgals3	1.36728			Parp2	1.3274	Mtx1	-1.12129	Kremen1	1.18423	Traf3	-1.21836
Chd7	1.13115			Rsad2	1.7895	Slc18a3	-2.59031	Prdm11	1.12776	Nqo1	-1.1916
Mxd4	1.19551			Nudt7	1.40655	Pi4k2a	-1.09469	Syngr2	1.12629	Dhx38	-1.16598
Mrpl55	1.1233			Myh4	215.026	Lynx1	-1.47469	Tcea1	1.19777	Dusp15	-1.19291
Polr2l	1.12803			Best3	1.9054	Il1f5	-1.09787	Atp5e	1.19163	Itpa	-1.22328
Pwp2	1.15737			Trmt12	1.33699	Gpr88	-1.26663	Ablim3	1.15677	Izumo1	-1.19803
Arnt2	1.25366			Skint7	1.34184	Hiatl1	-1.20831	Rpl6	1.14323	Crip2	-1.19217
S100a10	1.28334			Ccdc127	1.42472	Sowahc	-1.12747	Rpl13a	1.25552	Sirt2	-1.17086
5430435G22Rik	1.29021			Fam213a	1.61201	Rusc2	-1.66225	Ybx1	1.24671	Nup205	-1.16212
Ptn	1.20486			Slc37a4	2.90464	Gm2758	-1.12449	Bgn	1.32115	AW549877	-1.1577
Isg20l2	1.17			Gm9846	1.6047	Zfp428	-1.70934	C4b	1.31306	Lrrc23	-1.16885
Rpl27	1.15692			Tsga10ip	1.41392	Nlgn3	-1.25568	H3f3b	1.17857	Tmem214	-1.18082
Strip2	1.24398			Taf1d	1.5232	LOC100045444	-1.13163	Ntpcr	1.36233	Lyrm5	-1.20116
Rbm8a	1.21001			Tti1	1.18393	Clip1	-1.31913	Map3k15	1.32847	Rufy3	-1.19151
Rhoc	1.27798			Srgn	1.95409	Slc25a43	-1.27361	Pold4	1.14164	Magoh	-1.16879
Snw1	1.13295			Entpd7	1.43994	Actr1b	-1.98629	Trim28	1.31606	Naprt1	-1.11748
Itgbl1	1.45781			Cox14	1.70175	Ccnt1	-1.43427	Fkbp10	1.14035	Fem1c	-1.15715
Ppp1r18	1.14963			Prcc	1.37757	Gins1	-1.63034	Sin3a	1.24411	Bet1	-1.17593
Dis3	1.26253			Kdm3a	1.17776	Sfxn2	-1.31613	Wipi2	1.17837	Smug1	-1.34085
Meox2	1.23339			Srl	1.56994	Serpinh1	-2.1937	Pck2	1.12413	Cd2bp2	-1.12553
Slc25a5	1.3557			Pgm2	3.98079	Tbrg1	-1.22243	Gm4788	1.18432	Cpsf1	-1.183
Ltbp1	1.27434			Mtdh	1.65662	LOC677654	-1.78253	Stk38l	1.17655	Adm2	-1.13075
Setd8	1.33557			Ndufab1	1.39038	Apoe	-1.88774	Eln	1.1746	Abca4	-1.21132
Ankrd13a	1.13254			Sdc2	2.17314	Cited4	-1.70077	Olfr332	1.15029	Slc17a5	-1.13939
Col9a3	1.1482			Klf3	1.52981	Igsf1	-2.06146	Acat2	1.24027	Camkk2	-1.17492
Adamts7	1.20951			Slc25a30	2.78671	Olfr17	-1.26459	LOC100041593	1.32037	Ranbp2	-1.26518
Agpat6	1.11832			Cyb5b	1.28609	Neb	-1.38889	Stard10	1.34057	Zfp628	-1.17681
Ttc32	1.15428			Uba7	1.41909	Art1	-1.41278	Prosc	1.20056	Eif2b4	-1.16588
Mgat1	1.26368			2510002D24Rik	5.18577	Cyth3	-1.42819	Ccdc167	1.19338	Cd70	-1.2443
Wdr5	1.17766			Smc1a	1.39282	Musk	-2.55456	Nanos1	1.15562	Sap30l	-1.17835
Arhgap33	1.12847			Slc25a19	1.41203	Cma1	-1.56928	Ssr2	1.17081	Sdf4	-1.15472
Tmppe	1.10979			Ifnar2	1.40628	Trim46	-1.77137	Pnn	1.14667	Notch1	-1.19668
1500015O10Rik	2.07216			Hmgb1	1.31411	Dus3l	-1.1739	Senp7	1.21589	Kcnk7	-1.14637
Nanp	1.19655			Gls	1.68699	Lrrc56	-2.19361	Pnp	1.21819	Adssl1	-1.29937
Lats2	1.1445			Pmm1	1.503	Tmem171	-1.53968	Asic1	1.23947	Wbp11	-1.13393
Col4a2	1.49371			Nup43	1.33183	Cchcr1	-1.1058	Dbr1	1.17738	Akap1	-1.32056
Espn	1.35079			Nek4	1.41409	Pkn1	-1.32049	Hps5	1.27755	Nrap	-1.22591
Ttc23	1.28298			Cx3cl1	1.56987	Vangl2	-1.16215	Extl2	1.1721	Fkbp4	-1.13684
Phip	1.20583			Ccdc167	1.49772	Rufy4	-1.35757	Gpi1	1.27419	Szrd1	-1.17562
Ppp1r14a	1.15717			Ankrd13a	1.13452	Frmd5	-1.40853	B3gnt1	1.2109	Vps13a	-1.10732
Acsl3	1.30298			Amy2b	2.30692	Grb14	-2.53396	Crlf1	1.3017	Cecr5	-1.15279
Glrx5	1.22936			Map3k1	1.49641	Pqbp1	-1.19156	Ccdc34	1.1824	Gzmk	-1.21308
Mest	1.12494			Mxi1	1.25007	Oaz1	-1.63883	Prpsap2	1.19582	Acadm	-1.18181
Adprh	1.22337			Crebl2	1.83319	Flii	-1.76536	Pet117	1.1815	Polb	-1.15193
Ing2	1.14348			Zcchc24	2.3754	Atg16l1	-1.17579	Ndufa11	1.22046	Spata22	-1.26479
Eea1	1.14851			Mrpl27	1.67515	Fen1	-1.18075	Exog	1.12149	Spag9	-1.12779
Lyrm1	1.19077			Trim11	1.19291	Dkkl1	-1.30006	Kdm4c	1.15307	Ino80c	-1.1911
Upp1	1.2401			Plac8	1.58792	Gna15	-1.17756	Nupl1	1.14142	Crip3	-1.19456
Ubr5	1.20015			Ppp1r1a	2.17322	Pdss2	-2.14573	Mta1	1.12366	Dnpep	-1.11814
4930523C07Rik	1.1558			2410015M20Rik	1.6288	Plk5	-1.54234	Trim33	1.11124	Ofd1	-1.29894
Zc3h11a	1.17122			Zbtb2	1.32962	8430408G22Rik	-2.48549	Pet100	1.18893	Brix1	-1.15261
Coro2b	1.22201			Acer2	1.34734	Gabrr2	-1.11808	Srgn	1.42894	Rsrc2	-1.21701
Stx7	1.13345			Ttc18	1.31156	Pgm5	-1.20577	Nop56	1.13294	Zfp668	-1.12928
Kti12	1.1606			Entpd4	1.40481	Gm13124	-1.23907	Tfb2m	1.2511	Zfp280b	-1.18772
0610037L13Rik	1.20165			Nrg4	2.77732	Lgals8	-1.2593	Gm1661	1.17436	Dpp8	-1.14821
Wnk3-ps	1.12034			Ccdc58	1.47298	Tgif1	-1.1482	Ppp6r3	1.15395	Sla	-1.22117
Yrdc	1.148			Met	1.15771	Hmga1	-1.128	Nid2	1.16908	Stip1	-1.23958
2005-09-01	1.38248			Ddc	2.36263	Ppp1r14c	-3.1603	Zfp326	1.12184	Phf16	-1.21793
Srsf9	1.19229			Ntpcr	2.05363	Plod2	-1.34554	Pik3r1	1.26679	Zfp746	-1.15271
Phrf1	1.12784			Ube2g1	1.22093	Ctr9	-1.17326	Steap4	1.28867	Trpm4	-1.18047
Prkd1	1.20248			Tnnt3	169.132	Ubac2	-1.36076	Nrp1	1.22698	Ttc19	-1.11991
Tceanc	1.09194			Setd4	1.62544	Igh-VJ558	-1.19101	Rgcc	1.3016	Cbwd1	-1.22125
Ctnna1	1.15437			Polr1b	1.68843	Nfib	-1.60143	Ddit3	1.19771	Exosc9	-1.21011
Vti1a	1.15567			Psmc5	1.74705	Pabpc1	-1.4862	Wbp2	1.23264	Olfr59	-1.09815
Atp1b3	1.19508			Pkm2	4.99807	Abl1	-1.24917	Zdhhc2	1.36495	Zfp418	-1.14445
Crebzf	1.1303			Sepw1	2.52823	Slc6a16	-1.32174	Ppapdc1b	1.22927	Mgarp	-1.2251
Pfdn5	1.16824			Zfp422	1.30226	Mau2	-1.86802	Iqce	1.14228	Adcy1	-1.32887
Rps19bp1	1.20003			Hoxd8	3.35215	Dgke	-1.22634	Klhl36	1.15842	Plat	-1.22066
3110057O12Rik	1.29341			Sh3d19	1.56768	Aspg	-2.42275	Zbtb2	1.19757	Zkscan17	-1.23122
Ntpcr	1.38276			2510009E07Rik	1.22499	Synpo	-1.47969	Zhx1	1.11949	Slc6a4	-1.15405
Faim	1.16579			Farsb	1.32556	Hdc	-1.59694	Mettl17	1.15802	Cry2	-1.1951
Tmem14c	1.09472			Stk3	1.45511	Arhgap24	-1.40477	Abl1	1.14971	Ncoa2	-1.12124
Cdc42ep1	1.20056			Psmd8	1.30987	Stip1	-1.53113	Asun	1.36445	Dctn4	-1.15767
Tead3	1.13111			Snx9	1.29967	Tex21	-3.01836	Nudt12	1.26583	Fam178a	-1.10481
Fam38a	1.19129			Ripply3	2.09447	Nudt13	-1.21289	Nabp2	1.19218	Klf11	-1.32418
Lacc1	1.12352			Mettl5	1.55155	Fam20c	-1.53212	Wrn	1.10363	Nsun2	-1.22166
Tmem17	1.15831			Pbrm1	1.51208	Rasl12	-1.11526	Pfn3	1.15894	Dohh	-1.16659
Fscn1	1.24667			Gbp7	1.27684	Tnni3	-4.87619	Tnni3	1.21031	Crh	-1.15205
Gm340	1.1232			Txlng	1.18535	Pygb	-1.27731	Echs1	1.17271	Ppp6r2	-1.17602
Timmdc1	1.12641			Esyt2	1.26439	Tacr3	-1.25389	Copz2	1.1585	Ythdf1	-1.23262
Tubd1	1.36346			Topors	1.61514	Ppp2r2a	-1.21322	Pmvk	1.2264	Srrd	-1.14665
Ythdf3	1.15566			Armc8	1.74099	Tmem25	-1.92296	Rnf130	1.14316	Tti2	-1.1085
Nab1	1.31968			Gmcl1	1.40408	Phospho1	-1.21776	Cyhr1	1.14274	Zdhhc7	-1.15542
Anxa5	1.23177			4933434E20Rik	1.31525	Myo18a	-1.96578	Slc39a6	1.26026	Dynll2	-1.18467
Ankrd32	1.19532			Nfxl1	1.59176	Bnip3	-1.6957	Nfe2l3	1.15388	Ppara	-1.31641
Anks6	1.10415			Ptp4a1	1.84764	Gorasp2	-1.36286	Pus7l	1.1182	Trappc10	-1.12204
Map3k2	1.53925			Ctsa	1.38356	Mtmr2	-1.19665	Tceal8	1.14924	Tmem205	-1.21184
Nprl2	1.23553			Ndufaf3	1.3562	Zc3h7b	-1.22231	Nap1l1	1.19536	Phospho1	-1.15022
B4galt5	1.2516			Csnk2b	1.54785	Ppapdc2	-1.31535	Aacs	1.20138	Ogfod3	-1.11797
Ctu2	1.17384			Lemd3	1.78022	Pcgf2	-1.21881	Kat6a	1.10631	Nploc4	-1.11994
Rnps1	1.11675			Capza2	2.28856	Atad5	-1.20386	Chrna1	1.29778	Pard3b	-1.23871
Snapc5	1.28895			Tesc	1.25426	Prrc2c	-1.57816	Adss	1.14356	Asl	-1.20863
Uqcr11	1.43075			Coq7	1.24236	Spna2	-1.5416	Trmt2a	1.18918	Nle1	-1.13687
Ggh	1.25709			Ush1c	2.13589	Lrrc23	-1.23098	Zfp395	1.17262	Dcakd	-1.26107
Tmem39b	1.17037			Klhl22	1.59117	App	-1.45481	2002-09-01	1.12545	Gga1	-1.16984
Ficd	1.18655			Vti1a	1.25644	Uvrag	-1.27493	Ptges3l	1.47752	Fut8	-1.21188
D10Wsu102e	1.13824			Cmtm6	1.51809	Arl10	-2.81396	2310022B05Rik	1.27832	Nfe2l1	-1.50156
Ezh2	1.13444			Zfp341	1.48773	Zfp39	-1.06167	Ppp2r2d	1.16022	Tomm34	-1.15956
Nup188	1.10469			Hyls1	1.60166	Dsel	-1.31864	Wif1	1.45989	Acot7	-1.1401
Sppl2b	1.13278			F8a	1.95647	Mum1	-1.24664	C1qtnf3	1.22364	Nov	-1.21607
Pcyox1l	1.1027			She	1.54086	Abra	-1.86005	Tmc4	1.17866	Camkk1	-1.21174
Lrp1	1.31929			Btc	1.53725	Arid3c	-1.41394	Bcas1	1.09814	Ccnl2	-1.16823
Tmem115	1.37163			Mtmr1	1.22379	Usp35	-1.15449	Efr3a	1.20498	Slc7a11	-1.22278
Krcc1	1.53945			Inpp4a	1.53485	Kcns1	-1.34491	Gm10324	1.1743	Rpain	-1.18932
Pop4	1.55491			Fbxo22	1.89894	Peg12	-1.44567	Ift43	1.1787	Pdcd1	-1.11833
Haus1	1.14856			Psmd12	1.4627	Prox1	-1.66345	Dnajc21	1.2042	Arpc5l	-1.14339
Nkx2-9	1.16445			Strap	1.48951	Cthrc1	-1.37108	Aes	1.19816	Naa40	-1.15846
Vegfb	1.36203			Zfp382	1.82119	Fam125a	-1.34483	Ung	1.27495	Pdcd10	-1.15486
Pus10	1.13751			Msrb2	1.1165	Zyx	-1.42193	Sp100	1.18709	Hyls1	-1.18132
Zfp445	1.14521			Myf6	1.93286	Ecd	-2.47785	Cenpq	1.15071	Wdr54	-1.2102
Uba6	1.15491			Jkamp	1.24782	Sptb	-1.54229	Slc35g3	1.12901	Spata5l1	-1.2333
Mogs	1.26003			6330416G13Rik	1.30704	Stard3	-2.49283	Mob3a	1.22133	Jund	-1.3749
Pmepa1	1.29955			Ptger4	1.23679	Hrasls	-1.3699	Sec14l5	1.17989	Metap1	-1.1455
Aloxe3	1.21035			Ppcdc	1.20673	Ankrd37	-2.16095	Lrrc24	1.1349	Slc35g2	-1.1653
Id2	1.39439			Rogdi	1.39112	Zw10	-1.2628	Lcorl	1.34979	Rnf103	-1.254
Vkorc1	1.2227			Zfp828	1.26235	3110057O12Rik	-1.95413	Ythdc2	1.15223	Rpl35	-1.11196
Fam195b	1.18286			Agtrap	1.51397	Armc5	-1.21647	Actl7b	1.24334	Cbx8	-1.17205
Lage3	1.12625			Cers5	1.29239	Pwp2	-1.16726	Brd2	1.22343	Smarcal1	-1.22797
0610007P14Rik	1.16328			Rgs19	1.3162	Smarca1	-1.57688	Myh3	1.45868	Itpkc	-1.2027
Nrk	1.23733			Apopt1	1.55891	Klhl13	-2.62672	Mthfd2l	1.15752	Gm2a	-1.22717
Hnrnpl	1.23518			Sec61b	1.47124	Tas2r107	-1.38898	Gm15501	1.29483	Tmem181a	-1.21427
Rfx1	1.17732			Smek1	1.42284	Obscn	-1.64356	Akr1b8	1.17328	Lama5	-1.20218
Gm20000	1.5888			Ptpre	1.35558	Xylt2	-1.16092	Lmbrd1	1.14109	Pram1	-1.146
Ebp	1.38245			Lamb1	1.65593	Flot1	-1.25531	Fbxo38	1.21871	Habp4	-1.2519
Hoga1	1.49958			Hax1	1.53113	Dusp15	-1.51149	Ppp2r2a	1.1454	Dtd1	-1.12744
Ccdc8	1.17143			Lhpp	1.66028	Atn1	-1.40903	4921515J06Rik	1.12637	Pdia4	-1.12879
Fam214b	1.11092			Yes1	1.5512	Zfp444	-1.13047	Pim1	1.33063	Nmb	-1.11736
Chrd	1.15735			C1d	1.70979	Mme	-1.72939	Cped1	1.19049	Inpp1	-1.14832
Phf3	1.1693			Mrs2	1.83631	Lrch3	-1.11813	Irf4	1.10913	Zbtb11	-1.18164
Mgp	1.49172			Timmdc1	1.20295	Hacl1	-1.31306	Fam171a1	1.24357	Tcp1	-1.14929
Itih3	1.14796			Ccnt2	1.84887	Gcnt1	-1.20852	Ube2l6	1.17855	Csnk1g2	-1.14643
Tmsb4x	1.27214			Dus1l	1.86916	Ttf2	-1.71669	Nop10	1.09739	Rdx	-1.18851
Efhd2	1.23376			Tbc1d10a	1.17058	Dusp10	-1.85206	Nmt2	1.12478	Gm6379	-1.18492
Tgfbr2	1.17599			Tmem177	1.67426	Pomgnt1	-1.26385	Znrd1	1.37027	Ctsb	-1.13218
Mmp14	1.26375			Kpna6	1.95484	Six3	-1.16913	Fam133b	1.45005	Tec	-1.30152
Wdr46	1.23411			Proser1	1.28983	Mesdc1	-1.33674	Mad2l2	1.21812	Art5	-1.2434
Clasp2	1.1223			Mrpl55	1.33815	Prdm12	-1.16408	Ppp1r10	1.17479	Rmdn1	-1.18227
Tgfa	1.10603			Sh3rf2	1.80926	Hpgds	-1.29014	Gins4	1.19851	Itga7	-1.19339
Inhbb	1.12593			Slc38a7	1.2686	Sbno1	-1.2111	Rfwd3	1.15087	Rnf166	-1.14433
Cyb5r3	1.2092			Bcas2	1.52508	Pnmt	-2.56992	Gpx7	1.20214	Fos	-1.80363
Fbl	1.14501			Thoc3	1.21423	Gpatch1	-1.24897	Rpl37a	1.14924	Rbm12	-1.16724
Mrpl21	1.12662			Ddx6	1.53309	Mcph1	-1.2621	Myh11	1.35798	Hint3	-1.21014
Pcolce	1.24776			Ifngr1	1.80026	Sepp1	-1.4216	Clstn1	1.16133	Snrpb2	-1.22463
Jkamp	1.16804			Atp2a1	12.5853	Ptpn11	-1.46194	Nfkbia	1.77261	Ccs	-1.16447
1810020D17Rik	1.18255			Rab7l1	1.63583	Prrt4	-1.26294	Iqcg	1.12247	Dnajb11	-1.17046
Nanos1	1.17563			Phldb2	1.19423	Myl10	-4.34275	Trappc6a	1.10748	Ube2a	-1.2671
Hdgf	1.33438			Dscr3	1.24587	Smg7	-1.20744	Leprel1	1.22679	Cpq	-1.37951
Brd2	1.2034			Ripk2	1.51596	Cc2d1b	-1.16395	Moxd1	1.20628	Rnf141	-1.24385
Crip2	1.13706			Anapc16	1.60212	Zdhhc23	-1.44448	Cyb561	1.19219	Smox	-1.18358
Map2k3	1.17892			Tmem203	1.20121	Becn1	-1.40233	Hnrnpk	1.19672	Apoa1bp	-1.12454
Setd1a	1.17176			Znhit1	1.28856	Traf7	-1.1519	Use1	1.12294	Tbca	-1.19105
Mtap	1.15674			Pfn3	2.08989	Rab40b	-1.52431	Mylk3	1.24434	Mlycd	-1.26939
Taok1	1.25563			Jtb	1.3351	Ica1l	-1.28543	Ccdc97	1.10946	Pcp2	-1.10489
Heatr1	1.1379			Asb14	1.62355	Gpr162	-1.19544	Fam175a	1.13796	Trafd1	-1.19014
Clip1	1.19582			Stam2	1.20654	Jdp2	-1.17999	Mon2	1.13359	Bcl6	-1.42103
Yipf1	1.16748			Rab35	1.29228	BC048943	-1.7369	Rab3gap1	1.1784	Slc39a2	-1.17006
Braf	1.20235			Chd7	1.67063	Wdfy2	-1.2992	Ecscr	1.14873	Mul1	-1.14587
Kcns1	1.19954			Gm6747	1.3108	Ccl3	-1.24413	Sema3b	1.38095	Puf60	-1.17584
Mphosph10	1.20434			Mafa	4.9522	Wls	-1.44243	Arhgef11	1.23838	Ddx49	-1.16926
Ssrp1	1.1914			Rnf7	2.47985	Nfia	-1.48463	Ptpn2	1.23758	Dock6	-1.15551
Gpatch4	1.24001			BC026590	1.17597	Dak	-1.12504	Ttc15	1.20459	Pik3r3	-1.12747
Armcx2	1.15248			Rbm8a	1.54293	Samd4	-1.28685	Evi5	1.15504	Tmem81	-1.08491
Rnpepl1	1.12103			Tmem254a	1.34486	Dbnl	-1.23067	Shmt1	1.17333	Tiparp	-1.15005
Mzf1	1.09507			Thoc1	1.17234	Tmem33	-1.45273	Gtpbp8	1.16852	Zfp654	-1.14354
Wdr34	1.10084			Dcun1d2	1.97612	Scx	-2.06068	1500015O10Rik	1.96473	Fastkd5	-1.18153
Ccnjl	1.14775			Skiv2l	1.29586	Acadl	-1.77814	Tnnt2	1.67162	Pou2af1	-1.35294
Cdk13	1.11177			Amy2a5	2.16642	Npepps	-1.19935	Gm13004	1.15254	Chmp1b	-1.14632
Psma5	1.17394			Crkl	1.24881	Ube2l3	-1.27293	Fip1l1	1.1096	Krt5	-1.18048
Sfpq	1.17392			Arl15	1.182	Cldnd2	-1.6875	Rpa2	1.13737	Endod1	-1.20576
Zfp90	1.14795			Ccdc117	1.78339	Ydjc	-1.6377	Tmem14c	1.13881	Ddx10	-1.20987
Brat1	1.36145			Dctn5	1.13265	Phf12	-1.10322	Zbtb20	1.20909	Cltc	-1.15877
Pdia6	1.21552			Timm13	1.45511	Sct	-1.20548	Capn6	1.11119	Vsig8	-1.19903
Opn5	1.14817			Map3k15	2.18768	Sox14	-1.0828	Lsg1	1.18995	Terf2ip	-1.17259
Cybrd1	1.19435			Rcn2	1.35315	Pafah2	-1.61423	Efhd2	1.22841	Agmat	-1.17838
Rcn1	1.22482			Atpif1	1.27241	Lamc2	-2.65284	Rps2	1.15372	Acap2	-1.10354
Arsi	1.28693			Mettl7a1	1.27625	Cysltr2	-1.32326	Sstr1	1.16761	Ckm	-1.34797
Wbp7	1.17962			Ten1	1.34508	Ddx56	-1.29779	Ttc17	1.1352	Gps1	-1.12934
Rab34	1.18338			Map2k5	1.2939	Jag2	-1.21481	Krtap9-5	1.20898	Cacnb1	-1.18975
Fam96b	1.14758			Mdm1	1.33011	Brd9	-1.29018	Cab39l	1.1847	Tbrg1	-1.13206
Tor1b	1.12089			Ncrna00085	1.32967	Gm15210	-1.36888	Thnsl2	1.11811	Ifrd1	-1.39414
Amn	1.22445			Ndufc2	1.48219	BC017158	-1.19478	Capns1	1.50247	Cxcr4	-1.23182
Ptbp2	1.13892			Rnmtl1	1.56603	Agpat9	-1.68593	Actr3	1.1702	Dld	-1.2436
Wasl	1.17671			Ap1g1	1.18983	Gbf1	-1.4219	Tmem106b	1.12629	Scrn2	-1.29404
H3f3b	1.1113			Rmnd5a	1.67807	Ccl26	-1.25408	Col6a1	1.31668	Mrpl13	-1.16461
Fam198a	1.47174			Acsl6	1.9927	Ptpn9	-1.27327	Apex2	1.19222	Ubald2	-1.10815
Gm15501	1.3186			Cmc2	1.59526	Amotl1	-1.56145	Fmod	1.82009	Nme6	-1.11392
Mettl3	1.19532			Map3k4	1.47156	Dmtn	-1.22029	Ywhaz	1.21196	Limd1	-1.12285
Uri1	1.15604			Ap4b1	1.24165	Psmf1	-1.32287	Rps29	1.27376	Cript	-2.40578
Hsd3b7	1.16085			Cyb561a3	1.64658	Morn5	-1.37384	Spty2d1	1.15133	Gnb1l	-1.11497
Gale	1.17044			Trim33	1.37526	Eif3l	-1.16006	Sox4	1.17336	Pknox2	-1.12624
Hoxd8	1.14929			Nphp3	1.43258	Med12l	-1.1834	Styx	1.18199	Fbxw5	-1.17971
Ndufb7	1.10533			Psma7	1.35436	AF251705	-1.59112	Rab24	1.11643	Ppa2	-1.15763
Ext1	1.15246			Pxn	1.31537	Zfp30	-1.32904	Kcnk1	1.14077	Gja3	-1.1985
Leng8	1.18393			Maf	3.64131	Tgfb1i1	-1.33051	Arglu1	1.21947	Tmem177	-1.11571
Ino80e	1.09047			BC034090	1.11924	Eif3g	-1.16738	Irak1bp1	1.14771	Zfp560	-1.13762
Zxdb	1.10513			Mad2l2	1.46944	Ighmbp2	-1.38323	Chmp2a	1.1523	Klhdc3	-1.2202
Mss51	1.09129			Ppwd1	1.3236	Pdcd1	-1.09477	Scx	1.19523	Cdk2ap2	-1.16631
Sh3yl1	1.18255			Shfm1	1.57854	Gpr81	-1.09599	Isyna1	1.19209	9430016H08Rik	-1.13808
Rabac1	1.14592			Dusp22	1.23057	Mark1	-1.32169	Agpat6	1.22731	Mier1	-1.21148
Ydjc	1.1469			Syngr1	1.32911	Klhl34	-2.54668	Chrnd	1.23629	Ranbp3	-1.15703
Sec14l5	1.26633			Cox7b	1.39775	Dhx30	-1.15484	Polr2i	1.13751	Rbm18	-1.16143
Chtf18	1.11251			Fam213b	3.52033	Fasn	-1.38203	Syap1	1.38844	Psmd4	-1.19242
Ackr4	1.46781			Foxn2	1.8559	Rusc1	-1.29182	Mylip	1.21908	Adat1	-1.14428
Npnt	1.16928			Dazap1	1.45709	Dgat2	-2.50571	Lsmd1	1.19208	Foxn2	-1.22469
Vsig10	1.10929			Rplp0	1.56797	Ocln	-1.20994	Pfkfb4	1.09303	Afap1l1	-1.21376
Crls1	1.15409			Chchd7	1.29534	Aldh9a1	-1.57473	Slc25a16	1.1305	Camk2b	-1.14138
Rsu1	1.07613			Sntb1	5.14684	Csrp3	-4.91742	Pop5	1.15587	Smyd1	-1.14028
Prmt2	1.15481			Fcho2	1.4016	Gm11570	-1.32165	Tab1	1.16662	Zfp259	-1.17703
Nbl1	1.16409			2006-03-01	1.44744	Acoxl	-1.26411	Spata7	1.10826	Gm2758	-1.11777
Rusc2	1.22306			Nfe2l3	1.57638	Fbxw10	-1.15817	Rangap1	4.38716	Dcaf8	-1.19542
Myh3	1.75498			Rhobtb1	1.44988	Serpina7	-1.12734	Dlk2	4.91236	Apbb2	-1.20009
Sec11a	1.12985			Hook2	1.49681	Foxs1	-1.19734	Bak1	1.17942	Ggcx	-1.11253
Rpl15	1.19664			LOC100862489	1.55972	Pcdhgb8	-1.28687	Mapt	1.19406	Chpf	-1.18371
Mgea5	1.20249			Mast4	1.223	Prpf18	-1.20043	Fam149a	1.15084	Nnt	-1.24621
Nrbp1	1.23064			Psmb8	1.3208	Gm10288	-1.44393	Ifih1	1.14913	Morf4l2	-1.16042
Thy1	1.44023			Phlpp2	1.63397	Rnf146	-1.33852	Them4	1.164	Pars2	-1.15013
Nap1l1	1.17023			Tmem68	1.4715	Hps1	-1.25102	Gon4l	1.19517	Car13	-1.29767
Eif3k	1.45104			Peli2	1.46723	Capn12	-1.10585	Znhit3	1.14129	Mef2d	-1.1677
3110001D03Rik	1.1039			Dnajc25	1.65538	Vgll2	-1.7229	Zswim7	1.15304	Gm9994	-1.13692
Ociad2	1.21937			Trex2	1.28035	Heatr1	-1.15538	L1td1	1.20464	Csrnp2	-1.17321
Zfp326	1.12861			Slc35a2	1.38715	Lcn10	-1.54009	Hnrnpul1	1.13475	Gm21933	-1.12051
Endog	1.20055			Rcc2	1.1698	Rnpepl1	-1.16654	Rpl34-ps1	1.27258	Egln2	-1.12702
Palmd	1.1981			Cars	1.66288	Cd82	-1.36432	Aebp1	1.3087	Lcn12	-1.17641
Zbtb38	1.12007			Adprh	1.54423	Kdm5b	-1.20159	Gm20000	1.48861	1600002K03Rik	-1.22652
Rpl15	1.12297			Afap1l2	1.50613	Flnc	-1.64851	Fam135a	1.17325	Mak	-1.12653
Srsf10	1.15954			Gabpb1	1.16244	Srsf4	-1.21365	G3bp2	1.13956	Zzef1	-1.31098
Rps16	1.18094			Adi1	1.35419	Th1l	-1.72463	Hsp90ab1	1.18897	Ccdc91	-1.22831
Npm1	1.13188			Rab5a	1.33891	Zfp472	-1.22486	Tmem106c	1.18599	Kcnj12	-1.28569
Id1	1.7724			Dnajc12	1.35958	P2rx5	-1.27925	Nrde2	1.15588	Vmn2r50	-1.12681
Scnm1	1.37214			Ssh3	1.09408	Aspdh	-1.06981	Kcns3	1.20587	Zdhhc18	-1.12792
Dpagt1	1.13739			Galnt10	1.27055	Ckb	-1.40835	Lcat	1.20213	Nfyc	-1.13672
Zdhhc8	1.12362			Pdgfa	1.6456	Mak	-1.17417	Atf2	1.14741	Sik3	-1.13176
Rplp1	1.21037			Ubxn2a	2.01135	Fbxl12	-1.1704	Cnp	1.1714	Tigd3	-1.12476
Srgap3	1.23106			Rnf157	1.88378	Mvd	-1.2126	Pcnt	1.21204	Tirap	-1.13591
Pcbd1	1.21018			Socs6	1.54685	Usp14	-1.13415	Irx3	1.23618	Kdm3a	-1.1207
Hnrnpd	1.12225			Gdap2	1.39247	Gstm2	-1.55635	Zfp369	1.16265	Taf5l	-1.18722
Sh3d19	1.21923			Kpna3	1.58669	Slco3a1	-1.18303	Mylk	1.26527	Agt	-1.43947
Rpl29	1.13391			Rps3	1.34951	Cab39l	-1.33524	Ces2g	1.16114	Ubac1	-1.24869
Gpr56	1.2145			Metap1	1.45144	Tead3	-1.20123	Pmepa1	1.25338	Abcc5	-1.30207
Arl13b	1.21125			Mapre2	1.32741	Src	-1.21652	Cand2	1.16861	Zfp879	-1.10497
Pcdhgb7	1.15127			Fam96a	1.41986	Trib1	-1.33866	1700094D03Rik	1.14513	Ckap2	-1.18981
Apex1	1.10019			Ttc27	1.34362	Igfbpl1	-1.27718	Gjb3	1.16082	Hipk3	-1.11383
Ilvbl	1.13086			Supt20	1.17924	Dab1	-1.2426	Atp2b1	4.11344	2210411K11Rik	-1.14487
Mcoln1	1.13761			Sdr42e1	1.37749	Ganab	-1.25247	Ap2a1	1.7356	Appbp2	-1.21303
Lrrc24	1.15417			Arhgef3	1.24372	Ect2	-1.43109	Anxa4	1.19456	Dtna	-1.19766
Serpine1	1.52323			2410004P03Rik	1.38544	Bcor	-1.11346	Mapk1	1.32565	Socs4	-1.21368
Spp1	1.44572			Tmem81	1.22249	Nt5c3b	-1.27366	Nek10	1.12819	Camk2d	-1.3015
Phlpp2	1.24093			Mettl24	1.19869	Asl	-1.28785	LOC100504897	1.25607	Mesdc2	-1.14301
Unc119b	1.14661			Tmem14c	1.14814	Dnajb1	-1.58359	Sh3rf2	1.33479	Alkbh5	-1.19238
Ftsj3	1.16451			Ptbp3	1.24951	Crlf1	-2.0539	Gsn	1.21044	Gnl3l	-1.11397
Yars2	1.23351			Slc11a1	1.33794	Vps51	-1.19567	5730409E04Rik	1.1281	Ndel1	-1.13745
Sf3a3	1.18033			Kctd21	1.50243	Zkscan17	-1.24029	Toe1	1.13595	Gm5741	-1.12518
Pprc1	1.17506			Rsc1a1	1.9069	Wipi1	-1.40791	Ppp1r14a	1.16838	Cnksr1	-1.12511
Btd	1.12547			Amot	2.01561	Itgb1bp2	-1.8519	Pabpc1	1.19382	Bcar1	-1.1892
Arl14ep	1.29724			Zfp560	1.37524	Fech	-1.92127	Crispld2	1.53199	Cct8l1	-1.21073
Mesdc1	1.24565			Ppp1r15b	1.55438	Emc9	-1.40854	Atpif1	1.12826	Cdh15	-1.11918
Mrc2	1.28339			Grcc10	1.25252	Sstr3	-2.14557	Akap12	1.17388	Lrrc20	-1.13281
Prpf38b	1.15999			Trim37	1.17841	Ttll12	-1.07194	Cept1	1.11447	Tmem240	-1.12707
Egfr	1.23007			Lmod1	2.67219	Fsd1l	-1.47326	Peo1	1.50602	Lipe	-1.12195
2310011J03Rik	1.14314			Ndufs8	1.46248	Olfr609	-1.21502	Pex19	1.27295	Synpo	-1.18067
Gtf2ird2	1.12527			Atp6v0c	1.64707	1500002O20Rik	-1.09113	Ssx2ip	1.15402	Fbxl6	-1.15871
Mrpl51	1.12803			Dhrs4	1.64802	Smarcal1	-1.47518	Cntd1	1.42631	Dnah14	-1.14878
Arhgap22	1.12782			Rab13	1.33328	Fbxl19	-1.16582	Ushbp1	1.11461	Itgb3	-1.29592
Dazap1	1.11414			Cst6	2.51674	Chrna1	-1.8633	4921524J17Rik	1.12265	Tmem25	-1.206
Nudt19	1.19933			Azi1	2.84442	Cic	-1.14698	3110001D03Rik	1.13816	Apip	-1.20996
Aspn	1.27417			Sorl1	1.97274	Gm11568	-1.21408	Lacc1	1.12603	C030006K11Rik	-1.11804
Rftn2	1.30158			Farp1	2.22941	Me2	-1.21167	Marcksl1	1.27576	Trim36	-1.27201
Wdr73	1.12452			Hr	1.35157	Zdhhc24	-1.15885	Dpm3	1.13961	Dync1li2	-1.09588
Clic4	1.28486			4930503L19Rik	1.67931	Fads6	-1.15659	Uap1	1.25898	B4galt4	-1.15788
Cant1	1.14841			Sephs1	1.47259	Sh3kbp1	-2.00055	Mus81	1.27416	LOC100046147	-1.15264
Fam101b	1.49697			Zfp383	1.32024	Plec	-1.91279	Tbp	1.13391	Sh3kbp1	-1.11246
Fn1	1.34772			4930523C07Rik	1.5075	Rdbp	-1.11212	Slc38a6	1.10101	Sprn	-1.09859
Thsd1	1.19328			Zfp90	1.36195	Tbc1d14	-1.35219	Actn2	1.23004	Snrpc	-1.14846
Armcx4	1.209			Ubxn4	1.59231	Gucy2e	-1.12464	Tmem119	1.23777	Hif1an	-1.13915
Cd276	1.17774			Gnpda2	1.31728	Gstm7	-1.39142	Peli2	1.14911	Cyp2c50	-1.18642
Uap1	1.12507			Adsl	1.38632	Cfl2	-2.00784	Tsc22d4	1.17764	Cep112	-1.13648
Clpx	1.19789			Pik3c2a	1.26253	Comt	-1.68782	Mettl8	1.14863	Twsg1	-1.17595
Ptf1a	1.09286			2310033P09Rik	1.25859	Fmo5	-1.53255	Ppp2r1b	1.09746	Ccl5	-1.20641
Ost4	1.11632			Lamtor5	1.49339	Osgin1	-1.45736	Hspa2	1.3677	Tmem62	-1.18048
Fam83a	1.12025			Rundc3b	1.67907	Hsf1	-1.13497	Mrpl16	1.21986	Gng11	-1.16832
Afm	1.19471			Caap1	1.3633	Ttc9	-1.70376	Rbm48	1.11446	Fads1	-1.28386
Pgm5	1.12158			Urod	1.30374	Wdr1	-1.56209	Krtap2-4	1.20217	Topbp1	-1.44114
Arl8b	1.31298			Chac2	2.23762	Ahnak	-1.17487	Btg2	1.3758	Spata31d1a	-1.21905
H2-Ke2	1.11227			Mysm1	1.52501	Pcdhgb5	-1.34194	AI462493	1.17027	Ube4b	-1.19326
Arl6	1.13113			Pnkd	1.30528	Cpne9	-1.34517	Itih3	1.12097	Gpr152	-1.22205
Heatr5b	1.10709			Ndufa9	1.33741	Cct8	-1.48951	Nucks1	1.17821	Mapk8	-1.13446
Ino80	1.18875			Bmpr1a	1.58593	Mpg	-1.4585	Elac1	1.17692	Ppef2	-1.55267
Tgfb2	1.13548			Golm1	1.44521	Ldhb	-3.66759	Ncoa6	1.11911	Cav3	-1.14274
Baz2b	1.14948			Slc3a2	3.96107	Arpc2	-1.29246	Mcm2	1.16745	Cnot7	-1.12218
Rtp3	1.09845			2810055F11Rik	1.23113	Nelfa	-1.29545	Uap1l1	1.12803	Pnpla3	-1.12023
Thbs3	1.43			Chd1	1.18851	Jak1	-1.14814	P2ry14	1.12434	Polr2e	-1.1411
Ptpn11	1.22765			1700052N19Rik	1.2565	Nceh1	-2.11599			Tra2a	-1.14216
Ppfibp1	1.07887			Thoc7	2.42618	Pibf1	-1.41627			Gm128	-1.21704
Soga1	1.13184			Pcgf1	1.40601	Mdc1	-1.25301			Srxn1	-1.32577
Mettl17	1.12179			0610007P14Rik	1.22867	Pcdhgc3	-1.24895			Sim2	-1.20178
Gstt1	1.25394			Ppp1cb	1.33723	Fkbp4	-1.24592			Ppfibp2	-1.14395
Hras1	1.14796			Sdccag8	1.26859	Dnajb4	-1.7662			Fbxo7	-1.10738
Rpl9	1.19657			Rergl	1.18	Slc44a2	-1.35306			Otor	-1.13078
Atp5e	1.14588			Slc38a2	1.71759	Dhx8	-1.09695			Kdm2b	-1.15057
Snap29	1.10005			A830080D01Rik	1.38841	Gm6753	-3.82021			Sntb2	-1.16781
Fndc4	1.1927			Gosr1	1.33671	Pars2	-1.12856			Fzr1	-1.16807
Taf6l	1.13437			Als2cl	1.24879	Traf3	-1.15655			Atxn7	-1.09084
Akt3	1.1893			Abcc1	1.46055	Acot4	-1.10523			Gabrg2	-1.15126
Zmym4	1.0814			Fbxo31	1.34463	Hif1a	-1.31139			Rbfa	-1.10851
Gcn1l1	1.24486			Thap1	1.30865	Timm50	-1.263			Oxsm	-1.14954
Birc6	1.13853			Jagn1	1.22396	Grip2	-1.42227			Mospd2	-1.0895
Ctsd	1.12724			Usp33	1.34807	1700102P08Rik	-1.21916			Msantd3	-1.16466
Naglu	1.18448			Erp29	1.46959	Fam120a	-1.29173			Ptpn4	-1.1975
Rraga	1.22169			2210011C24Rik	1.78869	Mapkapk2	-1.56141			Kdm4b	-1.13897
Sgip1	1.184			Poglut1	1.3276	Ppp2r4	-1.2927			Lgals8	-1.14293
LOC100504608	1.14476			Mrpl20	1.32738	Srsf3	-1.36355			Zfp574	-1.14328
Sccpdh	1.1038			Gemin4	1.32525	Clrn2	-1.2622			Ctnnd1	-1.11909
Tubb2a	1.28595			Nosip	1.18994	Pdia3	-1.12714			Vhl	-1.11558
Etv1	1.1764			Tmem256	1.34526	Olfr1099	-1.36789			Tspyl2	-1.16736
Rcan3	1.11911			Mfsd11	1.47314	Krtap2-4	-1.40513			Usp28	-1.13259
2005-03-01	1.14217			Tardbp	1.23004	Tspan7	-1.79296			Ank1	-1.18907
Rhbdf1	1.1275			Fdx1	1.55654	Igdcc4	-1.66232			Mcur1	-1.28639
Nbeal1	1.1672			Ubr5	1.17577	Bgn	-1.3285			Pebp4	-1.17357
C1qtnf5	1.25786			Scn4b	2.63986	Kcnh4	-1.14237			Dctn2	-1.12089
Acp1	1.09968			Ap3m1	1.2494	Ascl5	-1.16906			D5Ertd579e	-1.12679
Klhl15	1.19697			Mbd1	1.68367	Dok6	-1.12051			Mios	-1.14133
Phf1	1.18052			Tcf25	1.22827	Tfg	-1.28359			Inpp5a	-1.13262
Gm4425	1.08811			Ube2e1	1.13625	Aldh1a7	-1.51828			Rasa3	-1.2801
Ctgf	1.34582			Cdkn2d	1.37983	Hnmt	-1.98207			Lrrfip1	-1.16941
BC031181	1.32948			Rnf138	1.34195	Dapl1	-1.55637
Rps19	1.17244			Gramd1b	2.90414	Urb1	-1.11665
Mfn1	1.29621			Tgfb2	1.71149	Calml3	-1.35905
Filip1	1.18661			Erg	1.44105	Gpld1	-1.3198
Sf3b5	1.09526			Mettl17	1.12515	Ebi3	-1.47025
Vps13c	1.18462			Cox17	1.60739	Zc3h13	-1.12708
Mier2	1.17457			Slc30a9	1.26952	Mthfd1l	-1.44634
Myoz2	1.19703			Wdr3	1.27001	Inpp5f	-1.42231
Cdkn1c	1.23337			Glrx2	1.42561	Thop1	-1.32462
Sox4	1.21945			Tmem233	3.55348	Grin2d	-1.10435
Ubtd2	1.14332			Uckl1	2.09984	Ablim2	-1.60668
Notch2	1.1296			Rps6kb1	1.37266	Sntg1	-1.4229
Mdk	1.34719			Srek1	1.31631	Tef	-1.08455
Fcnb	1.13236			Pygm	2.70886	Cobl	-1.1972
Eef1e1	1.15897			Rap1b	1.36536	Ncstn	-1.28151
Sytl4	1.16494			Taok1	1.41847	Ankrd52	-1.09664
Dopey2	1.16046			Bhlhe40	2.43844	Hspd1	-1.49688
Pop7	1.12756			Etv6	1.5058	Gins3	-1.25347
Tob1	1.16029			Plekha3	1.30417	Serping1	-1.39204
P2rx7	1.16316			Lsm1	1.3607	H13	-1.10188
Adnp	1.11378			Adamts1	1.71554	Cpt1b	-1.76417
Chac2	1.36217			Fig4	1.5648	Sprn	-1.09652
Efnb3	1.12814			Mrpl19	1.46416	Fcho1	-1.17587
Ehd4	1.21931			Vps11	1.63622	Mpnd	-1.3958
Zfand2b	1.11721			Rnf144a	1.49152	Slc4a11	-1.24654
Timm10	1.1582			Cul3	1.58541	Pofut2	-1.2404
Rtel1	1.11199			Adrbk2	2.09591	Hist2h2aa2	-1.30248
Gm8430	1.19615			Sesn2	1.63933	Taok2	-1.32691
Eif4a1	1.26385			Gnptab	1.23631	Fabp3	-2.3051
Mbd1	1.32277			Commd7	1.38477	Mapk12	-1.8333
Ppp3ca	1.1857			Cenpq	1.3168	Prss27	-1.17777
Dpysl4	1.11838			Ap2b1	1.56826	4931431F19Rik	-1.5305
Plxna3	1.17744			Emg1	1.56676	Il22ra1	-1.20106
Mtfr1l	1.13651			Tshz1	1.55926	Fut8	-1.4171
Lrrc42	1.16773			Ifnar1	1.24253	Pacsin2	-1.39438
Smoc2	1.23899			Tmem30a	1.4172	Slc7a11	-1.26487
Cnot3	1.16695			Atp6ap2	1.25442	Dpp8	-1.74463
Ung	1.12429			Tm4sf1	1.54962	Dvl3	-1.36461
Zc3h13	2.58288			Snx11	1.44767	Creb5	-1.10966
Rcn3	1.17114			Ttc39c	3.59425	Cherp	-1.25816
Mrpl41	1.17076			Ankrd9	1.80011	2610034B18Rik	-1.67537
Spsb1	1.25423			Ptges2	1.57899	Fbxo40	-1.89352
Lsmd1	1.1973			Hyal1	1.29137	Ruvbl1	-1.21157
Slc37a1	1.08753			Ramp1	2.19921	Ptch2	-1.19292
Chmp4b	1.19923			Sumo1	1.38766	Necap1	-1.19836
Rpl39	1.14544			Wdtc1	1.38597	Pigu	-1.13302
Rabl3	1.15028			Emcn	1.42394	Prep	-1.27285
Il6st	1.15623			Rfx5	1.12415	Rpl7a	-1.09115
Tcof1	1.30762			Cdc73	1.22608	Hoga1	-1.26448
Capn2	1.18152			Trip11	1.19785	Eif4a3	-1.32005
Aga	1.35107			Ndufa11	1.38018	Cry2	-1.1584
Mrpl37	1.12948			Commd8	1.54899	Bcat2	-1.20284
Spc25	1.16204			Tmub1	1.42041	Fut10	-1.24058
0610007P08Rik	1.12024			Brf2	1.25324	Copg1	-1.1406
Rps15a	1.18606			Skiv2l2	1.13892	Rgs3	-1.38177
Leprot	1.13639			Eif2s1	1.44825	Acot2	-1.3025
Actn4	1.16353			Rpl36	1.25102	Plin5	-2.40958
Rtn3	1.08985			Lrrc8d	1.09517	Tmem130	-1.21907
Efemp2	1.1458			Mrpl2	1.30353	Them5	-1.18597
Pfn3	1.18331			Nedd4l	1.83701	Nrap	-1.94102
Mylk2	1.3359			Med18	1.23369	Gm6750	-1.35288
Tubb5	1.20261			Lemd2	1.4217	Tmco3	-1.39906
2011-03-01	1.29602			Zmym1	1.14445	Actn1	-1.36664
Fads2	1.25759			Mocos	1.15456	Commd1	-1.14306
Oxsr1	1.12539			Rab28	1.29561	Chrd	-1.25581
Gar1	1.12882			Itpr1	1.43525	Gcdh	-1.43902
Lrrc55	1.13815			Strn	1.16719	Tle1	-1.3783
Plcg1	1.16917			Abcb6	1.47642	Olfr414	-1.33532
Dcaf4	1.11411			Rbm27	1.37039	Tm6sf2	-1.44983
Acly	1.16908			Hif1an	1.23995	Polr3h	-1.17853
Cep152	1.1032			2700050L05Rik	1.09156	Tpm2	-1.394
Hnrnpk	1.17916			Cep63	1.41084	Klhdc7b	-1.06576
Atf7ip	1.1101			Rrm1	1.30286	Rhox8	-1.47552
Cbx3	1.11941			Riok2	1.37727	Mob3a	-1.21876
Cd81	1.24018			Ddit3	1.21835	Chtop	-1.15774
Socs7	1.16402			Tab3	1.64215	Wrnip1	-1.22083
Agpat1	1.2958			Adk	1.79984	Bcam	-1.34791
Cdon	1.11932			Phf23	1.24824	Upk1a	-1.37032
Manba	1.12869			Bclaf1	1.43235	Dkc1	-1.20298
Sema3b	1.2412			Zfand5	1.57462	Lman2l	-1.31939
Cdk2ap1	1.26978			Yjefn3	1.25459	Slc29a1	-1.25418
A830080D01Rik	1.10048			Shoc2	1.38027	Zfp651	-1.20654
Tusc2	1.11409			Mthfd2l	1.22096	9430015G10Rik	-2.95534
Dus1l	1.13237			Ythdc2	1.18985	Tead4	-1.48756
Hsd17b1	1.15717			Slc43a2	2.12802	Ascl3	-1.16008
Metrnl	1.1434			Trim41	1.28564	Actn2	-1.97763
Chmp2b	1.10475			Zc3h11a	1.58334	Mlxipl	-1.58212
Srgap2	1.22352			Chmp2b	1.34684	Efna3	-1.16451
Ctcf	1.15363			Pigl	1.44789	Chst5	-1.3527
Serpinf1	1.88602			LOC100045848	1.41356	Bsg	-1.46474
Hiatl1	1.08567			Psma5	1.36997	Mlx	-1.17061
Hipk4	1.17498			Setd8	1.67105	Galnt11	-1.2586
Rabl6	1.16417			Hscb	1.34953	Plekha5	-1.26182
Sipa1	1.12464			Zfp354a	2.42275	Trim35	-1.13625
Angptl7	1.89373			Mrps34	1.19875	Pi16	-1.72497
Rfxank	1.1404			Bcl3	1.42818	Krtap3-2	-1.20331
Fzd1	1.09664			Rev3l	1.45727	Hus1	-1.14917
Lepre1	1.16284			Akap11	1.19345	Aldh6a1	-1.32653
Sdc3	1.32852			Sp100	1.26585	Cnot2	-1.10091
Slc4a3	1.1532			Imp4	1.33795	Gm19668	-1.20854
Smad7	1.23757			Tmem184b	1.28927	Desi1	-1.14761
Pip5k1a	1.24333			Asb11	2.93487	Pcdhgb7	-1.1873
Itga5	1.24751			Ebna1bp2	1.36565	Mzb1	-1.17372
Ctu1	1.10175			Ccdc28a	1.42792	1110051M20Rik	-1.22936
Luc7l	1.12145			Cd2ap	1.30146	Cp	-1.20449
Smc3	1.1369			Ctsc	1.91897	Ldoc1	-1.34313
Gtpbp4	1.11313			Pafah1b1	1.29345	Dgkq	-1.0753
Pax7	1.29609			L3mbtl3	1.85993	LOC620017	-1.44771
Cryab	1.34821			Atrip	1.50887	D17Wsu104e	-1.11202
Elf2	1.08503			9130401M01Rik	1.34628	Dcaf4	-1.23079
Lgi2	1.10396			Ndufb4	1.561	Tcfl5	-1.21138
Pex19	1.27974			Mbnl2	1.77615	Inpp5e	-1.20229
Rpl10l	1.09228			Orai3	1.29719	Trim50	-1.15407
Map4k5	1.12674			Rpl18a	1.29109	Stat5a	-1.19957
Cyp1b1	1.30901			Armc6	1.23146	Arid5b	-1.94938
Eml1	1.25268			Slc38a6	1.20812	Trmt61a	-1.09961
Cnot1	1.09393			Fads2	1.2914	Znhit2	-1.07699
Sin3a	1.15089			LOC100503217	1.13687	Ddx3x	-1.74794
Cyb561	1.1758			Smim12	1.32477	Gramd1a	-1.20105
Snx17	1.1518			Tmem29	1.21943	Mrpl53	-1.58446
Sp110	1.10031			5730419I09Rik	1.1207	Wsb2	-1.24781
Gap43	1.18893			Zbtb43	1.55072	Mterfd3	-1.20681
Sh3d21	1.15424			Zfp511	1.34825	Cadps2	-1.27012
Osbpl7	1.11943			Rnf26	1.18616	LOC215866	-1.09367
Tmem150c	1.08228			Fis1	1.35976	BC021785	-1.20936
Jmy	1.10707			Oxsr1	1.63125	Cd151	-1.19219
Oscp1	1.08608			Gm10259	1.2777	3110009E18Rik	-1.53534
Gnb3	1.11063			Rpl36	1.42488	Unc45b	-1.2061
Ywhae	1.09475			Ccdc176	1.20041	Rbfox2	-1.25856
Rps21	1.18117			Pip4k2c	1.30762	Dact1	-1.22453
Fam172a	1.19586			Rdm1	1.21328	Gm7092	-1.08564
Pdcl3	1.20608			Dock4	1.22763	Ngrn	-1.3808
Mxra8	1.19984			Brcc3	1.21647	Stat6	-1.17849
Sf3b2	1.194			Srprb	1.24614	Daam2	-1.20926
Cyp2d22	1.25126			Fhl5	1.24269	Tmem57	-1.29928
Gnai3	1.24342			Gatc	1.47629	Coprs	-1.16662
Igfbp7	1.19777			Zdhhc18	1.28625	Mtmr3	-1.16797
Elovl5	1.13503			Map2k3	1.23822	Phf3	-1.21995
Dusp22	1.10934			Scamp1	1.40223	Cbfa2t3	-1.23946
F2r	1.1959			Btbd6	1.25892	Nkpd1	-1.1494
Rab11a	1.09669			Rfng	1.26744	Sik1	-1.75497
Jph1	1.13398			Tomm5	1.46968	Mrgprb4	-1.34934
Rpl10a	1.17637			Lmbr1l	1.31433	Cacnb1	-1.41216
Fam193a	1.17031			Bcl7a	1.28453	Gtf2ird1	-1.19844
Itgb1	1.17901			Zfyve28	1.67305	Smap1	-1.17657
Pfkfb4	1.14584			Rccd1	1.17498	D2Wsu81e	-1.12489
Tbx2	1.19587			Thyn1	1.19205	Adcy2	-1.21515
Sod3	1.24435			Scarf1	1.52899	Tmem120a	-2.10882
Dact3	1.19441			Pebp4	1.3909	Ifitm10	-1.13045
Riok2	1.1772			Lgr4	1.40352	Nrsn2	-1.16518
Tspan3	1.16555			Mzf1	1.25626	Dcaf13	-1.1685
Zc3h3	1.09081			Cdc42bpa	1.22477	Ssbp4	-1.29803
Tmc6	1.07626			Pbx3	1.45513	Sigmar1	-1.21422
Myo1f	1.151			Loh12cr1	1.10857	Arl4d	-1.3035
Sms	1.13831			Rcc1	1.59505	Ptgr1	-1.46432
Erp29	1.19293			Gmnn	1.79122	Apoc4	-1.4946
Zfp523	1.11648			Yaf2	1.43313	Mrm1	-1.12969
Arglu1	1.18429			1810020D17Rik	1.65522	Ptcd1	-1.47164
Camsap2	1.15175			Rpl9	1.24572	Myadml2	-1.54057
Neto2	1.18393			Pfkfb1	1.91359	Pkmyt1	-1.17932
Aco1	1.16111			Mad1l1	1.29559	Hmgn1	-1.28666
Prr19	1.22427			Kcne1	3.91149	Fermt3	-1.16449
D16Ertd472e	1.13993			Ube2l6	1.18915	Acad10	-1.3027
Sertad1	1.19022			Cd164	1.61242	Spg21	-1.18897
Xirp2	1.23525			Hibch	1.27743	Gpr101	-1.4821
Pdgfrb	1.11707			Slc7a6	1.63076	Fam63a	-1.28508
Npw	1.1123			Gm9923	1.14127	Ddx24	-1.17675
Dhx9	1.09393			Tmem240	1.62313	Atf5	-2.28477
Reep4	1.12956			Dennd1b	1.25419	Dpysl3	-2.30399
Spns1	1.14707			Afp	1.95792	Ehhadh	-1.25292
Pih1d2	1.08402			Ndel1	1.46645	Tbrg4	-1.21639
Vamp8	1.10791			Zc3h7a	1.40548	Ins1	-1.22067
Pnn	1.12619			Snap47	1.44073	Extl1	-1.51148
Med29	1.12915			Olfr52	1.3282	Kansl3	-1.05855
Tor1aip1	1.07601			Tmem11	1.44095	Pef1	-1.33788
Caprin1	1.18789			Ppp1r9a	1.34607	Slc38a3	-1.3389
Mef2c	1.17229			Bend7	1.24445	Cacng7	-1.28698
Tada2a	1.11093			Kdelr1	1.43931	Flna	-1.24514
Tsn	3.1259			Pfkfb3	2.50767	Wbscr16	-1.25201
Phlda3	1.28124			Mylk2	1.87691	Gm1661	-1.31903
Nos1ap	1.13283			Mrpl51	1.44987	Plin2	-1.22809
Eif4enif1	1.12549			Mcfd2	1.3697	Tnfrsf23	-1.48179
Myl2	1.10216			Rit1	1.4182	Comtd1	-1.5586
Gcap14	1.13638			Gnl3l	1.41134	Acpl2	-1.11876
A130010J15Rik	1.29494			6330403M23Rik	1.49008	Exosc1	-1.13825
Mvb12b	1.12526			Dnajc18	1.21	Wbp11	-1.13475
P2rx4	1.12157			Cldn12	1.40383	Des	-1.62927
Actr3	1.17883			Tspan33	1.15356	C2cd2	-1.11625
Zfp512	1.11643			Hdhd1a	2.39428	Nutf2	-1.8401
Rap1a	1.30871			Itpkc	2.13619	Grhl1	-1.14283
Pou2af1	1.27358			Gtf2i	1.29107	C77080	-1.35997
Pet100	1.11577			Pgp	2.20545	Gbe1	-1.79416
Bach1	1.07576			Dcun1d4	1.34098	Faah	-1.42925
Fbxo18	1.09967			Psmd13	1.6095	Tmem220	-1.07709
Tm9sf2	1.15416			Ndufa5	1.20252	Eef1a2	-1.74435
Zfp534	1.09018			Ubr3	1.34403	5430421N21Rik	-1.11227
ND2	1.25403			Plaa	1.34411	Mks1	-1.12346
Klhl40	1.12832			Arhgdib	1.25325	Naprt1	-1.3323
Crlf1	1.20116			Psmb10	1.25569	Trim32	-1.35769
Ndufa4l2	1.26758			Emc4	1.15292	Edc4	-1.12817
Tmc2	1.13772			Ghr	1.7916	Kif3c	-1.59386
Appl1	1.14033			Htra4	1.61104	Slit3	-1.41771
Chd8	1.11487			Klhl15	1.41146	Foxn3	-1.33577
Tmem171	1.22688			Klf9	2.02742	2310009B15Rik	-1.52212
Mfge8	1.29512			Ntmt1	1.3632	Adprhl2	-1.17654
Rab12	1.07201			Osbp	1.18661	Ly6e	-1.26203
Ecscr	1.15725			Osbpl6	1.44271	Golga3	-1.11041
Ppp1r15a	1.44249			Ift74	1.58035	Zfp128	-1.13552
Arhgef11	1.148			LOC101056499	1.51461	Ppp4c	-1.35083
Llph	1.11681			Osr2	1.23248	Cpne6	-1.29058
Pgm3	1.11553			Atp5o	1.23614	C3	-1.18299
Acvr2b	1.17686			Sf3a3	1.30305	A2m	-1.81508
Calm1	1.18701			Mdm4	1.44258	4930504O13Rik	-1.37865
Cd82	1.18035			Triap1	1.50204	Idh2	-1.73172
Rnaseh2a	1.11763			Zfp445	1.52501	Akap9	-1.23343
Irak2	1.07869			St6galnac4	1.53928	Ilf2	-1.23714
Tm2d2	1.11702			Myo1b	1.2895	LOC620017	-1.13687
Ptbp1	1.18934			4921524J17Rik	1.38494	Wfdc1	-1.37176
Gxylt1	1.09279			Ubtf	1.3343	Lrrc2	-1.6021
Zranb2	1.10867			Zfp398	1.24535	Tln2	-1.20607
Casp3	1.1301			Egfr	1.48798	Ngef	-1.84787
Rexo4	1.11169			Mtmr10	1.20347	Mus81	-1.16821
Aes	1.15264			Zmat3	1.56091	Ttc15	-1.18387
Emg1	1.18906			Thg1l	1.10042	Fam179a	-1.17384
Zbtb43	1.2206			Zer1	1.51116	Dhx37	-1.11886
Gatad1	1.09218			Pcgf5	1.26085	Prr13	-1.24881
Mcm7	1.11293			Dusp11	1.26049	Rexo2	-1.37348
Gjb3	1.1669			Gsdmd	1.21603	Atp6v0d1	-1.25478
Diablo	1.15251			Ets1	1.27483	Slc39a2	-1.47273
Cd164	1.24334			Sh3bgr	1.84611	Rufy1	-1.14575
Tmem60	1.10726			Cnpy2	1.35302	Tppp3	-1.17778
Acp5	1.14422			Hspa13	1.2115	Darc	-1.20071
Scamp1	1.11086			Eif1	1.51568	Lrrn1	-1.42397
Dusp14	1.15566			Icam2	1.57825	Rnf165	-1.13758
Lsm7	1.12169			Otud7b	1.36881	Gm15432	-1.35375
Ccsap	1.15639			Ipmk	1.37608	Nrip3	-2.71282
Bcl3	1.19079			Usp25	2.14731	Chadl	-1.08455
Mrpl34	1.13091			D19Ertd386e	1.24108	Osr1	-1.21551
Bcas3	1.16462			P2ry1	1.71413	Prickle2	-1.60651
Zfp276	1.09291			Slc25a33	1.51004	Crcp	-1.23768
Rcn2	1.13422			Pim3	1.56575	Vwf	-1.27443
Ccdc86	1.08659			Lhb	1.6372	Magoh	-1.18332
Dgka	1.15469			S1pr4	1.3975	Lrrc41	-1.23786
Zfp687	1.0935			3110040N11Rik	1.4804
Olfml3	1.12594			Desi2	1.4079
Use1	1.10334			Abca7	1.4873
Flnb	1.14809			Rpp38	1.45022
Syngr2	1.10422			Top2b	1.34534
Acta1	1.10562			C78339	1.72962
Thap1	1.11129			Hbs1l	1.97764
Hoxa10	1.12904			Tmcc2	1.45562
Tcirg1	1.13459			Gde1	1.74291
Golga3	1.15223			Ube2b	1.21413
Nudt7	1.15532			Ttc39b	1.17906
Peo1	1.47531			Heatr6	1.29776
BC018507	1.15398			Gmfb	1.31041
Gabpa	1.08636			Tmem165	1.36899
Pi4k2a	1.27858			Cbx3	1.74806
Thnsl2	1.10456			6430571L13Rik	1.63305
Srrm1	1.09224			Alg3	1.50776
Ehmt1	1.1051			Lrrc14b	1.65156
Sys1	1.07301			BC003331	1.82904
Mxi1	1.11015			Phf13	1.28842
Ddx1	1.16897			Hcfc1	1.52542
Parva	1.10801			Rnf217	1.25958
Tm9sf4	1.10826			Mtmr9	1.3085
Guk1	1.09248			Tsnax	1.71701
Zfyve21	1.20152			Rragd	1.41402
Gm6158	1.11156			Usp47	1.41706
Msh2	1.1251			Fibin	1.2583
Oaz1	1.21603			Chid1	1.23176
Rpl28	1.15043			Neurl3	1.33166
Fam120c	1.08668			Ptpn14	1.69952
Adcy6	1.19087			Hsd17b14	1.20202
Supt4a	1.06274			Rrnad1	1.46252
D17Wsu104e	1.10161			Ndufa13	1.53207
Fam134c	1.14082			Arhgap21	1.53595
Cwf19l1	1.09104			Mrps5	1.21074
Pcgf5	1.12304			Dnaaf2	1.4246
Pim1	1.21634			Dimt1	1.46923
Angpt2	1.09402			Plcd1	1.64068
Haghl	1.08524			Cd300lf	1.53045
Isoc2a	1.178			Nek9	1.67774
Gnai2	1.2678			Tbp	1.21272
Prr7	1.15174			Adprm	1.25407
Gnl2	1.18266			Col4a3	1.36456
Tspan33	1.06153			D8Ertd738e	1.31686
Tgfbi	1.16431			Clcn1	1.42372
Hnrnph2	1.11022			Clasp2	1.55181
Cnn3	1.13081			Diexf	1.1491
Mea1	1.11019			Dhx16	1.31411
Arl6ip1	1.19951			Smarca5	1.32142
Tubb3	1.31696			Ncoa6	1.11099
Slc16a8	1.10004			Cox8a	1.22151
Slc4a2	1.14262			Fhit	1.31994
Mettl16	1.12674			Rpl23a	1.48958
Megf10	1.07761			Inpp1	1.24521
D630003M21Rik	1.13631			Emp2	1.16379
Pacsin3	1.22355			Rplp1	1.42193
Atp5k	1.12711			Ncor2	1.33518
Rpl12	1.15812			Cnst	1.45404
Sap130	1.16717			Eif2s3x	1.34935
Musk	1.27046			Sdf2	1.27966
Rrp1	1.10361			Fam69a	2.11817
				Fam63b	1.12681
				Usp48	1.35569
				Senp7	1.06388
				Ccdc66	1.31208
				Mgea5	1.32333
				Cyhr1	1.39161
				Cant1	1.27002
				Zfp281	1.36469
				AW209491	1.27711
				Clcc1	1.4039
				Cbln1	1.15661
				Ing1	1.21995
				Zcrb1	1.53085
				Meaf6	1.25814
				Rpap2	1.3161
				Lsmd1	1.58367
				Zyg11b	1.1193
				Vps26b	1.18406
				Coq4	1.19897
				Med21	1.46862
				Polr2j	1.21648
				Spr	1.15687
				Spata5	1.39981
				Sc4mol	1.5307
				Kat2b	1.30281
				Kbtbd3	2.29496
				Zxdb	1.32555
				Mro	1.28973
				Irf7	1.54627
				Ndufb5	1.81566
				Itpka	1.75768
				Bcap29	1.81518
				Hsd17b10	1.32415
				Ltb	1.73241
				Fam173a	1.40065
				Tomm70a	1.40233
				Rab27a	1.28891
				4833424O15Rik	1.11584
				Taf5	1.3812
				Aacs	1.27669
				Mrpl23	1.38694
				Mrpl17	1.54293
				Vprbp	1.20076
				Megf10	1.10195
				Lamtor3	1.19121
				Sdf4	1.31184
				Eif3k	1.95683
				Gadd45a	2.18275
				Vamp1	1.35997
				Ago4	1.3672
				Tirap	1.30978
				Rsbn1	1.48521
				Dctn3	1.48138
				Mcoln1	1.42421
				Msmb	1.44262
				Clip4	1.40764
				Fbxo45	1.18434
				Skil	1.41402
				Gclm	1.27712
				ND3	1.33963
				Amd1	1.57235
				Nol8	1.46504
				Spc25	1.32749
				Slc25a34	1.22253
				Heatr5a	1.17003
				Frmpd1	1.12837
				Srp72	1.43067
				Trpt1	2.26189
				Nipa2	1.17688
				Nop14	1.1747
				Rnaseh2c	1.49618
				Exosc7	1.18256
				Ubxn1	1.23184
				Gm2382	1.39801
				Tm7sf3	1.48152
				Gart	1.67009
				Zfp667	1.45826
				Srp9	1.38083
				Tcf19	1.16407
				Dusp19	1.6759
				Dram2	1.18707
				Ctnnbip1	1.39354
				Snx13	1.14409
				Zfp821	1.16978
				Rfx1	1.43344
				Ppa1	1.38352
				Wdr73	1.24396
				Cav1	1.26458
				Hibadh	1.40685
				Lrrc40	1.14036
				Aprt	1.17471
				Myl4	1.65248
				Psmd11	1.52776
				C330018D20Rik	1.50313
				Uhrf1	1.56884
				Mapk8ip1	1.11513
				Arl5a	1.5408
				Rap1a	1.67447
				Rhot1	1.33216
				Nagk	1.19078
				Arid1a	1.39464
				Plcl1	1.63844
				Gm10324	1.40288
				Arl8b	1.59897
				Wwc1	1.55369
				Rwdd2a	1.42017
				Ahr	1.32985
				Iqcb1	1.13737
				Mansc1	1.17874
				Zfp37	1.4625
				Pcdh12	1.50508
				Gjb5	1.06941
				Bod1l	1.10207
				Alkbh7	1.22331
				Pxdn	1.4556
				Fgd6	1.19104
				Epdr1	1.41038
				Pno1	1.30512
				Tysnd1	1.30436
				Rhou	2.10059
				Arrdc2	2.26402
				Lgmn	1.33705
				Zcchc2	1.85822
				Trip4	1.23242
				Rsbn1l	1.42139
				Dhx58	1.36212
				Hras1	1.81897
				Fam117b	1.23799
				Fbxl3	1.1957
				Rbfox1	1.62344
				Spty2d1	1.26182
				Padi2	2.75805
				Uqcrfs1	1.41755
				Psmc2	1.49962
				Maml1	1.22409
				Acsl4	1.2902
				Arhgef6	1.7782
				D8Ertd82e	1.3649
				Zfp664	1.25814
				Pspc1	1.30282
				Uba5	1.19914
				Cyb561	1.43211
				Chml	1.21505
				Tsr3	1.39333
				Chchd10	1.46126
				Mapkapk5	1.14997
				Sri	1.19627
				Pogz	1.213
				Pak1ip1	1.27605
				Cpsf4	1.35024
				C1galt1	1.77427
				Deptor	1.76704
				Nadk2	1.25609
				Dedd	1.11534
				Cul9	1.19783
				Gm7694	1.126
				6030458C11Rik	1.30308
				Alkbh1	1.13282
				Mark3	1.55447
				Eps8	1.19136
				Snx12	1.22091
				Xpot	1.24672
				Nol3	1.31414
				Prdx2	1.2598
				Trpm7	1.37881
				Ankrd42	1.35979
				Sertad1	1.37307
				Cdk4	1.11487
				Ptrh2	1.26843
				Rnaseh2a	1.14634
				Grap	1.38927
				Golga5	1.25331
				Ncmap	1.78676
				Fbn2	1.17516
				Tigd2	1.91931
				Tm9sf4	1.28277
				Fam110b	1.21623
				Tbc1d23	1.07649
				Ebf1	1.19792
				Eif3i	1.3681
				1810043H04Rik	1.45483
				Rspry1	1.39599
				Bbc3	1.80167
				Map4k3	1.62529
				Zfp397	1.33079
				Epm2aip1	1.17595
				Lrp3	1.39938
				Psmd7	1.41365
				Ero1lb	1.25723
				Chrnb1	1.27984
				Bricd5	1.96242
				1810030O07Rik	1.43928
				Zadh2	1.32776
				Cdnf	1.9971
				Cldn5	1.48079
				Nedd8	1.32919
				Eif4a2	1.42755
				Lrcol1	1.45654
				Il6st	1.34551
				Dnttip2	1.36726
				Psmd4	1.35705
				Ttc21a	1.11733
				Nr2c1	1.22453
				Ppp2r2d	1.23272
				Rasl11a	1.34304
				Prkcq	1.19122
				Scnm1	1.6022
				Smchd1	1.36952
				Pnpla7	1.75548
				Cdk7	1.45888
				Chmp1a	1.20766
				Magt1	1.27714
				Ddx27	1.31717
				Mphosph8	1.08672
				Elk4	1.40901
				BC028528	1.33066
				1110037F02Rik	1.22081
				Yars2	1.38693
				Pcmtd1	1.28933
				Gprc5d	1.32803
				Rnf167	1.23769
				Hmgxb4	1.35486
				Cep95	1.24345
				Mfap3l	1.50097
				Anapc13	1.58442
				Slc13a3	1.38603
				Kif1a	1.37557
				1110012L19Rik	1.25874
				Lsm10	1.37622
				Toe1	1.14366
				Ganc	1.32694
				Zbtb6	1.39562
				Ireb2	1.75025
				Rpl13a	1.38341
				Coq9	1.56449
				Ccdc91	1.44266
				Tmem134	1.166
				Fam174b	1.91211
				Pde3b	1.20974
				Suclg1	1.23286
				Csnk2a2	1.40613
				Aldh1l1	1.61011
				Zfp846	1.23337
				Pias2	1.21641
				Acap2	1.23303
				Ctdsp2	1.17373
				Ebpl	1.3546
				Chmp7	1.16823
				Ctdnep1	1.28334
				Insig2	1.42625
				Smim20	1.23138
				Api5	1.21005
				Tmem126b	1.29458
				Fabp4	1.87036
				Akap12	1.28049
				Psen2	1.46942
				Snx6	1.36933
				Tmem109	1.4431
				Gab1	1.53851
				Pigp	1.34221
				Lin52	1.18616
				Phkg1	1.96491
				Polr2f	1.24295
				BC005624	1.24161
				Ndc1	1.42408
				Fbxo21	1.59058
				Klhl38	1.7475
				Naif1	1.21758
				Olfr658	1.75291
				Sh3yl1	1.29581
				Stim2	1.52645
				Rab3gap1	1.19779
				Sod2	1.36802
				Ndufb10	1.34656
				Pwwp2b	1.37312
				Fam175a	1.14457
				Tcof1	1.5743
				Tubg2	1.23626
				Deb1	1.33307
				Ndfip2	1.36921
				Haus2	1.16925
				Iah1	1.21693
				Gtf2b	1.33594
				Stxbp5l	1.33049
				B4galt6	1.2524
				Utp18	1.51127
				Uba52	1.36534
				Setd5	1.31801
				Bbs9	1.27637
				Wdfy3	1.27309
				Sun1	1.58381
				Dnpep	1.29064
				Sfswap	1.27634
				Gkap1	1.50793
				Zhx1	1.54271
				Shmt1	1.80758
				Rps14	1.24565
				2410127L17Rik	1.51323
				Pcbd1	1.41436
				Ube2v2	1.55866
				Stag2	1.27423
				Fam133b	1.23246
				Mogs	1.24962
				Lin7b	1.3464
				Irf4	1.82914
				Isy1	1.41884
				Mtch1	1.27192
				Nck1	1.45967
				Lrpprc	1.25504
				Usmg5	1.16128
				Poll	1.1331
				Pet100	1.33978
				Zfp335	1.50415
				Tmem185b	1.25607
				Mob1b	1.13732
				Prrg1	1.37423
				AW554918	1.31743
				Cast	1.4364
				Mon1a	1.54722
				Anapc4	1.35728
				Senp6	1.53873
				Kctd2	1.28394
				Mrpl50	1.417
				Krit1	1.25698
				Mblac2	1.74159
				Gtf2a2	1.4809
				Lysmd3	1.23603
				Pts	1.26776
				Sox18	1.42994
				Sfmbt2	1.61628
				Mrpl15	1.13238
				Fgf13	2.2321
				Rsrc2	1.46758
				Utp11l	1.2677
				AI462493	1.24139
				Oser1	1.3299
				Iglon5	1.72092
				Rapgef1	1.19837
				Ppif	1.34988
				Sult5a1	2.13481
				Exd1	1.11373
				Col4a3bp	1.19728
				4430402I18Rik	1.34081
				Yipf6	1.29874
				Upf2	1.43966
				5031439G07Rik	1.38853
				Ttc13	1.27021
				Mid1	1.09899
				1110008F13Rik	1.29633
				Nckipsd	1.09963
				Slc30a7	1.17313
				Snrpc	1.45602
				Fam175b	1.25495
				Akirin1	1.26864
				Med13l	1.69408
				1700066M21Rik	1.26641
				Dcun1d1	1.25332
				Yipf1	1.17533
				Dennd4a	1.22606
				Vps54	1.39273
				Chd9	1.37782
				Pycr2	1.487
				Stau1	1.24115
				Churc1	1.35288
				Rbx1	1.28488
				A130010J15Rik	1.54006
				AW549877	1.2336
				Ap2s1	1.19813
				Rps23	1.2448
				Jup	1.38308
				Polr3k	1.18614
				Derl1	1.27914
				Edem1	1.51478
				1190007I07Rik	1.39515
				Ablim3	1.73395
				Ribc1	1.23099
				Uba2	1.1522
				Strip2	1.42812
				Amotl2	1.72421
				E4f1	1.15847
				Ercc1	1.29855
				Dnajc7	1.38292
				Rad51ap1	1.25645
				Rnf135	1.1344
				Slc25a20	1.54433
				Pskh1	1.41997
				Zfp449	1.23202
				Ccdc97	1.13771
				Ngly1	1.58875
				Ikbkg	1.40726
				Shisa2	1.38696
				Seh1l	1.17862
				Polr1d	1.25175
				Mcm6	1.33025
				Gtf3c2	1.4055
				Cycs	1.49543
				Cbll1	1.13097
				Cxcl12	1.21227
				Fbxo9	1.24654
				Vopp1	1.139
				Naa38	1.40232
				Tuba4a	1.42876
				D10Wsu102e	1.30153
				Psma4	1.42138
				Ing5	1.27838
				Mgat4a	1.21817
				Aggf1	1.12696
				Phf17	1.32346
				Zswim8	1.35658
				Tcaim	1.34184
				Pptc7	1.30516
				Akr1c18	1.44626
				Mcm7	1.1629
				Csnk1a1	1.34971
				Dnajb12	1.35104
				Rad17	1.23208
				Slc30a1	1.33556
				Ogt	1.24364
				Mrpl52	1.33149
				Slc11a2	1.14179
				Pop5	1.27651
				4921515J06Rik	1.11211
				Tjp1	1.16459
				Trex1	1.58241
				Bcl9l	1.36365
				Polr3g	1.56619
				Mocs3	1.35234
				Tex264	1.32466
				Slc25a5	1.46654
				Dhrs13	1.31298
				Casd1	1.11703
				Phf2	1.30845
				Rwdd2b	1.3873
				Plek	2.29663
				Gpr56	1.69301
				Mrps24	1.27439
				Steap4	1.16935
				Oasl1	1.20924
				Gm11744	1.41022
				Hdac2	1.16066
				Ogfod2	1.23851
				Dtx2	1.28395
				Ttll7	1.63385
				Aifm1	1.26717
				2410003K15Rik	1.29751
				Dnajc2	1.2727
				Ddx19a	1.22053
				Maged1	1.21146
				Rbm43	1.16725
				1110017D15Rik	1.63561
				Cnpy4	1.24887
				Arrdc4	1.5703
				Aga	1.59276
				Swt1	1.39385
				Fam189b	1.23548
				Eif4h	1.14086
				Ndufs7	1.46077
				1190005F20Rik	1.27597
				Smad1	1.68498
				Rasgrp2	1.29947
				Lrrc73	1.97808
				Ctsg	1.75445
				Pik3r1	1.81136
				Tfdp1	1.55847
				Ap2a2	1.25445
				Gnb4	1.39883
				Peo1	2.05281
				C2cd2l	1.34887
				Smim1	1.9081
				Lactb	1.41546
				Ube2q2	1.23371
				Mlec	1.83877
				Smim19	1.69699
				Nrde2	1.3242
				Acrbp	1.76025
				Haus4	1.33587
				Foxo4	1.74245
				Enc1	1.47932
				Asun	1.66865
				4930402H24Rik	1.09205
				Ttc8	1.53289
				Tnfrsf21	1.57941
				Ttc32	1.28123
				Pds5b	1.62672
				AI464131	2.19107
				Rpl14	1.41324
				Chst15	1.49953
				Cnih4	1.30625
				Sh3bp2	1.10272
				Med8	1.21014
				Hectd3	1.27664
				Tmod4	1.46422
				Spice1	1.60308
				Ggct	1.45927
				Egfl7	1.47275
				Nprl2	1.42834
				Slc30a6	1.3524
				Meox2	1.19215
				Mbd2	1.20292
				Eif3m	1.28766
				Cd9	1.29068
				Atp6v0a2	1.20502
				Ddx60	1.19762
				Hn1	1.50234
				Spata31d1c	1.3486
				Syncrip	1.27269
				Mapk6	1.67252
				Ebp	1.53947
				Tfb2m	1.34673
				Prr14	1.09959
				Ampd1	2.13029
				Fam105b	1.20239
				Nt5c	1.12321
				Pak3	1.10286
				Dus4l	1.17126
				Marf1	1.44719
				Tulp4	1.17838
				Mplkip	1.49421
				Asb6	1.16438
				Alx1	1.28453
				2310003H01Rik	1.20316
				Brinp1	1.27215
				Rtp3	1.53014
				Bach1	1.10682
				Ap1s1	1.13317
				Fgd2	1.3506
				Chek1	1.32679
				Nfe2l3	1.49107
				Gdpgp1	1.22927
				6330409N04Rik	1.38755
				Daxx	1.2264
				Tprkb	1.46414
				Smcr7l	1.41403
				Fam107b	1.21525
				Map3k2	1.85795
				Rgcc	1.45863
				Dhx36	1.19598
				Acad9	1.26834
				Spata7	1.13779
				Hexim1	1.34727
				Wdr33	1.28947
				Taf3	1.42141
				2009-03-01	1.28825
				Ntng1	1.91063
				Nsmce4a	1.1502
				Ndufs1	1.20728
				Endog	1.41864
				H2afv	1.32301
				Nsf	1.13629
				Elac1	1.28648
				Kntc1	1.1296
				Ccnb1ip1	1.17497
				Id1	2.44371
				D4Wsu53e	1.29942
				Stx18	1.14478
				Tbcel	1.16023
				Sema4d	1.16221
				Phtf1	1.11214
				Adamts9	1.30617
				Tab2	1.60631
				Zfp189	1.29476
				Bves	1.29282
				Wdr7	1.18186
				Ywhag	1.49419
				Mycbp	1.31353
				Arid4b	1.55613
				Lrrc71	1.08271
				Immt	1.17628
				Rsf1	1.2358
				Neu1	1.33166
				Ppp1r16b	1.41781
				Nmnat1	1.19017
				Vmp1	1.48651
				Kdm6a	1.28776
				Capza1	1.33944
				Epm2a	1.46921
				Csnk1g1	1.27698
				Ido2	1.56482
				Ppp1r8	1.30117
				Lgr6	1.56034
				Mzt1	1.46333
				Abhd17c	1.20195
				Ramp2	1.48427
				Alg5	1.32116
				Timm17a	1.09768
				Acta1	1.13385
				Hoxa5	1.57827
				Sat2	1.60896
				Tmc4	1.18298
				Reep4	1.19992
				Tmem60	1.27472
				Pcgf6	1.1549
				Sncaip	1.1892
				Mcmbp	1.13844
				Ggps1	1.29128
				Zfp655	1.25122
				Cyp26a1	1.28274
				Agphd1	1.08314
				Yrdc	1.1504
				BC037034	1.14526
				Kif26a	1.37137
				Xrcc4	1.29361
				Carns1	1.44128
				LOC638399	1.28926
				Ptp4a3	1.46519
				Birc5	1.24211
				Polr2b	1.30933
				Iqsec2	1.26013
				Map4k2	1.31828
				Pgrmc2	1.36487
				Cebpb	1.37272
				Tm9sf1	1.14738
				Cdc123	1.86769
				Arcn1	1.2614
				Mapk3	1.2714
				Las1l	1.42815
				Slirp	1.20229
				Hnrnpll	1.2722
				Ryk	1.38997
				Traf5	1.26742
				Apaf1	1.4201
				Bag4	1.42873
				Nmd3	1.2326
				Vcpip1	1.33844
				Trdmt1	1.36917
				Msantd2	1.1676
				Nip7	1.22094
				Ndufa12	1.19871
				Armcx4	1.38998
				Luc7l3	1.6243
				Xdh	1.57838
				Ppm1g	1.315
				Gucy1a3	1.19504
				Yy1	1.34823
				Mylip	1.54793
				Wrn	1.21048
				Mrpl21	1.11424
				Snx16	1.51906
				Commd4	1.31038
				Gys1	1.34049
[truncated: 1,651 more rows]
